# Supplementary material for: Analysis of the regulation networks in grapevine reveals response to waterlogging stress and candidate gene-marker selection for damage severity
Source: R Soc Open Sci. 2018 Jun 27;5(6):172253. doi: 10.1098/rsos.172253 (PMC6030322; doi:10.1098/rsos.172253)
Supplement: Real-time PCR primer information of 30 differently expressed genes. [file rsos172253supp1.xlsx]

## Sheet: Sheet1
XD Zhu et al.. Analysis of the Regulation Networks in Grapevine Reveals Responding to Waterlogging Stress and Candidate Gene-marker Selection for Damage Severity.Royal Society Open Science
Table S1 Real-time PCR primer information of 30 differently expressed genes
Primer name	Description	Gene ID	Primer sequence	Annealing temperature	Up-regulated genes
CAT-F	Catalase	VIT_04s0044g00020.t01	5'-GAGTATTGGAGAGTTGTTGAC-3'	60
CAT-R			5'-CAGCCTTGTTGATTAGAGTG-3'
GST-F	Glutathione S-transferase	VIT_08s0040g03100.t01	5'-AAGAAGTCGGTGGTCCTT-3'	60
GST-R			5'-CTGCCAACTGTGATGTCA-3'
ACO-F	aminocyclopropanecarboxylate oxidase	VIT_12s0059g01380.t01	5'-GGAAGTGTATGGAGCAGAG-3'	60
ACO-R			5'-GTAGATGGCGGAGGAAGA-3'
GA2ox-F	gibberellin 2-oxidase	VIT_18s0001g14010.t01	5'-TTCTCTGCGACTCCTCTC-3'	60
GA2ox-R			5'-TGGTTCTTCTGATTGTGGTT-3'
AMD-F	S-adenosylmethionine decarboxylase	VIT_01s0146g00310.t01	5'-CTCAAGGCTGCTGATATTCT-3'	60
AMD-R			5'-CTTCAACGGTTACAAGTCTG-3'
ALDH-F	aldehyde dehydrogenase	VIT_11s0016g03720.t01	5'-TTACATTCCAGTGCCAACAT-3'	60
ALDH-R			5'-GGTCCTCCAACAGTCCTT-3'
BMY-F	beta-amylase	VIT_09s0018g01940.t01	5'-TTGCGAGAACAATCACTATG-3'	60
BMY-R			5'-ACATCCATACCATCTACCTTC-3'
PFK-F	phosphofructokinase	VIT_14s0108g00540.t01	5'-TGAGGATGATAGAGCACTTC-3'	60
PFK-R			5'-CATTGAGACCAGGACAGAG-3'
PK-F	pyruvate kinase	VIT_06s0004g00130.t01	5'-GTGATGCTGAGTGGTGAA-3'	60
PK-R			5'-CCGAGTTGGCTGTTCTAA-3'
ADH-F	alcohol dehydrogenase	VIT_10s0003g04910.t01	5'-CAGAAGAAGCAATGGAGATG-3'	60
ADH-R			5'-TTGAACTTGTGTACCTTGGA-3'
SPS-F	sucrose-phosphate synthase	VIT_11s0118g00200.t01	5'-CTCTACGGTTCGCTCATC-3'	60
SPS-R			5'-CAGAATCGCCTCCAAGTAA-3'
SS-F	sucrose synthase	VIT_07s0005g00750.t01	5'-GCATCAGAGATAGAGTGGAA-3'	60
SS-R			5'-CTACATCGTCGCCTACAAT-3'
NCED-F	9-cis-epoxycarotenoid dioxygenase	VIT_02s0087g00910.t01	5'-GATGAGAAGAGTGGAGAGTC-3'	60
NCED-R			5'-TGAGAGTGAAGGCTGTGT-5'
PAO-F	pheophorbide a oxygenase	VIT_06s0061g00790.t01	5'-ACGGCTCCAGAAGAATTCCA-3'	60
PAO-R			5'-GGGATGAGAGGAGAGGAAGC-3'
psbD-F	photosystem II P680 reaction center D2 protein	VIT_12s0055g00080.t01	5'-CCATGGCGCTTTTGGACTAA-3'	60
psbD-R			5'-ACGAGATGAGACGGATGGAC-3'
SOD-F	superoxide dismutase	VIT_06s0061g00750.t01	5'-CTGTATTGGCTGCGATGG-3'	60	Down-regulated genes
SOD-R			5'-ATGGATTGGCGAGTGAGT-3'
AMY-F	alpha-amylase	VIT_02s0012g01170.t01	5'-CTGTAAGAGAAGGTGCTGAT-3'	60
AMY-R			5'-GGAGTTGTGCTGGTTGATA-3'
TPS-F	trehalose 6-phosphate synthase	VIT_12s0028g01670.t01	5'-GTAGACAAGGAACAGATGATTC-3'	60
TPS-R			5'-ATGGATTCACACGGATAGC-3'
PDC-F	pyruvate decarboxylase	VIT_08s0217g00100.t01	5'-GTGCGGAGATTGTGGAAT-3'	60
PDC-R			5'-CTTGGAGAGTGCCTTGAG-3'
HK-F	hexokinase	VIT_06s0061g00040.t01	5'-GTCGTGGAAGTGATGGTAA-3'	60
HK-R			5'-ATGTGAAGCAGCAAGGAG-3'
HiK-F	histidine kinase	VIT_11s0016g03640.t01	5'-CCAATGTTCCAATCGTTCTT-5'	60
HiK-R			5'-TTCCTCAGTTCCTCTCCTT-5'
GLTX-F	glutamyl-tRNA synthetase	VIT_03s0038g04080.t01	5'-GTGCAACTTCAGTGGGTCAG-3'	60
GLTX-R			5'-TGCTGACCATTCATCCACCT-3'
HEMA-F	glutamyl-tRNA reductase	VIT_18s0001g08110.t01	5'-AGGAGGTTGTGGCTGCTAAT-3'	60
HEMA-R			5'-CATTTCTCCAGCTCTGCGAC-3'
GSA-F	glutamate-1-semialdehyde 2,1-aminomutase	VIT_17s0000g00900.t01	5'-TGTCAAGGGCTCTCACATGT-6'	60
GSA-R			5'-CCATGCATGCTTCAGTACCC-3'
ALAD-F	5-aminolevulinic acid dehydratase	VIT_18s0001g02550.t01	5'-TCCGTATTCCTCTGATGGGC-3'	60
ALAD-R			5'-GCTGCTCGAATTGCTCCTAC-3'
HMBS-F	hydroxymethylbilane synthase	VIT_00s0759g00010.t01	5'-GAGGGCCTTTCTTGAGACCT-3'	60
HMBS-R			5'-CTTCAAGTGCATATGGGCCC-3'
UROS-F	uroporphyrinogen-III synthase	VIT_18s0001g11090.t01	5'-TCTGCCGAGTCCAAGTTTCT-3'	60
UROS-R			5'-GCCTCGAGAAAGACCAAACC-3'
SSADH-F	succinate-semialdehyde dehydrogenase	VIT_19s0085g00880.t01	5'-AGTGTTTGGACCTGTTGCAC-3'	60
SSADH-R			5'-CCAGACTCCTTGACTCCTCC-3'
GLUL-F	glutamine synthetase	VIT_07s0104g00610.t01	5'-CAAGGCTTGCCTCTATGCTG-3'	60
GLUL-R			5'-ATCCTGCACCATTCCAGTCA-3'
BAK1-F	BRASSINOSTEROID INSENSITIVE 1-associated receptor kinase 1	VIT_18s0164g00070.t01	5'-CGGCTTAACAACAACAGCCT-3'	60
BAK1-R			5'-GAAATTGGTGGTGGTGGGAC-3'
