# Supplementary material for: Analysis of the regulation networks in grapevine reveals response to waterlogging stress and candidate gene-marker selection for damage severity
Source: R Soc Open Sci. 2018 Jun 27;5(6):172253. doi: 10.1098/rsos.172253 (PMC6030322; doi:10.1098/rsos.172253)
Supplement: List of differentially regulated genes. [file rsos172253supp2.xlsx]

## Sheet: up-regulated genes
XD Zhu et al.. Analysis of the Regulation Networks in Grapevine Reveals Responding to Waterlogging Stress and Candidate Gene-marker Selection for Damage Severity.Royal Society Open Science
Table S2: List of differentially regulated genes.
#Gene	Length	Function	read_A	RPKM_A	read_B	RPKM_B	log2(Fold_change) normalized	q-value(Benjamini et al. 1995)	p_value	Result
VIT_00s2393g00010.t01	752	Putative uncharacterized protein [Source:UniProtKB/TrEMBL;Acc:F6HS21]	156	12.8778	43	5.19854	1.30871	1.10862e-08	4.69229e-09	up
VIT_16s0098g01570.t01	1500	Putative uncharacterized protein [Source:UniProtKB/TrEMBL;Acc:E0CV74]	1541	63.7742	217	13.1522	2.27767	1.90262e-160	1.30387e-161	up
VIT_14s0068g01890.t01	2068	Putative uncharacterized protein [Source:UniProtKB/TrEMBL;Acc:D7SVP0]	944	28.3371	211	9.27603	1.61111	1.00832e-62	1.37738e-63	up
VIT_17s0000g07090.t01	2080	Putative uncharacterized protein [Source:UniProtKB/TrEMBL;Acc:F6GT19]	181	5.40193	24	1.04901	2.36445	8.23645e-21	2.22678e-21	up
VIT_04s0210g00060.t01	942	Putative uncharacterized protein [Source:UniProtKB/TrEMBL;Acc:D7U6N1]	414	27.2825	31	2.99186	3.18886	2.22683e-62	3.05313e-63	up
VIT_05s0049g01980.t01	1736	Putative uncharacterized protein [Source:UniProtKB/TrEMBL;Acc:D7SZP6]	1048	37.4753	11	0.576067	6.02356	5.53282e-208	3.05516e-209	up
VIT_01s0011g03650.t01	836	Putative uncharacterized protein [Source:UniProtKB/TrEMBL;Acc:F6HEW2]	191	14.1828	0.5	0.0543744	8.027	1.13681e-34	2.28996e-35	up
VIT_12s0055g01010.t01	1215	Putative uncharacterized protein [Source:UniProtKB/TrEMBL;Acc:F6H1N3]	285	14.5614	9	0.673436	4.43446	4.25284e-54	6.40679e-55	up
VIT_03s0038g02670.t01	1052	Putative uncharacterized protein [Source:UniProtKB/TrEMBL;Acc:F6I0Y6]	1592	93.9423	335	28.9507	1.69818	5.34689e-113	4.7343e-114	up
VIT_15s0048g00560.t01	1964	Putative uncharacterized protein [Source:UniProtKB/TrEMBL;Acc:F6I387]	172	5.43652	28	1.29613	2.06848	5.20709e-17	1.56289e-17	up
VIT_03s0063g01780.t01	3363	Putative uncharacterized protein [Source:UniProtKB/TrEMBL;Acc:D7TPV0]	753	13.8996	38	1.02728	3.75815	5.08887e-128	4.1181e-129	up
VIT_02s0025g03000.t01	1834	Putative uncharacterized protein [Source:UniProtKB/TrEMBL;Acc:F6HU98]	2103	71.1826	624	30.9325	1.2024	3.93334e-89	4.15433e-90	up
VIT_12s0034g01960.t01	222	Putative uncharacterized protein [Source:UniProtKB/TrEMBL;Acc:D7SZW7]	682	190.706	0.5	0.204761	9.8632	1.44411e-96	1.44106e-97	up
VIT_01s0011g05470.t01	937	Putative uncharacterized protein [Source:UniProtKB/TrEMBL;Acc:D7T8N2]	5665	375.314	1763	171.058	1.13361	8.02299e-217	4.30868e-218	up
VIT_13s0156g00180.t01	1820	Citrate synthase [Source:UniProtKB/TrEMBL;Acc:D7TNT9]	3659	124.803	1129	56.3966	1.14597	6.60451e-143	4.95353e-144	up
VIT_06s0004g05400.t01	441	Putative uncharacterized protein [Source:UniProtKB/TrEMBL;Acc:D7SK86]	613	86.2891	46	9.48308	3.18575	1.1262e-91	1.16415e-92	up
VIT_02s0025g02070.t01	3125	Putative uncharacterized protein [Source:UniProtKB/TrEMBL;Acc:F6HU52]	305	6.05876	25	0.727311	3.05838	1.34761e-44	2.31716e-45	up
VIT_05s0049g00050.t01	1843	Putative uncharacterized protein [Source:UniProtKB/TrEMBL;Acc:F6H8G8]	208	7.00603	0.5	0.0246647	8.15001	3.35073e-37	6.44969e-38	up
VIT_14s0081g00650.t01	265	Putative uncharacterized protein [Source:UniProtKB/TrEMBL;Acc:F6HVI2]	32	7.49615	2	0.686143	3.44957	2.83317e-06	1.3961e-06	up
VIT_14s0060g00420.t01	1237	Putative uncharacterized protein [Source:UniProtKB/TrEMBL;Acc:D7UA98]	160	8.02942	52	3.82177	1.07106	8.87712e-07	4.20997e-07	up
VIT_08s0007g08260.t01	1793	Putative uncharacterized protein [Source:UniProtKB/TrEMBL;Acc:D7THY8]	3260	112.868	392	19.8763	2.50551	0	0	up
VIT_03s0038g02310.t01	954	R2R3 Myb4a C2 repressor motif protein [Source:UniProtKB/TrEMBL;Acc:A1E8L7]	797	51.8614	130	12.3887	2.06564	3.96963e-74	4.82493e-75	up
VIT_04s0069g00920.t01	1417	Putative uncharacterized protein [Source:UniProtKB/TrEMBL;Acc:F6H9I7]	2912	127.572	400	25.6638	2.31351	0	0	up
VIT_05s0020g02720.t01	1140	Putative uncharacterized protein [Source:UniProtKB/TrEMBL;Acc:F6HDL8]	1306	71.1168	117	9.33064	2.93014	2.38466e-179	1.48426e-180	up
VIT_03s0063g00340.t01	171	Putative uncharacterized protein [Source:UniProtKB/TrEMBL;Acc:F6HQA5]	32	11.6168	1	0.53166	4.44957	3.58632e-07	1.65776e-07	up
VIT_01s0011g04680.t01	1933	Putative uncharacterized protein [Source:UniProtKB/TrEMBL;Acc:D7T8V4]	634	20.3606	92	4.32699	2.23435	3.16003e-65	4.1861e-66	up
VIT_12s0057g00680.t01	2013	Putative uncharacterized protein [Source:UniProtKB/TrEMBL;Acc:F6HHM6]	3383	104.326	967	43.673	1.25628	9.50505e-153	6.8236e-154	up
VIT_13s0156g00300.t01	582	Putative uncharacterized protein [Source:UniProtKB/TrEMBL;Acc:F6HPT6]	190	20.2658	56	8.74773	1.21207	2.79123e-09	1.14053e-09	up
VIT_07s0129g00040.t01	2036	Putative uncharacterized protein [Source:UniProtKB/TrEMBL;Acc:D7TT60]	257	7.83591	79	3.5276	1.15141	2.86703e-11	1.06313e-11	up
VIT_13s0019g04200.t01	2621	Putative uncharacterized protein [Source:UniProtKB/TrEMBL;Acc:F6HNH2]	5013	118.731	537	18.6268	2.67225	0	0	up
VIT_17s0000g04450.t01	3635	Putative uncharacterized protein [Source:UniProtKB/TrEMBL;Acc:F6GTG7]	377	6.4383	90	2.25096	1.51614	9.99895e-24	2.50869e-24	up
VIT_11s0016g04000.t01	711	Putative uncharacterized protein [Source:UniProtKB/TrEMBL;Acc:D7TBP5]	619	54.0449	140	17.9015	1.59408	5.9726e-41	1.08069e-41	up
VIT_00s1764g00010.t01	1060	Putative uncharacterized protein [Source:UniProtKB/TrEMBL;Acc:F6H8E6]	591	34.6111	163	13.9802	1.30785	1.97547e-29	4.38601e-30	up
VIT_01s0026g00230.t01	1972	Putative uncharacterized protein [Source:UniProtKB/TrEMBL;Acc:F6HPN1]	858	27.0094	274	12.6321	1.09637	3.47748e-32	7.30262e-33	up
VIT_07s0005g03100.t01	2981	Putative uncharacterized protein [Source:UniProtKB/TrEMBL;Acc:F6HZI0]	554	11.5367	117	3.56824	1.69295	5.63044e-40	1.03455e-40	up
VIT_06s0061g00760.t01	1015	Putative uncharacterized protein [Source:UniProtKB/TrEMBL;Acc:F6GW81]	1885	115.287	79	7.07606	4.02614	0	0	up
VIT_00s0480g00040.t01	1050	Putative uncharacterized protein [Source:UniProtKB/TrEMBL;Acc:F6I2B6]	6649	393.098	95	8.22554	5.57863	0	0	up
VIT_04s0008g02390.t01	2136	Putative uncharacterized protein [Source:UniProtKB/TrEMBL;Acc:F6H3A3]	510	14.8219	146	6.21415	1.2541	4.95511e-24	1.23343e-24	up
VIT_09s0002g03500.t01	357	Putative uncharacterized protein [Source:UniProtKB/TrEMBL;Acc:D7U0B2]	45	7.82489	3	0.763983	3.35646	3.51774e-08	1.52684e-08	up
VIT_04s0008g02820.t01	1141	Putative uncharacterized protein [Source:UniProtKB/TrEMBL;Acc:F6H2V5]	259	14.0912	51	4.06364	1.79395	6.93781e-21	1.87187e-21	up
VIT_04s0023g01720.t01	1096	Putative uncharacterized protein [Source:UniProtKB/TrEMBL;Acc:D7SPE3]	134	7.58976	31	2.57147	1.56146	1.40421e-09	5.64883e-10	up
VIT_11s0118g00220.t01	3060	Putative uncharacterized protein [Source:UniProtKB/TrEMBL;Acc:D7T4W0]	1459	29.5984	277	8.22979	1.84659	2.84188e-116	2.45498e-117	up
VIT_01s0026g01190.t01	1651	Putative uncharacterized protein [Source:UniProtKB/TrEMBL;Acc:D7TNI0]	200	7.51998	51	2.80836	1.421	4.5572e-12	1.63056e-12	up
VIT_06s0004g07270.t01	747	Putative uncharacterized protein [Source:UniProtKB/TrEMBL;Acc:D7SJR0]	322	26.759	56	6.8155	1.97313	5.31561e-29	1.19044e-29	up
VIT_07s0031g01070.t01	1790	Putative uncharacterized protein [Source:UniProtKB/TrEMBL;Acc:D7SW11]	333	11.5485	14	0.711059	4.02159	7.61395e-60	1.06734e-60	up
VIT_18s0001g12860.t01	1467	Putative uncharacterized protein [Source:UniProtKB/TrEMBL;Acc:F6H063]	232	9.8173	46	2.85074	1.78399	1.05865e-18	3.02104e-19	up
VIT_11s0103g00520.t01	578	Putative uncharacterized protein [Source:UniProtKB/TrEMBL;Acc:A5AVM7]	486	52.1966	48	7.54994	2.78942	2.60421e-64	3.49762e-65	up
VIT_05s0029g01510.t01	207	Putative uncharacterized protein [Source:UniProtKB/TrEMBL;Acc:D7SNH4]	18	5.39804	0.5	0.219599	4.61949	0.000134091	7.58193e-05	up
VIT_15s0046g00950.t01	1814	Putative uncharacterized protein [Source:UniProtKB/TrEMBL;Acc:D7UCP6]	350	11.9775	105	5.26238	1.18653	1.41972e-15	4.46523e-16	up
VIT_14s0060g02250.t01	1653	Putative uncharacterized protein [Source:UniProtKB/TrEMBL;Acc:D7U9U8]	519	19.4907	162	8.90989	1.12931	6.99683e-21	1.88843e-21	up
VIT_00s0203g00210.t01	898	Putative uncharacterized protein [Source:UniProtKB/TrEMBL;Acc:F6I747]	111	7.67327	6	0.607443	3.65902	1.36477e-19	3.8094e-20	up
VIT_18s0001g00840.t01	1048	Putative uncharacterized protein [Source:UniProtKB/TrEMBL;Acc:F6H0D8]	409	24.2268	0.5	0.043375	9.12553	1.93228e-64	2.59163e-65	up
VIT_15s0048g02230.t01	1318	Putative uncharacterized protein [Source:UniProtKB/TrEMBL;Acc:F6I308]	1685	79.3631	273	18.8312	2.07534	2.85161e-156	2.00526e-157	up
VIT_00s2376g00010.t01	641	Putative uncharacterized protein [Source:UniProtKB/TrEMBL;Acc:F6HS19]	828	80.1874	22	3.12029	4.68362	2.33135e-158	1.61801e-159	up
VIT_07s0005g01970.t01	1114	Putative uncharacterized protein [Source:UniProtKB/TrEMBL;Acc:F6HZC7]	404	22.5128	34	2.77475	3.02032	5.56729e-58	7.9781e-59	up
VIT_13s0158g00090.t01	1006	Putative uncharacterized protein [Source:UniProtKB/TrEMBL;Acc:F6HHW9]	1049	64.7309	92	8.3142	2.96081	9.15775e-146	6.78866e-147	up
VIT_14s0066g00600.t01	758	Putative uncharacterized protein [Source:UniProtKB/TrEMBL;Acc:A5C232]	516	42.2585	57	6.83653	2.62791	4.27954e-64	5.75163e-65	up
VIT_14s0066g01930.t01	1223	Putative uncharacterized protein [Source:UniProtKB/TrEMBL;Acc:F6HV33]	355	18.0192	95	7.062	1.35139	4.71851e-19	1.33459e-19	up
VIT_00s0490g00010.t01	511		741	90.0184	224	39.8527	1.17554	3.90808e-31	8.38803e-32	up
VIT_18s0001g06810.t01	1203	Putative uncharacterized protein [Source:UniProtKB/TrEMBL;Acc:A5ARB7]	575	29.6713	170	12.8474	1.2076	1.87866e-25	4.5315e-26	up
VIT_00s0586g00030.t01	981	Putative uncharacterized protein [Source:UniProtKB/TrEMBL;Acc:D7UE87]	1840	116.435	50	4.63374	4.6512	0	0	up
VIT_02s0025g03170.t01	980	Putative uncharacterized protein [Source:UniProtKB/TrEMBL;Acc:F6HUA6]	388	24.5776	3	0.278308	6.46452	6.67412e-77	7.89461e-78	up
VIT_11s0037g00090.t01	1350	Putative uncharacterized protein [Source:UniProtKB/TrEMBL;Acc:F6HYI7]	1001	46.0293	281	18.9236	1.28237	1.55105e-47	2.55519e-48	up
VIT_18s0001g06670.t01	1321	Putative uncharacterized protein [Source:UniProtKB/TrEMBL;Acc:F6H0Y6]	114	5.35718	6	0.412932	3.6975	3.12979e-20	8.5909e-21	up
VIT_18s0001g04540.t01	1930	Putative uncharacterized protein [Source:UniProtKB/TrEMBL;Acc:E0CRE8]	502	16.1466	125	5.88821	1.45533	2.05927e-29	4.57489e-30	up
VIT_03s0091g00690.t01	925	Putative uncharacterized protein [Source:UniProtKB/TrEMBL;Acc:F6H663]	8057	540.712	532	52.2878	3.37031	0	0	up
VIT_00s1372g00020.t01	825	Putative uncharacterized protein [Source:UniProtKB/TrEMBL;Acc:D7SZ58]	2707	203.689	863	95.1015	1.09883	3.51392e-99	3.43875e-100	up
VIT_11s0065g01050.t01	350	Putative uncharacterized protein [Source:UniProtKB/TrEMBL;Acc:D7T0S4]	87	15.4307	26	6.75361	1.19207	8.61012e-05	4.78327e-05	up
VIT_14s0108g00110.t01	1825	Putative uncharacterized protein [Source:UniProtKB/TrEMBL;Acc:D7SX69]	545	18.5382	135	6.72514	1.46287	4.63658e-32	9.77287e-33	up
VIT_06s0009g03190.t01	1703	Putative uncharacterized protein [Source:UniProtKB/TrEMBL;Acc:F6HA53]	464	16.9136	84	4.4843	1.91523	1.10275e-39	2.03836e-40	up
VIT_19s0014g03960.t01	1163	Putative uncharacterized protein [Source:UniProtKB/TrEMBL;Acc:F6H2G0]	578	30.8519	162	12.6638	1.28464	4.66734e-28	1.06754e-28	up
VIT_04s0008g03990.t01	495	Putative uncharacterized protein [Source:UniProtKB/TrEMBL;Acc:D7SUF8]	156	19.5638	6	1.10199	4.15001	3.21688e-29	7.17544e-30	up
VIT_00s0264g00060.t01	574	Putative uncharacterized protein [Source:UniProtKB/TrEMBL;Acc:F6HAH4]	235	25.415	35	5.54353	2.1968	1.75384e-24	4.31819e-25	up
VIT_16s0013g02140.t01	1460	Putative uncharacterized protein [Source:UniProtKB/TrEMBL;Acc:D7U7G1]	220	9.35414	49	3.05122	1.61622	1.20692e-15	3.79094e-16	up
VIT_08s0058g00410.t01	980	Ferritin [Source:UniProtKB/TrEMBL;Acc:D7SQT8]	1154	73.0994	11	1.02046	6.16256	2.57045e-228	1.30139e-229	up
VIT_05s0077g01570.t01	1159	Putative uncharacterized protein [Source:UniProtKB/TrEMBL;Acc:F6H6U6]	3593	192.446	35	2.74546	6.13126	0	0	up
VIT_06s0004g01630.t01	1248	Putative uncharacterized protein [Source:UniProtKB/TrEMBL;Acc:F6GU98]	211	10.4955	60	4.37086	1.26378	8.81664e-11	3.35511e-11	up
VIT_00s2574g00010.t01	972	Putative uncharacterized protein [Source:UniProtKB/TrEMBL;Acc:F6I7R4]	976	62.3329	285	26.6569	1.22549	2.74729e-43	4.81085e-44	up
VIT_15s0046g00490.t01	1733	Putative uncharacterized protein [Source:UniProtKB/TrEMBL;Acc:F6I6E1]	2466	88.3341	42	2.20334	5.32521	0	0	up
VIT_03s0017g00550.t01	1437	Putative uncharacterized protein [Source:UniProtKB/TrEMBL;Acc:D7TU47]	1561	67.4342	124	7.84504	3.10363	3.74399e-226	1.9196e-227	up
VIT_10s0116g00710.t01	1587	Putative uncharacterized protein [Source:UniProtKB/TrEMBL;Acc:F6H7L3]	1153	45.101	13	0.744726	5.92031	5.67606e-229	2.86591e-230	up
VIT_01s0011g03480.t01	978	Putative uncharacterized protein [Source:UniProtKB/TrEMBL;Acc:D7T953]	426	27.0399	0.5	0.0464795	9.18428	1.42811e-66	1.86757e-67	up
VIT_18s0041g00430.t01	2295	Putative uncharacterized protein [Source:UniProtKB/TrEMBL;Acc:F6I407]	7450	201.515	1086	43.0207	2.22778	0	0	up
VIT_06s0009g02790.t01	1718	Putative uncharacterized protein [Source:UniProtKB/TrEMBL;Acc:D7T187]	2412	87.1542	316	16.7222	2.3818	4.22983e-264	1.86776e-265	up
VIT_13s0019g02100.t01	365	Putative uncharacterized protein [Source:UniProtKB/TrEMBL;Acc:F6HNU9]	44	7.48331	8	1.99263	1.909	7.82326e-05	4.32136e-05	up
VIT_19s0014g00270.t01	664	Putative uncharacterized protein [Source:UniProtKB/TrEMBL;Acc:A5B394]	221	20.6613	22	3.01221	2.77804	8.17633e-30	1.8007e-30	up
VIT_16s0100g01190.t01	1521	Putative uncharacterized protein [Source:UniProtKB/TrEMBL;Acc:F6HP16]	2093	85.4228	4	0.23909	8.48093	0	0	up
VIT_13s0074g00470.t01	1322	Putative uncharacterized protein [Source:UniProtKB/TrEMBL;Acc:D7UBV6]	729	34.2318	48	3.30096	3.37438	2.89119e-114	2.53872e-115	up
VIT_03s0180g00210.t01	1375	Putative uncharacterized protein [Source:UniProtKB/TrEMBL;Acc:F6I5X9]	237	10.6999	66	4.36387	1.29392	2.33846e-12	8.25749e-13	up
VIT_05s0020g03010.t01	1005	Putative uncharacterized protein [Source:UniProtKB/TrEMBL;Acc:F6HDN1]	421	26.0046	89	8.05108	1.69151	1.19766e-30	2.59559e-31	up
VIT_17s0000g06000.t01	1405	Putative uncharacterized protein [Source:UniProtKB/TrEMBL;Acc:F6GT90]	129	5.69964	18	1.16473	2.29087	1.13757e-14	3.68774e-15	up
VIT_15s0048g00490.t01	1640		507	19.191	169	9.36857	1.03453	7.03748e-18	2.05801e-18	up
VIT_02s0033g01380.t01	1185	Alternative oxidase [Source:UniProtKB/TrEMBL;Acc:D7U404]	4487	235.056	139	10.6642	4.46216	0	0	up
VIT_08s0040g02610.t01	1110	Putative uncharacterized protein [Source:UniProtKB/TrEMBL;Acc:F6HQY3]	165	9.22773	8	0.655235	3.81589	2.4844e-29	5.52621e-30	up
VIT_00s0332g00130.t01	2085	Putative uncharacterized protein [Source:UniProtKB/TrEMBL;Acc:F6HSD6]	176	5.24011	24	1.04649	2.32404	6.94875e-20	1.92457e-20	up
VIT_08s0007g01120.t01	303	Putative uncharacterized protein [Source:UniProtKB/TrEMBL;Acc:F6HL36]	189	38.7216	0.5	0.150023	8.01181	2.27686e-34	4.60368e-35	up
VIT_15s0048g00850.t01	2081	Putative uncharacterized protein [Source:UniProtKB/TrEMBL;Acc:F6I372]	292	8.71053	81	3.5387	1.29954	4.92344e-15	1.57742e-15	up
VIT_11s0037g00590.t01	838	Putative uncharacterized protein [Source:UniProtKB/TrEMBL;Acc:D7U1D9]	2712	200.9	48	5.20748	5.26975	0	0	up
VIT_07s0129g01010.t01	413	Putative uncharacterized protein [Source:UniProtKB/TrEMBL;Acc:D7TTE3]	147	22.0954	2	0.440261	5.64924	2.6959e-30	5.88158e-31	up
VIT_00s0287g00080.t01	1196		671	34.8277	99	7.52548	2.21038	4.55127e-68	5.85778e-69	up
VIT_08s0040g00870.t01	2820	Putative uncharacterized protein [Source:UniProtKB/TrEMBL;Acc:F6HQP7]	4134	91.0029	1278	41.2014	1.14322	1.09925e-160	7.49787e-162	up
VIT_06s0009g02770.t01	691	Putative uncharacterized protein [Source:UniProtKB/TrEMBL;Acc:A5AES3]	548	49.2308	174	22.8929	1.10466	2.96826e-21	7.94044e-22	up
VIT_08s0058g01300.t01	3165	Putative uncharacterized protein [Source:UniProtKB/TrEMBL;Acc:F6GXW8]	546	10.7091	179	5.14173	1.05851	7.61063e-20	2.11138e-20	up
VIT_01s0011g04020.t01	878	Putative uncharacterized protein [Source:UniProtKB/TrEMBL;Acc:A5BKM2]	897	63.4208	262	27.1292	1.22511	7.24043e-40	1.33336e-40	up
VIT_08s0007g06790.t01	943	Putative uncharacterized protein [Source:UniProtKB/TrEMBL;Acc:D7TIB6]	1256	82.6822	414	39.9134	1.0507	1.68075e-43	2.93704e-44	up
VIT_09s0002g03690.t01	875	Putative uncharacterized protein [Source:UniProtKB/TrEMBL;Acc:F6HYB0]	594	42.1417	42	4.36387	3.27157	6.00559e-91	6.2355e-92	up
VIT_04s0008g05300.t01	1364	Putative uncharacterized protein [Source:UniProtKB/TrEMBL;Acc:F6H314]	1275	58.027	164	10.931	2.4083	5.48885e-142	4.14447e-143	up
VIT_00s0370g00070.t01	1105	Putative uncharacterized protein [Source:UniProtKB/TrEMBL;Acc:D7TYW6]	826	46.4036	126	10.3667	2.16229	2.76005e-81	3.14062e-82	up
VIT_00s2364g00010.t01	1443	Putative uncharacterized protein [Source:UniProtKB/TrEMBL;Acc:F6HDF0]	497	21.3808	154	9.70252	1.13988	2.47937e-20	6.776e-21	up
VIT_03s0088g00270.t01	547	Putative uncharacterized protein [Source:UniProtKB/TrEMBL;Acc:F6HBL7]	145	16.4556	4	0.664818	4.62948	1.19597e-28	2.70173e-29	up
VIT_08s0007g08050.t01	1687	Putative uncharacterized protein [Source:UniProtKB/TrEMBL;Acc:F6HL48]	1667	61.3415	449	24.197	1.34204	6.2025e-84	6.9097e-85	up
VIT_10s0092g00640.t01	932	Putative uncharacterized protein [Source:UniProtKB/TrEMBL;Acc:D7U8G8]	736	49.0225	246	23.9966	1.03062	3.05605e-25	7.39535e-26	up
VIT_07s0129g01050.t01	1304	Putative uncharacterized protein [Source:UniProtKB/TrEMBL;Acc:F6HSY7]	6405	304.913	1385	96.5612	1.65888	0	0	up
VIT_13s0019g03510.t01	458	Putative uncharacterized protein [Source:UniProtKB/TrEMBL;Acc:F6HNL1]	179	24.2617	46	9.13109	1.40982	8.13881e-11	3.09212e-11	up
VIT_04s0008g04480.t01	2539	Putative uncharacterized protein [Source:UniProtKB/TrEMBL;Acc:A5C608]	1359	33.227	344	12.3176	1.43163	1.30146e-75	1.56096e-76	up
VIT_00s1194g00010.t01	1939	Putative uncharacterized protein [Source:UniProtKB/TrEMBL;Acc:F6GZF7]	216	6.91528	60	2.81322	1.29757	2.04463e-11	7.52496e-12	up
VIT_09s0002g02630.t01	1701	Putative uncharacterized protein [Source:UniProtKB/TrEMBL;Acc:D7U044]	1059	38.6479	289	15.4463	1.32313	1.20671e-52	1.84944e-53	up
VIT_14s0006g01360.t01	1385	Putative uncharacterized protein [Source:UniProtKB/TrEMBL;Acc:D7TSQ5]	4870	218.28	20	1.31284	7.37735	0	0	up
VIT_03s0038g02390.t01	826	Putative uncharacterized protein [Source:UniProtKB/TrEMBL;Acc:A5AP73]	1875	140.914	182	20.0319	2.81445	8.04476e-247	3.80341e-248	up
VIT_03s0038g03040.t01	1985	Putative uncharacterized protein [Source:UniProtKB/TrEMBL;Acc:D7U4Z3]	1537	48.067	290	13.2821	1.85556	3.15613e-123	2.62938e-124	up
VIT_04s0043g00760.t01	3369	Putative uncharacterized protein [Source:UniProtKB/TrEMBL;Acc:D7TDT9]	2257	41.5877	761	20.5359	1.01801	2.51945e-73	3.09467e-74	up
VIT_13s0064g00270.t01	1064	Putative uncharacterized protein [Source:UniProtKB/TrEMBL;Acc:D7T371]	841	49.0669	11	0.9399	5.7061	1.97864e-167	1.30511e-168	up
VIT_08s0056g00250.t01	881	Putative uncharacterized protein [Source:UniProtKB/TrEMBL;Acc:F6HMR5]	92	6.48255	20	2.06388	1.6512	1.94797e-07	8.86179e-08	up
VIT_18s0001g12310.t01	1098	Putative uncharacterized protein [Source:UniProtKB/TrEMBL;Acc:F6H1H8]	102	5.76676	5	0.413998	3.80007	1.46448e-18	4.20468e-19	up
VIT_13s0019g04370.t01	2283	Putative uncharacterized protein [Source:UniProtKB/TrEMBL;Acc:D7TM87]	3974	108.058	544	21.6632	2.31848	0	0	up
VIT_16s0022g01160.t01	383	Putative uncharacterized protein [Source:UniProtKB/TrEMBL;Acc:D6CH09]	36	5.83496	1	0.237373	4.61949	4.98705e-08	2.18861e-08	up
VIT_01s0011g01760.t01	534	Putative uncharacterized protein [Source:UniProtKB/TrEMBL;Acc:D7T9K2]	435	50.5687	48	8.17204	2.62948	2.88719e-54	4.33888e-55	up
VIT_05s0077g01150.t01	1206	Beta-1,3-glucanase [Source:UniProtKB/TrEMBL;Acc:Q9M563]	9302	478.81	40	3.01539	7.31097	0	0	up
VIT_15s0046g00470.t01	2180	Putative uncharacterized protein [Source:UniProtKB/TrEMBL;Acc:D7UCT3]	339	9.65333	73	3.04437	1.66489	2.13902e-24	5.27881e-25	up
VIT_09s0002g09120.t01	621	Putative uncharacterized protein [Source:UniProtKB/TrEMBL;Acc:D7TZG9]	59	5.89786	0.5	0.0731996	6.33221	8.37139e-13	2.9044e-13	up
VIT_18s0001g10370.t01	999	Putative uncharacterized protein [Source:UniProtKB/TrEMBL;Acc:F6H1C6]	422	26.2229	96	8.73647	1.58571	4.07882e-28	9.31992e-29	up
VIT_02s0025g00510.t01	3159	Putative uncharacterized protein [Source:UniProtKB/TrEMBL;Acc:F6HUN7]	288	5.65948	90	2.59014	1.12764	4.14139e-12	1.47817e-12	up
VIT_00s0684g00030.t01	1073	Putative uncharacterized protein [Source:UniProtKB/TrEMBL;Acc:F6HWV1]	4152	240.21	266	22.5378	3.41388	0	0	up
VIT_01s0127g00260.t01	1618	Putative uncharacterized protein [Source:UniProtKB/TrEMBL;Acc:D7TDJ3]	4881	187.268	368	20.6776	3.17897	0	0	up
VIT_06s0004g04030.t01	1187	Putative uncharacterized protein [Source:UniProtKB/TrEMBL;Acc:D7SKM3]	221	11.5578	63	4.82525	1.26019	3.45177e-11	1.28495e-11	up
VIT_05s0049g01200.t01	1504	Putative uncharacterized protein [Source:UniProtKB/TrEMBL;Acc:F6H8Q6]	202	8.33753	0.5	0.030224	8.10778	2.57464e-36	5.05983e-37	up
VIT_13s0064g01210.t01	822	Putative uncharacterized protein [Source:UniProtKB/TrEMBL;Acc:A5C670]	4596	347.09	269	29.7516	3.54427	0	0	up
VIT_08s0040g01190.t01	1244	Putative uncharacterized protein [Source:UniProtKB/TrEMBL;Acc:F6HR64]	1559	77.7964	242	17.6858	2.13711	4.02833e-150	2.92704e-151	up
VIT_05s0020g03670.t01	1969	Putative uncharacterized protein [Source:UniProtKB/TrEMBL;Acc:F6HDR4]	839	26.4515	279	12.8822	1.03797	6.39254e-29	1.43602e-29	up
VIT_18s0001g12040.t01	1490	Putative uncharacterized protein [Source:UniProtKB/TrEMBL;Acc:E0CQ07]	210	8.74917	0.5	0.030508	8.16381	1.69945e-37	3.2556e-38	up
VIT_16s0100g00940.t01	1371	Putative uncharacterized protein [Source:UniProtKB/TrEMBL;Acc:F6HP35]	127	5.75043	2	0.132624	5.43825	2.85869e-26	6.78062e-27	up
VIT_18s0122g01150.t01	1844	Putative uncharacterized protein [Source:UniProtKB/TrEMBL;Acc:F6HJB1]	290	9.76273	0.5	0.0246513	8.62948	7.77789e-49	1.25633e-49	up
VIT_16s0039g02740.t01	1239	Glutamate dehydrogenase [Source:UniProtKB/TrEMBL;Acc:F6HEI0]	118	5.91214	8	0.587015	3.33221	2.32858e-19	6.53385e-20	up
VIT_06s0009g03540.t01	590	Putative uncharacterized protein [Source:UniProtKB/TrEMBL;Acc:F6HA20]	263	27.6718	53	8.16684	1.76057	1.1207e-20	3.04173e-21	up
VIT_14s0060g00290.t01	617	Putative uncharacterized protein [Source:UniProtKB/TrEMBL;Acc:F6I4I3]	244	24.5493	52	7.66211	1.67987	4.01259e-18	1.16679e-18	up
VIT_03s0017g01490.t01	1752	Putative uncharacterized protein [Source:UniProtKB/TrEMBL;Acc:F6HTL3]	568	20.1256	2	0.103783	7.59932	1.58706e-104	1.4941e-105	up
VIT_12s0059g00610.t01	1900	Putative uncharacterized protein [Source:UniProtKB/TrEMBL;Acc:D7TE75]	257	8.39679	63	3.01451	1.47791	5.31031e-16	1.64725e-16	up
VIT_13s0074g00570.t01	1459	Putative uncharacterized protein [Source:UniProtKB/TrEMBL;Acc:D7UBW6]	1529	65.0558	15	0.934687	6.12105	2.15735e-302	8.61515e-304	up
VIT_08s0040g02800.t01	2997	Putative uncharacterized protein [Source:UniProtKB/TrEMBL;Acc:F6HQX3]	252	5.21973	75	2.27512	1.19803	1.02457e-11	3.72044e-12	up
VIT_15s0048g00290.t01	84	Putative uncharacterized protein [Source:UniProtKB/TrEMBL;Acc:F6I3A2]	18	13.3023	0.5	0.541154	4.61949	0.000134091	7.58193e-05	up
VIT_16s0013g00390.t01	716	Putative uncharacterized protein [Source:UniProtKB/TrEMBL;Acc:F6I2K9]	1038	89.995	119	15.11	2.57434	7.65653e-125	6.333e-126	up
VIT_06s0004g07500.t01	2001	Putative uncharacterized protein [Source:UniProtKB/TrEMBL;Acc:F6GUH8]	6951	215.642	986	44.7982	2.26713	0	0	up
VIT_13s0074g00720.t01	2649	Putative uncharacterized protein [Source:UniProtKB/TrEMBL;Acc:F6I5X0]	1408	32.9955	295	10.1244	1.70443	1.35177e-100	1.30858e-101	up
VIT_19s0015g00050.t01	4826	Putative uncharacterized protein [Source:UniProtKB/TrEMBL;Acc:F6I530]	542	6.97182	156	2.93878	1.24632	3.16885e-25	7.67267e-26	up
VIT_14s0068g01470.t01	2078	Putative uncharacterized protein [Source:UniProtKB/TrEMBL;Acc:D7SVK8]	455	13.5925	108	4.72507	1.5244	1.35367e-28	3.06138e-29	up
VIT_13s0067g03530.t01	1358	Putative uncharacterized protein [Source:UniProtKB/TrEMBL;Acc:F6HC24]	635	29.0274	113	7.565	1.94	9.53082e-55	1.42223e-55	up
VIT_18s0122g01270.t01	1423	Putative uncharacterized protein [Source:UniProtKB/TrEMBL;Acc:D7UDA4]	372	16.2283	26	1.66111	3.28829	1.12073e-57	1.61428e-58	up
VIT_16s0050g00090.t01	874	Putative uncharacterized protein [Source:UniProtKB/TrEMBL;Acc:A5C961]	5674	403.006	1005	104.541	1.94674	0	0	up
VIT_08s0105g00460.t01	1594	Putative uncharacterized protein [Source:UniProtKB/TrEMBL;Acc:D7SY23]	975	37.9708	143	8.15602	2.21896	8.39916e-99	8.24264e-100	up
VIT_14s0171g00130.t01	922	Ribulose-phosphate 3-epimerase [Source:UniProtKB/TrEMBL;Acc:F6I5K0]	477	32.116	125	12.3256	1.38163	5.40765e-26	1.28998e-26	up
VIT_04s0008g00610.t01	1539	Putative uncharacterized protein [Source:UniProtKB/TrEMBL;Acc:F6H381]	2640	106.488	650	38.3977	1.47159	8.41484e-152	6.06026e-153	up
VIT_11s0016g02200.t01	3104	Beta-galactosidase [Source:UniProtKB/TrEMBL;Acc:F6HGW2]	7054	141.074	29	0.849389	7.37581	0	0	up
VIT_18s0001g13240.t01	477	Putative uncharacterized protein [Source:UniProtKB/TrEMBL;Acc:F6H1K5]	3460	450.289	858	163.531	1.46129	1.6125e-196	9.37035e-198	up
VIT_05s0029g00240.t01	1601	Putative uncharacterized protein [Source:UniProtKB/TrEMBL;Acc:D7SNS5]	4089	158.548	532	30.21	2.39182	0	0	up
VIT_16s0115g00340.t01	1638	Putative uncharacterized protein [Source:UniProtKB/TrEMBL;Acc:F6HCP2]	191	7.23858	43	2.38663	1.60073	1.42809e-13	4.81863e-14	up
VIT_01s0011g04870.t01	957	Putative uncharacterized protein [Source:UniProtKB/TrEMBL;Acc:D7T8T6]	233	15.1139	7	0.664992	4.5064	8.94831e-45	1.53328e-45	up
VIT_03s0038g03830.t01	1180	Putative uncharacterized protein [Source:UniProtKB/TrEMBL;Acc:F6I0R8]	148	7.78599	41	3.15887	1.30147	3.09333e-08	1.33809e-08	up
VIT_02s0025g04540.t01	2374	Putative uncharacterized protein [Source:UniProtKB/TrEMBL;Acc:D7TW83]	3115	81.4538	370	14.1694	2.5232	0	0	up
VIT_13s0019g03000.t01	752	Putative uncharacterized protein [Source:UniProtKB/TrEMBL;Acc:F6HNP2]	1478	122.009	79	9.5508	3.67522	3.41644e-246	1.62307e-247	up
VIT_10s0071g00840.t01	1675	Putative uncharacterized protein [Source:UniProtKB/TrEMBL;Acc:F6HVY9]	17839	661.134	368	19.9739	5.04875	0	0	up
VIT_08s0040g03380.t01	1842	Putative uncharacterized protein [Source:UniProtKB/TrEMBL;Acc:A5BFE0]	367	12.3683	125	6.16951	1.00342	1.08612e-12	3.78491e-13	up
VIT_17s0000g08010.t01	2451	Putative uncharacterized protein [Source:UniProtKB/TrEMBL;Acc:F6GSU2]	326	8.25673	61	2.26265	1.86756	2.32654e-27	5.41002e-28	up
VIT_08s0007g05800.t01	2973	Putative uncharacterized protein [Source:UniProtKB/TrEMBL;Acc:F6HLN9]	2118	44.2247	104	3.18031	3.79762	0	0	up
VIT_06s0004g08150.t01	1695	Putative uncharacterized protein [Source:UniProtKB/TrEMBL;Acc:A5BRL4]	33783	1237.26	2637	141.44	3.1289	0	0	up
VIT_16s0100g01000.t01	1400	Putative uncharacterized protein [Source:UniProtKB/TrEMBL;Acc:F6HP30]	202	8.95689	3	0.194816	5.52282	4.24813e-41	7.6652e-42	up
VIT_16s0050g02810.t01	408	Putative uncharacterized protein [Source:UniProtKB/TrEMBL;Acc:F6H6D8]	93	14.15	11	2.45111	2.5293	4.19349e-12	1.49792e-12	up
VIT_13s0047g00690.t01	465	Putative uncharacterized protein [Source:UniProtKB/TrEMBL;Acc:D7TF85]	65	8.6775	16	3.12822	1.47194	6.48606e-05	3.56278e-05	up
VIT_01s0026g01640.t01	1477	Putative uncharacterized protein [Source:UniProtKB/TrEMBL;Acc:D7TNE5]	7898	331.948	1283	78.9726	2.07153	0	0	up
VIT_11s0118g00300.t01	738	Putative uncharacterized protein [Source:UniProtKB/TrEMBL;Acc:D7T4W9]	273	22.9636	39	4.80439	2.25692	3.77911e-29	8.43908e-30	up
VIT_14s0108g01370.t01	1434	Putative uncharacterized protein [Source:UniProtKB/TrEMBL;Acc:F6H5L9]	942	40.7789	285	18.0687	1.17433	3.56364e-39	6.6444e-40	up
VIT_01s0026g01550.t01	1343	Putative uncharacterized protein [Source:UniProtKB/TrEMBL;Acc:D7TNF1]	333	15.3923	43	2.91087	2.40268	6.50543e-38	1.23742e-38	up
VIT_06s0004g04320.t01	1282	Putative uncharacterized protein [Source:UniProtKB/TrEMBL;Acc:D7SKJ6]	380	18.4005	40	2.83663	2.6975	7.41056e-49	1.19598e-49	up
VIT_18s0001g15730.t01	1149	Putative uncharacterized protein [Source:UniProtKB/TrEMBL;Acc:F6GZV4]	102	5.51079	17	1.34511	2.03453	2.16722e-10	8.39791e-11	up
VIT_12s0059g01000.t01	2305	Putative uncharacterized protein [Source:UniProtKB/TrEMBL;Acc:F6HID3]	2061	55.5061	267	10.531	2.398	1.23896e-227	6.28979e-229	up
VIT_02s0033g00850.t01	971	Putative uncharacterized protein [Source:UniProtKB/TrEMBL;Acc:F6I080]	408	26.084	7	0.655404	5.31464	2.41522e-81	2.74492e-82	up
VIT_12s0028g03740.t01	626	Putative uncharacterized protein [Source:UniProtKB/TrEMBL;Acc:E0CTD6]	386	38.2778	85	12.3445	1.63263	7.01504e-27	1.64573e-27	up
VIT_17s0000g09190.t01	891	Putative uncharacterized protein [Source:UniProtKB/TrEMBL;Acc:F6GSH5]	2607	181.634	328	33.4677	2.44019	1.71486e-293	6.98193e-295	up
VIT_06s0004g00810.t01	1622	Putative uncharacterized protein [Source:UniProtKB/TrEMBL;Acc:D7SLH3]	212	8.1137	19	1.06496	2.92956	3.66768e-30	8.0202e-31	up
VIT_03s0063g01560.t01	1854	Putative uncharacterized protein [Source:UniProtKB/TrEMBL;Acc:F6HQG7]	1578	52.8362	2	0.0980733	9.07345	1.07929e-246	5.11256e-248	up
VIT_16s0050g01810.t01	1190	Putative uncharacterized protein [Source:UniProtKB/TrEMBL;Acc:E0CUQ7]	168	8.76388	20	1.52797	2.51996	8.62845e-21	2.33435e-21	up
VIT_05s0020g00470.t01	3922	Putative uncharacterized protein [Source:UniProtKB/TrEMBL;Acc:F6HE23]	2960	46.8509	856	19.8425	1.23948	5.02254e-131	3.99756e-132	up
VIT_04s0044g01430.t01	1129	Putative uncharacterized protein [Source:UniProtKB/TrEMBL;Acc:F6I0D7]	3894	214.11	390	31.4052	2.76928	0	0	up
VIT_06s0004g03880.t01	2122	Putative uncharacterized protein [Source:UniProtKB/TrEMBL;Acc:D7SKN7]	195	5.70457	53	2.27071	1.32898	8.98121e-11	3.41938e-11	up
VIT_19s0014g02860.t01	1818	Putative uncharacterized protein [Source:UniProtKB/TrEMBL;Acc:F6H253]	887	30.2875	118	5.9009	2.35972	7.79567e-97	7.75774e-98	up
VIT_16s0013g02160.t01	493	Putative uncharacterized protein [Source:UniProtKB/TrEMBL;Acc:D7U7G3]	575	72.4027	102	18.8098	1.94456	7.59345e-50	1.20911e-50	up
VIT_00s0253g00140.t01	962	Putative uncharacterized protein [Source:UniProtKB/TrEMBL;Acc:D7SSD7]	593	38.266	21	1.98461	4.26914	3.64398e-109	3.31849e-110	up
VIT_14s0108g00890.t01	2619	Putative uncharacterized protein [Source:UniProtKB/TrEMBL;Acc:D7SXC8]	312	7.39525	24	0.833117	3.15001	8.13616e-47	1.35192e-47	up
VIT_13s0019g01690.t01	2028	Ubiquitin carboxyl-terminal hydrolase [Source:UniProtKB/TrEMBL;Acc:D7SQ20]	387	11.8461	128	5.73816	1.04576	3.63423e-14	1.19857e-14	up
VIT_16s0013g00440.t01	632	Putative uncharacterized protein [Source:UniProtKB/TrEMBL;Acc:F6I2L3]	528	51.8622	65	9.35032	2.47159	2.66263e-61	3.68852e-62	up
VIT_19s0014g04790.t01	1671	Putative uncharacterized protein [Source:UniProtKB/TrEMBL;Acc:F6H2H7]	2942	109.295	18	0.979324	6.80223	0	0	up
VIT_06s0009g01570.t01	2711	Putative uncharacterized protein [Source:UniProtKB/TrEMBL;Acc:D7T1I0]	764	17.4944	143	4.79553	1.86713	2.14479e-62	2.93868e-63	up
VIT_11s0052g01180.t01	1059	Putative uncharacterized protein [Source:UniProtKB/TrEMBL;Acc:F6GXE9]	1628	95.4316	135	11.5896	3.04164	2.01884e-231	1.00822e-232	up
VIT_14s0066g01080.t01	886	Putative uncharacterized protein [Source:UniProtKB/TrEMBL;Acc:F6HUY6]	3990	279.559	749	76.8561	1.86292	0	0	up
VIT_01s0010g02940.t01	530	Putative uncharacterized protein [Source:UniProtKB/TrEMBL;Acc:F6HG69]	210	24.5967	19	3.25918	2.91589	9.29851e-30	2.05211e-30	up
VIT_00s0399g00060.t01	967	Alternative oxidase [Source:UniProtKB/TrEMBL;Acc:D7UE66]	256	16.4342	37	3.47861	2.24012	3.55367e-27	8.28473e-28	up
VIT_08s0007g01580.t01	952	Putative uncharacterized protein [Source:UniProtKB/TrEMBL;Acc:F6HKY3]	252	16.4323	65	6.20736	1.40448	1.19857e-14	3.89069e-15	up
VIT_14s0006g02620.t01	1237	Putative uncharacterized protein [Source:UniProtKB/TrEMBL;Acc:A5AR53]	1754	88.0225	253	18.5944	2.24301	4.18257e-179	2.60906e-180	up
VIT_07s0191g00170.t01	2338	Putative uncharacterized protein [Source:UniProtKB/TrEMBL;Acc:D7TRM2]	281	7.46098	86	3.34414	1.15773	2.65559e-12	9.38829e-13	up
VIT_07s0191g00220.t01	752	Putative uncharacterized protein [Source:UniProtKB/TrEMBL;Acc:F6HRP8]	659	54.4003	103	12.4523	2.1272	8.31365e-64	1.12154e-64	up
VIT_02s0033g00010.t01	549	Putative uncharacterized protein [Source:UniProtKB/TrEMBL;Acc:F6I046]	158	17.8656	30	4.96797	1.84646	1.04914e-13	3.52409e-14	up
VIT_18s0001g14690.t01	2544	Putative uncharacterized protein [Source:UniProtKB/TrEMBL;Acc:E0CQ97]	241	5.88077	25	0.893415	2.7186	1.06289e-31	2.25545e-32	up
VIT_13s0084g00090.t01	1465	Putative uncharacterized protein [Source:UniProtKB/TrEMBL;Acc:F6HVA1]	2117	89.7051	236	14.6455	2.61473	1.02127e-257	4.64087e-259	up
VIT_05s0077g00950.t01	2457	Putative uncharacterized protein [Source:UniProtKB/TrEMBL;Acc:D7SYK8]	10670	269.583	2222	82.2184	1.7132	0	0	up
VIT_00s0698g00010.t01	1763	Catalase [Source:UniProtKB/TrEMBL;Acc:F6I0K4]	56616	1993.52	5743	296.154	2.7509	0	0	up
VIT_18s0001g08670.t01	825	Putative uncharacterized protein [Source:UniProtKB/TrEMBL;Acc:F6H176]	145	10.9106	37	4.07735	1.42002	4.46774e-09	1.84689e-09	up
VIT_14s0006g02490.t01	2632	Putative uncharacterized protein [Source:UniProtKB/TrEMBL;Acc:F6HSQ2]	424	10.0003	84	2.90151	1.78517	3.59221e-33	7.39679e-34	up
VIT_07s0031g01580.t01	1398	Putative uncharacterized protein [Source:UniProtKB/TrEMBL;Acc:F6H4A7]	136	6.03901	45	2.92641	1.04518	9.40516e-06	4.82821e-06	up
VIT_01s0011g05810.t01	2153	Putative uncharacterized protein [Source:UniProtKB/TrEMBL;Acc:F6HFD3]	2039	58.7905	446	18.8331	1.64231	9.61589e-138	7.424e-139	up
VIT_14s0066g02410.t01	1937	Putative uncharacterized protein [Source:UniProtKB/TrEMBL;Acc:F6HV69]	748	23.9721	214	10.0442	1.255	1.06886e-34	2.15234e-35	up
VIT_01s0026g00170.t01	1534	Putative uncharacterized protein [Source:UniProtKB/TrEMBL;Acc:F6HPN4]	1780	72.0325	502	29.7515	1.27569	7.00423e-83	7.87678e-84	up
VIT_14s0066g00410.t01	1264	Putative uncharacterized protein [Source:UniProtKB/TrEMBL;Acc:F6HUU3]	1457	71.5561	192	13.8097	2.37339	2.35588e-159	1.62855e-160	up
VIT_07s0005g01710.t01	1324	Putative uncharacterized protein [Source:UniProtKB/TrEMBL;Acc:D7U2K4]	324	15.1912	100	6.86661	1.14556	8.74838e-14	2.92858e-14	up
VIT_01s0146g00070.t01	1221	Putative uncharacterized protein [Source:UniProtKB/TrEMBL;Acc:D7U5Y1]	312	15.8625	71	5.28656	1.58522	4.1786e-21	1.12223e-21	up
VIT_02s0012g02190.t01	4029	Putative uncharacterized protein [Source:UniProtKB/TrEMBL;Acc:F6HT44]	2167	33.3884	276	6.22791	2.42253	4.03623e-242	1.95087e-243	up
VIT_17s0000g02170.t01	833	Putative uncharacterized protein [Source:UniProtKB/TrEMBL;Acc:F6GSN6]	78	5.81278	12	1.30968	2.15001	9.63599e-09	4.06254e-09	up
VIT_08s0058g01360.t01	2557	Putative uncharacterized protein [Source:UniProtKB/TrEMBL;Acc:D7SQY6]	5635	136.803	1633	58.0612	1.23646	2.02812e-247	9.56993e-249	up
VIT_06s0004g01500.t01	2379	Lipoxygenase [Source:UniProtKB/TrEMBL;Acc:F6GUA5]	1114	29.0686	11	0.420367	6.11167	1.11887e-220	5.87014e-222	up
VIT_11s0016g04790.t01	177	Putative uncharacterized protein [Source:UniProtKB/TrEMBL;Acc:D7TBW8]	15	5.2608	0.5	0.256819	4.35646	0.000602087	0.000362976	up
VIT_13s0106g00350.t01	1188	Putative uncharacterized protein [Source:UniProtKB/TrEMBL;Acc:D7TXK8]	207	10.8165	47	3.59676	1.58847	1.85739e-14	6.06854e-15	up
VIT_01s0026g02520.t01	878	Putative uncharacterized protein [Source:UniProtKB/TrEMBL;Acc:D7TN77]	152	10.7469	9	0.931919	3.52757	1.10962e-25	2.66327e-26	up
VIT_06s0004g04590.t01	1312	Putative uncharacterized protein [Source:UniProtKB/TrEMBL;Acc:F6GV17]	245	11.5922	3	0.207882	5.80124	1.144e-49	1.8279e-50	up
VIT_14s0060g00370.t01	2772	Putative uncharacterized protein [Source:UniProtKB/TrEMBL;Acc:F6I4H8]	445	9.96554	102	3.34532	1.5748	2.69221e-29	5.99216e-30	up
VIT_13s0019g04060.t01	1743	MLO-like protein [Source:UniProtKB/TrEMBL;Acc:D7TMB5]	714	25.4293	5	0.260797	6.60742	1.1445e-139	8.73639e-141	up
VIT_18s0001g00750.t01	809	Putative uncharacterized protein [Source:UniProtKB/TrEMBL;Acc:E0CQV5]	955	73.2806	261	29.3307	1.32102	1.73493e-47	2.8597e-48	up
VIT_01s0026g02740.t01	981	Putative uncharacterized protein [Source:UniProtKB/TrEMBL;Acc:D7TN59]	1449	91.6924	427	39.5721	1.21232	1.3461e-62	1.84064e-63	up
VIT_01s0026g01630.t01	1457	Putative uncharacterized protein [Source:UniProtKB/TrEMBL;Acc:D7TNE6]	2810	119.724	351	21.9017	2.4506	0	0	up
VIT_19s0027g00330.t01	211		23	6.76674	0.5	0.215436	4.97313	1.14418e-05	5.91469e-06	up
VIT_18s0001g10490.t01	1141	Putative uncharacterized protein [Source:UniProtKB/TrEMBL;Acc:E0CPV4]	119	6.47434	32	2.54973	1.34439	3.79768e-07	1.75851e-07	up
VIT_19s0090g00330.t01	1509	Putative uncharacterized protein [Source:UniProtKB/TrEMBL;Acc:F6HEJ6]	565	23.2431	22	1.32545	4.13224	2.91943e-102	2.79266e-103	up
VIT_13s0019g01670.t01	2537	Putative uncharacterized protein [Source:UniProtKB/TrEMBL;Acc:F6HNW9]	790	19.3304	171	6.12782	1.65742	7.93036e-55	1.18085e-55	up
VIT_04s0044g01760.t01	549	Putative uncharacterized protein [Source:UniProtKB/TrEMBL;Acc:F6I0C0]	61	6.8975	6	0.993595	2.79534	3.58794e-09	1.47521e-09	up
VIT_08s0040g01780.t01	955	Putative uncharacterized protein [Source:UniProtKB/TrEMBL;Acc:D7TQM0]	283	18.3957	30	2.85593	2.68734	1.43466e-36	2.80729e-37	up
VIT_18s0001g05060.t01	1680	Putative uncharacterized protein [Source:UniProtKB/TrEMBL;Acc:E0CRH9]	699	25.8287	34	1.83992	3.81125	4.5552e-120	3.85559e-121	up
VIT_04s0008g02510.t01	1635	Putative uncharacterized protein [Source:UniProtKB/TrEMBL;Acc:F6H3B1]	1509	57.2935	90	5.00444	3.51709	3.55725e-243	1.70956e-244	up
VIT_04s0044g00270.t01	1385	Putative uncharacterized protein [Source:UniProtKB/TrEMBL;Acc:D7U453]	2108	94.4832	9	0.590776	7.3213	0	0	up
VIT_13s0064g01460.t01	90	Putative uncharacterized protein [Source:UniProtKB/TrEMBL;Acc:F6HB93]	15	10.3462	0.5	0.505077	4.35646	0.000602087	0.000362976	up
VIT_01s0011g02310.t01	1473	Putative uncharacterized protein [Source:UniProtKB/TrEMBL;Acc:F6HF35]	249	10.4937	51	3.14773	1.73715	2.66047e-19	7.47854e-20	up
VIT_19s0014g00700.t01	414	Putative uncharacterized protein [Source:UniProtKB/TrEMBL;Acc:E0CS45]	42	6.29771	8	1.75679	1.84189	0.000168559	9.61174e-05	up
VIT_17s0000g01280.t01	800	WRKY-type DNA binding protein 1 [Source:UniProtKB/TrEMBL;Acc:Q5IZC7]	970	75.2689	0.5	0.0568212	10.3714	6.04201e-127	4.91714e-128	up
VIT_14s0030g02200.t01	1497	Putative uncharacterized protein [Source:UniProtKB/TrEMBL;Acc:F6HTR1]	2795	115.903	348	21.1343	2.45526	0	0	up
VIT_06s0080g00810.t01	1615	Putative uncharacterized protein [Source:UniProtKB/TrEMBL;Acc:F6HHE0]	366	14.0683	0.5	0.0281467	8.96527	6.06005e-59	8.58688e-60	up
VIT_08s0007g04370.t01	2202	Putative uncharacterized protein [Source:UniProtKB/TrEMBL;Acc:D7TIX5]	655	18.4654	135	5.57374	1.7281	2.23717e-48	3.64235e-49	up
VIT_14s0108g00060.t01	2239	Putative uncharacterized protein [Source:UniProtKB/TrEMBL;Acc:F6H5N9]	1148	31.8289	320	12.9935	1.29255	5.53181e-55	8.21926e-56	up
VIT_17s0000g05410.t01	2339	Putative uncharacterized protein [Source:UniProtKB/TrEMBL;Acc:F6GTC3]	433	11.4919	80	3.1095	1.88586	2.1966e-36	4.31435e-37	up
VIT_04s0008g04700.t01	704	Histone H2A [Source:UniProtKB/TrEMBL;Acc:D7SUM0]	922	81.3003	100	12.9139	2.65434	9.20883e-115	8.04389e-116	up
VIT_17s0000g01400.t01	2066	Putative uncharacterized protein [Source:UniProtKB/TrEMBL;Acc:D7SGY6]	703	21.1232	112	4.92854	2.09959	6.91928e-67	9.02308e-68	up
VIT_06s0004g04350.t01	1287	Putative uncharacterized protein [Source:UniProtKB/TrEMBL;Acc:D7SKJ3]	349	16.8337	87	6.1457	1.45371	8.47499e-21	2.29205e-21	up
VIT_06s0004g04110.t01	1154	Putative uncharacterized protein [Source:UniProtKB/TrEMBL;Acc:F6GTU2]	667	35.8801	25	1.96954	4.18726	2.20487e-121	1.85409e-122	up
VIT_04s0008g02920.t01	1121	Putative uncharacterized protein [Source:UniProtKB/TrEMBL;Acc:D7SU58]	944	52.2758	12	0.973209	5.74725	8.27051e-188	4.98068e-189	up
VIT_05s0049g01820.t01	2605	Putative uncharacterized protein [Source:UniProtKB/TrEMBL;Acc:D7SZN3]	389	9.26992	91	3.17588	1.5454	4.21354e-25	1.02254e-25	up
VIT_13s0019g02200.t01	1552	Putative uncharacterized protein [Source:UniProtKB/TrEMBL;Acc:F6HNU4]	11330	453.182	1005	58.8714	2.94445	0	0	up
VIT_16s0050g01390.t01	582	Putative uncharacterized protein [Source:UniProtKB/TrEMBL;Acc:F6H6B2]	295	31.4654	0.5	0.0781047	8.65414	1.6132e-49	2.58351e-50	up
VIT_00s2037g00010.t01	620	Putative uncharacterized protein [Source:UniProtKB/TrEMBL;Acc:F6GZH6]	185	18.5231	46	6.74523	1.45739	1.21138e-11	4.42048e-12	up
VIT_10s0003g04540.t01	2097	Putative uncharacterized protein [Source:UniProtKB/TrEMBL;Acc:F6HLW9]	2860	84.6645	354	15.3474	2.46376	0	0	up
VIT_02s0012g00010.t01	168	Putative uncharacterized protein [Source:UniProtKB/TrEMBL;Acc:D7TTL0]	33	12.1938	2	1.08231	3.49396	1.73686e-06	8.41844e-07	up
VIT_18s0001g14520.t01	687	Putative uncharacterized protein [Source:UniProtKB/TrEMBL;Acc:F6H1L7]	470	42.4693	47	6.21973	2.7715	7.89611e-62	1.08913e-62	up
VIT_02s0025g01580.t01	1316	Putative uncharacterized protein [Source:UniProtKB/TrEMBL;Acc:A5BGY1]	1865	87.9745	305	21.0705	2.06186	2.11414e-171	1.3644e-172	up
VIT_17s0000g03220.t01	939	Putative uncharacterized protein [Source:UniProtKB/TrEMBL;Acc:D7SJ36]	87	5.75159	19	1.83958	1.64458	4.60639e-07	2.1444e-07	up
VIT_05s0020g02170.t01	1627	Putative uncharacterized protein [Source:UniProtKB/TrEMBL;Acc:F6HDJ1]	3450	131.633	0.5	0.0279391	12.2019	0	0	up
VIT_11s0016g03570.t01	174		115	41.0282	36	18.8098	1.12513	1.54137e-05	8.05638e-06	up
VIT_18s0001g06400.t01	771	Putative uncharacterized protein [Source:UniProtKB/TrEMBL;Acc:F6H0X5]	727	58.5348	22	2.59417	4.49595	6.71612e-137	5.21296e-138	up
VIT_07s0129g00820.t01	1497	Putative uncharacterized protein [Source:UniProtKB/TrEMBL;Acc:F6HSX5]	726	30.1057	0.5	0.0303654	9.95339	2.11892e-101	2.03761e-102	up
VIT_10s0003g01430.t01	2570	Putative uncharacterized protein [Source:UniProtKB/TrEMBL;Acc:F6HMA6]	23630	570.775	568	20.093	4.82815	0	0	up
VIT_09s0002g08470.t01	1457	Putative uncharacterized protein [Source:UniProtKB/TrEMBL;Acc:F6HXM9]	253	10.7794	42	2.62072	2.04024	5.00289e-24	1.24556e-24	up
VIT_07s0031g00670.t01	1671	Putative uncharacterized protein [Source:UniProtKB/TrEMBL;Acc:D7SVY0]	2236	83.0672	230	12.5136	2.73078	4.48639e-285	1.86985e-286	up
VIT_03s0017g00250.t01	724	Putative uncharacterized protein [Source:UniProtKB/TrEMBL;Acc:F6HTG3]	255	21.8643	3	0.376715	5.85896	1.24097e-51	1.92987e-52	up
VIT_10s0003g03930.t01	2312	Putative inositol transporter [Source:UniProtKB/TrEMBL;Acc:D7TKB0]	6861	184.219	1139	44.7885	2.04022	0	0	up
VIT_15s0046g02120.t01	2453	Putative uncharacterized protein [Source:UniProtKB/TrEMBL;Acc:F6I652]	204	5.16258	42	1.55662	1.72968	5.99263e-16	1.86496e-16	up
VIT_02s0033g00130.t01	1658	Putative uncharacterized protein [Source:UniProtKB/TrEMBL;Acc:F6I052]	1336	50.0214	298	16.3404	1.6141	1.77372e-88	1.88965e-89	up
VIT_07s0005g06730.t01	401	Putative uncharacterized protein [Source:UniProtKB/TrEMBL;Acc:F6I028]	40	6.19227	9	2.04046	1.60157	0.000914407	0.00055991	up
VIT_12s0142g00610.t01	1830	Citrate synthase [Source:UniProtKB/TrEMBL;Acc:D7TMQ2]	7394	250.82	417	20.7165	3.5978	0	0	up
VIT_14s0066g00260.t01	966	Putative uncharacterized protein [Source:UniProtKB/TrEMBL;Acc:F6HUT3]	153	9.83215	50	4.70569	1.0631	1.80781e-06	8.77353e-07	up
VIT_17s0000g04880.t01	730	Putative uncharacterized protein [Source:UniProtKB/TrEMBL;Acc:F6GTE8]	94	7.99354	7	0.871777	3.1968	3.66025e-15	1.16825e-15	up
VIT_13s0067g01120.t01	1866	Putative uncharacterized protein [Source:UniProtKB/TrEMBL;Acc:F6HCC1]	815	27.1131	235	11.4495	1.24371	3.52633e-37	6.79175e-38	up
VIT_18s0001g00180.t01	1834	Putative uncharacterized protein [Source:UniProtKB/TrEMBL;Acc:E0CQS1]	2233	75.5829	473	23.4473	1.68864	9.02068e-157	6.32267e-158	up
VIT_07s0151g00500.t01	1989	Putative uncharacterized protein [Source:UniProtKB/TrEMBL;Acc:D7TE05]	955	29.8059	316	14.4438	1.04514	4.23379e-33	8.72953e-34	up
VIT_10s0003g01220.t01	632	Putative uncharacterized protein [Source:UniProtKB/TrEMBL;Acc:D7TJK8]	80	7.85791	9	1.29466	2.60157	6.97971e-11	2.6447e-11	up
VIT_03s0038g02210.t01	2317	Putative uncharacterized protein [Source:UniProtKB/TrEMBL;Acc:D7U571]	2118	56.7458	684	26.8386	1.0802	8.88907e-76	1.06452e-76	up
VIT_18s0041g00690.t01	1510	Putative uncharacterized protein [Source:UniProtKB/TrEMBL;Acc:F6I3Y8]	313	12.8677	87	5.23809	1.29664	5.63788e-16	1.74964e-16	up
VIT_12s0028g03270.t01	904	Putative uncharacterized protein [Source:UniProtKB/TrEMBL;Acc:E0CTG9]	23338	1602.61	5542	557.351	1.52377	0	0	up
VIT_00s0324g00080.t01	761	Putative uncharacterized protein [Source:UniProtKB/TrEMBL;Acc:F6I2A1]	136	11.094	2	0.238933	5.53703	4.32179e-28	9.87708e-29	up
VIT_07s0005g00290.t01	1237	Putative uncharacterized protein [Source:UniProtKB/TrEMBL;Acc:F6HZ39]	4174	209.468	645	47.4046	2.14363	0	0	up
VIT_04s0023g01150.t01	1253	Putative uncharacterized protein [Source:UniProtKB/TrEMBL;Acc:D7SPJ7]	1821	90.2179	510	37.0041	1.28573	8.74084e-86	9.54888e-87	up
VIT_18s0001g13660.t01	1583	Putative uncharacterized protein [Source:UniProtKB/TrEMBL;Acc:E0CPJ0]	217	8.50967	65	3.73304	1.18875	3.77976e-10	1.4813e-10	up
VIT_14s0128g00310.t01	894	Putative uncharacterized protein [Source:UniProtKB/TrEMBL;Acc:F6HYY8]	93	6.45772	1	0.101693	5.98873	1.30738e-19	3.64682e-20	up
VIT_06s0004g01010.t01	851	Putative uncharacterized protein [Source:UniProtKB/TrEMBL;Acc:F6GUI8]	666	48.5824	26	2.77763	4.12851	2.93811e-120	2.48417e-121	up
VIT_04s0023g03470.t01	910	Putative uncharacterized protein [Source:UniProtKB/TrEMBL;Acc:F6GWM6]	3085	210.449	262	26.1752	3.0072	0	0	up
VIT_02s0012g00300.t01	1387	Putative uncharacterized protein [Source:UniProtKB/TrEMBL;Acc:F6HTE0]	119	5.32604	40	2.62189	1.02246	4.91894e-05	2.66494e-05	up
VIT_16s0100g01020.t01	1204	Putative uncharacterized protein [Source:UniProtKB/TrEMBL;Acc:F6HP28]	129	6.65116	0.5	0.0377549	7.4608	5.58429e-25	1.35891e-25	up
VIT_12s0034g01970.t01	890	Putative uncharacterized protein [Source:UniProtKB/TrEMBL;Acc:F6H8W9]	3048	212.598	13	1.32796	7.32278	0	0	up
VIT_12s0134g00550.t01	1725	Putative uncharacterized protein [Source:UniProtKB/TrEMBL;Acc:D7SQS6]	317	11.4079	48	2.52978	2.17295	3.65027e-32	7.6705e-33	up
VIT_01s0011g03850.t01	1801	Putative uncharacterized protein [Source:UniProtKB/TrEMBL;Acc:F6HFM7]	2228	76.7954	82	4.13933	4.21355	0	0	up
VIT_16s0100g00740.t01	772	Putative uncharacterized protein [Source:UniProtKB/TrEMBL;Acc:F6HP50]	1324	106.464	27	3.17963	5.06537	1.06332e-258	4.81243e-260	up
VIT_18s0001g05400.t01	1643	Putative uncharacterized protein [Source:UniProtKB/TrEMBL;Acc:F6H0W6]	139	5.25184	46	2.54537	1.04495	7.49427e-06	3.81095e-06	up
VIT_16s0039g01870.t01	1607	Putative uncharacterized protein [Source:UniProtKB/TrEMBL;Acc:F6HEE7]	1065	41.1403	6	0.339442	6.92124	1.84451e-204	1.0363e-205	up
VIT_19s0014g01640.t01	1210	Malate dehydrogenase [Source:UniProtKB/TrEMBL;Acc:E0CSB6]	1101	56.4854	327	24.5693	1.20102	3.49999e-47	5.78672e-48	up
VIT_04s0008g04290.t01	3817	Putative uncharacterized protein [Source:UniProtKB/TrEMBL;Acc:F6H3F9]	1008	16.3935	262	6.24036	1.39343	3.3632e-54	5.05885e-55	up
VIT_06s0004g00950.t01	2936	Putative uncharacterized protein [Source:UniProtKB/TrEMBL;Acc:D7SLF9]	430	9.09173	133	4.11838	1.14248	8.08701e-18	2.36938e-18	up
VIT_04s0008g05700.t01	1694	Putative uncharacterized protein [Source:UniProtKB/TrEMBL;Acc:F6H3I2]	1137	41.6659	0.5	0.0268341	10.6006	2.00739e-143	1.50098e-144	up
VIT_12s0034g01910.t01	927	Putative uncharacterized protein [Source:UniProtKB/TrEMBL;Acc:F6H8X3]	16369	1096.17	12	1.17688	9.86328	0	0	up
VIT_13s0084g00130.t01	1205	Putative uncharacterized protein [Source:UniProtKB/TrEMBL;Acc:F6HVA3]	2783	143.371	465	35.083	2.03091	2.86439e-250	1.33188e-251	up
VIT_03s0063g00960.t01	1064	Putative uncharacterized protein [Source:UniProtKB/TrEMBL;Acc:D7TPN1]	215	12.5438	71	6.06662	1.04801	1.94822e-08	8.33979e-09	up
VIT_17s0000g08260.t01	2417	Putative uncharacterized protein [Source:UniProtKB/TrEMBL;Acc:F6GSR3]	876	22.4989	298	11.2091	1.00519	1.18035e-28	2.66561e-29	up
VIT_03s0038g04330.t01	531	Putative uncharacterized protein [Source:UniProtKB/TrEMBL;Acc:D7U4M7]	113	13.2105	21	3.59547	1.87743	2.35105e-10	9.12535e-11	up
VIT_14s0006g01660.t01	1603	Putative uncharacterized protein [Source:UniProtKB/TrEMBL;Acc:D7TSS8]	500	19.3629	82	4.65062	2.0578	9.40799e-47	1.56541e-47	up
VIT_05s0094g00330.t01	1454	Putative uncharacterized protein [Source:UniProtKB/TrEMBL;Acc:A5AK36]	57801	2467.77	18	1.12548	11.0985	0	0	up
VIT_16s0050g02450.t01	940	Putative uncharacterized protein [Source:UniProtKB/TrEMBL;Acc:A5APR3]	959	63.3322	261	25.2431	1.32705	5.23276e-48	8.56514e-49	up
VIT_04s0008g02610.t01	327	Putative uncharacterized protein [Source:UniProtKB/TrEMBL;Acc:D7SU29]	38	7.2139	0.5	0.139012	5.6975	9.55253e-09	4.02516e-09	up
VIT_14s0060g01280.t01	2576	Putative uncharacterized protein [Source:UniProtKB/TrEMBL;Acc:D7UA22]	46879	1129.71	8010	282.694	1.99864	0	0	up
VIT_01s0026g01660.t01	3134	Putative uncharacterized protein [Source:UniProtKB/TrEMBL;Acc:F6HPF1]	3456	68.4556	540	15.6648	2.12764	0	0	up
VIT_14s0128g00490.t01	1112	Putative uncharacterized protein [Source:UniProtKB/TrEMBL;Acc:D7U207]	347	19.3713	72	5.88651	1.71844	5.00019e-26	1.19187e-26	up
VIT_03s0088g00260.t01	1620	Putative uncharacterized protein [Source:UniProtKB/TrEMBL;Acc:D7T3Q1]	7144	273.754	406	22.7846	3.58675	0	0	up
VIT_17s0000g01200.t01	2117	Putative uncharacterized protein [Source:UniProtKB/TrEMBL;Acc:D7SH03]	1215	35.6278	356	15.2883	1.22058	3.02844e-53	4.60813e-54	up
VIT_04s0008g05420.t01	1059	Putative uncharacterized protein [Source:UniProtKB/TrEMBL;Acc:F6H322]	671	39.3333	120	10.3019	1.93285	1.67171e-57	2.4171e-58	up
VIT_03s0038g03670.t01	2035	Putative uncharacterized protein [Source:UniProtKB/TrEMBL;Acc:D7U4T5]	401	12.2325	92	4.11011	1.57346	1.71122e-26	4.04044e-27	up
VIT_18s0001g00110.t01	1477	Putative uncharacterized protein [Source:UniProtKB/TrEMBL;Acc:F6H0B2]	708	29.7568	142	8.74054	1.76743	8.25912e-54	1.24763e-54	up
VIT_08s0007g06560.t01	2093	Putative uncharacterized protein [Source:UniProtKB/TrEMBL;Acc:F6HLI9]	362	10.7368	1	0.0434371	7.94941	4.77404e-65	6.34391e-66	up
VIT_03s0038g03840.t01	916	Putative uncharacterized protein [Source:UniProtKB/TrEMBL;Acc:D7U4R9]	103	6.98033	9	0.893259	2.96614	1.81667e-15	5.74077e-16	up
VIT_01s0010g01840.t01	1056	Putative uncharacterized protein [Source:UniProtKB/TrEMBL;Acc:D7TAG7]	865	50.8494	278	23.9338	1.08718	5.13528e-32	1.08405e-32	up
VIT_08s0105g00400.t01	908	Putative uncharacterized protein [Source:UniProtKB/TrEMBL;Acc:F6H6T6]	152	10.3918	2	0.200251	5.6975	2.72256e-31	5.82103e-32	up
VIT_01s0244g00010.t01	1406	Putative uncharacterized protein [Source:UniProtKB/TrEMBL;Acc:F6HWP8]	142	6.26956	0.5	0.0323307	7.59932	4.4141e-27	1.0319e-27	up
VIT_12s0057g00990.t01	1973	Putative uncharacterized protein [Source:UniProtKB/TrEMBL;Acc:F6HHP8]	724	22.7796	187	8.61678	1.40252	1.15488e-39	2.13578e-40	up
VIT_06s0004g00130.t01	1527	Pyruvate kinase [Source:UniProtKB/TrEMBL;Acc:F6GUP4]	157	6.38256	29	1.72659	1.88621	5.47015e-14	1.81535e-14	up
VIT_00s1603g00010.t01	255	Putative uncharacterized protein [Source:UniProtKB/TrEMBL;Acc:F6I2H8]	259	63.0512	59	21.035	1.58373	1.04543e-17	3.07018e-18	up
VIT_16s0039g01170.t01	2318	Phenylalanine ammonia-lyase [Source:UniProtKB/Swiss-Prot;Acc:P45735]	795	21.2906	12	0.47065	5.49942	5.28386e-158	3.67682e-159	up
VIT_06s0004g00750.t01	2436	Putative uncharacterized protein [Source:UniProtKB/TrEMBL;Acc:D7SLH9]	1349	34.3771	284	10.5992	1.6975	6.9229e-96	6.93688e-97	up
VIT_01s0137g00540.t01	1811	Putative uncharacterized protein [Source:UniProtKB/TrEMBL;Acc:F6GVN1]	1626	55.736	147	7.37954	2.91701	5.09423e-222	2.65631e-223	up
VIT_06s0004g06580.t01	2125	Putative uncharacterized protein [Source:UniProtKB/TrEMBL;Acc:F6GUR6]	2528	73.8503	487	20.8353	1.82557	1.68904e-197	9.75312e-199	up
VIT_10s0071g00770.t01	1579	Putative uncharacterized protein [Source:UniProtKB/TrEMBL;Acc:F6HVZ3]	701	27.5594	157	9.03957	1.60822	8.745e-47	1.45389e-47	up
VIT_18s0001g01790.t01	351	Putative uncharacterized protein [Source:UniProtKB/TrEMBL;Acc:F6HJC6]	71	12.557	19	4.92127	1.35139	9.17342e-05	5.1082e-05	up
VIT_05s0020g05050.t01	1854	Putative uncharacterized protein [Source:UniProtKB/TrEMBL;Acc:F6HE21]	2479	83.0043	193	9.46407	3.13265	0	0	up
VIT_16s0098g00210.t01	1037	Putative uncharacterized protein [Source:UniProtKB/TrEMBL;Acc:F6H7E4]	96	5.7468	22	1.92874	1.5751	2.795e-07	1.28448e-07	up
VIT_12s0028g01390.t01	1033	Putative uncharacterized protein [Source:UniProtKB/TrEMBL;Acc:E0CTX7]	5115	307.383	1027	90.3859	1.76587	0	0	up
VIT_09s0054g01070.t01	2199	Putative uncharacterized protein [Source:UniProtKB/TrEMBL;Acc:F6GYK7]	231	6.5211	11	0.454776	3.84189	9.78801e-41	1.77421e-41	up
VIT_18s0076g00270.t01	456	Putative uncharacterized protein [Source:UniProtKB/TrEMBL;Acc:D7SSB1]	105	14.2942	34	6.77867	1.07635	7.03065e-05	3.87338e-05	up
VIT_16s0098g01040.t01	1702	Putative uncharacterized protein [Source:UniProtKB/TrEMBL;Acc:E0CVB6]	1808	65.9436	480	25.6396	1.36286	4.60555e-93	4.71844e-94	up
VIT_19s0014g02370.t01	977	Putative uncharacterized protein [Source:UniProtKB/TrEMBL;Acc:E0CSH4]	300	19.0617	69	6.42074	1.56986	4.50261e-20	1.24149e-20	up
VIT_00s0532g00030.t01	533	Thioredoxin [Source:UniProtKB/TrEMBL;Acc:D7TRU8]	1967	229.093	169	28.8264	2.99047	6.80951e-275	2.90372e-276	up
VIT_17s0000g02140.t01	4071	Putative uncharacterized protein [Source:UniProtKB/TrEMBL;Acc:F6GSN7]	6406	97.6832	217	4.84606	4.33323	0	0	up
VIT_03s0063g01960.t01	618	Putative uncharacterized protein [Source:UniProtKB/TrEMBL;Acc:F6HQJ3]	468	47.0101	15	2.20665	4.41304	7.91472e-88	8.48291e-89	up
VIT_04s0008g00630.t01	1150	Putative uncharacterized protein [Source:UniProtKB/TrEMBL;Acc:A5BR24]	1174	63.373	388	30.6736	1.04687	1.65985e-40	3.02089e-41	up
VIT_19s0085g00610.t01	907	Putative uncharacterized protein [Source:UniProtKB/TrEMBL;Acc:F6H9U9]	216	14.7836	30	3.00708	2.29757	8.31556e-24	2.08061e-24	up
VIT_04s0044g00540.t01	1244	Putative uncharacterized protein [Source:UniProtKB/TrEMBL;Acc:A5AII6]	346	17.2659	102	7.45436	1.21177	6.83025e-16	2.13065e-16	up
VIT_16s0100g00720.t01	1465	Putative uncharacterized protein [Source:UniProtKB/TrEMBL;Acc:F6HP52]	168	7.11878	32	1.98583	1.84189	1.8878e-14	6.17136e-15	up
VIT_08s0007g02370.t01	1060	Putative uncharacterized protein [Source:UniProtKB/TrEMBL;Acc:D7TH64]	1381	80.8764	107	9.17716	3.1396	2.47836e-202	1.40493e-203	up
VIT_18s0001g02570.t01	1721	Putative uncharacterized protein [Source:UniProtKB/TrEMBL;Acc:E0CR52]	543	19.5863	129	6.81458	1.52315	7.71174e-34	1.56918e-34	up
VIT_13s0019g02260.t01	1874	Putative uncharacterized protein [Source:UniProtKB/TrEMBL;Acc:F6HNU2]	798	26.4343	165	8.00469	1.72349	1.91767e-58	2.72959e-59	up
VIT_02s0033g00410.t01	811	Myb-related transcription factor; Myb-related transcription factor VvMYBA1; R2R3 MYB transcription factor; Transcription factor MybA [Source:UniProtKB/TrEMBL;Acc:Q6L973]	168	12.8595	1	0.112101	6.84189	1.87851e-33	3.84652e-34	up
VIT_02s0025g04860.t01	710	Putative uncharacterized protein [Source:UniProtKB/TrEMBL;Acc:F6HUK5]	1544	134.997	25	3.20119	5.39817	4.23135e-305	1.67421e-306	up
VIT_12s0059g02150.t01	3387	Putative uncharacterized protein [Source:UniProtKB/TrEMBL;Acc:D7TEL2]	5436	99.6319	344	9.23365	3.43163	0	0	up
VIT_05s0062g00740.t01	1627	Putative uncharacterized protein [Source:UniProtKB/TrEMBL;Acc:F6I4G1]	932	35.56	58	3.24094	3.45577	1.36525e-148	9.98901e-150	up
VIT_12s0055g01280.t01	1844	Putative uncharacterized protein [Source:UniProtKB/TrEMBL;Acc:F6H1P5]	230	7.74285	48	2.36652	1.7101	1.46658e-17	4.33391e-18	up
VIT_08s0040g01290.t01	1419	Putative uncharacterized protein [Source:UniProtKB/TrEMBL;Acc:F6HR59]	669	29.267	33	2.11428	3.79104	1.48599e-114	1.30006e-115	up
VIT_02s0025g04200.t01	830	Putative uncharacterized protein [Source:UniProtKB/TrEMBL;Acc:D7TW55]	837	62.601	60	6.57209	3.25176	5.52033e-127	4.49005e-128	up
VIT_15s0046g00170.t01	1274	Putative uncharacterized protein [Source:UniProtKB/TrEMBL;Acc:F6I6F8]	21082	1027.25	244	17.4121	5.88256	0	0	up
VIT_04s0023g00110.t01	1268	Putative uncharacterized protein [Source:UniProtKB/TrEMBL;Acc:F6GX33]	1019	49.8872	274	19.6454	1.34447	6.15866e-52	9.54924e-53	up
VIT_01s0137g00600.t01	3152	Putative uncharacterized protein [Source:UniProtKB/TrEMBL;Acc:F6GVM8]	1304	25.6818	151	4.35533	2.55989	1.4685e-155	1.0367e-156	up
VIT_08s0007g01810.t01	1761	Putative uncharacterized protein [Source:UniProtKB/TrEMBL;Acc:F6HKX5]	1824	64.2983	66	3.40734	4.23806	0	0	up
VIT_15s0048g00530.t01	965	Putative uncharacterized protein [Source:UniProtKB/TrEMBL;Acc:F6I388]	5263	338.563	366	34.4813	3.29554	0	0	up
VIT_17s0000g08370.t01	2282	Putative uncharacterized protein [Source:UniProtKB/TrEMBL;Acc:D7SHS2]	596	16.213	11	0.438235	5.20931	7.79811e-118	6.68276e-119	up
VIT_14s0066g01920.t01	1198	Putative uncharacterized protein [Source:UniProtKB/TrEMBL;Acc:D7TWV8]	559	28.966	87	6.60226	2.13333	1.65182e-54	2.47705e-55	up
VIT_08s0040g00800.t01	1444	Putative uncharacterized protein [Source:UniProtKB/TrEMBL;Acc:D7TQV4]	2791	119.985	220	13.8512	3.11478	0	0	up
VIT_14s0060g00360.t01	1913	Putative uncharacterized protein [Source:UniProtKB/TrEMBL;Acc:F6I4H9]	771	25.0192	222	10.5504	1.24574	2.49607e-35	4.98275e-36	up
VIT_16s0098g01110.t01	755	Putative uncharacterized protein [Source:UniProtKB/TrEMBL;Acc:F6H760]	131	10.7711	31	3.73289	1.5288	3.83449e-09	1.58019e-09	up
VIT_06s0004g04140.t01	1010	Putative uncharacterized protein [Source:UniProtKB/TrEMBL;Acc:F6GV45]	275	16.9023	13	1.17018	3.85242	2.42805e-48	3.95759e-49	up
VIT_12s0059g01240.t01	2082	Putative uncharacterized protein [Source:UniProtKB/TrEMBL;Acc:F6HIE3]	21158	630.853	983	42.9243	3.87744	0	0	up
VIT_14s0060g02180.t01	903	Putative uncharacterized protein [Source:UniProtKB/TrEMBL;Acc:F6I4M4]	138	9.48692	43	4.32923	1.13183	1.84537e-06	8.96428e-07	up
VIT_18s0122g01170.t01	1263	Putative uncharacterized protein [Source:UniProtKB/TrEMBL;Acc:F6I6T7]	961	47.2339	59	4.24697	3.47532	7.28904e-154	5.19929e-155	up
VIT_02s0012g02060.t01	492	Putative uncharacterized protein [Source:UniProtKB/TrEMBL;Acc:F6HT51]	43	5.42547	0.5	0.0923922	5.87583	9.77702e-10	3.90614e-10	up
VIT_03s0038g00760.t01	2930	Arginine decarboxylase [Source:UniProtKB/TrEMBL;Acc:F6I184]	94955	2011.8	15254	473.311	2.08762	0	0	up
VIT_08s0058g00970.t01	1157	Putative uncharacterized protein [Source:UniProtKB/TrEMBL;Acc:D7SR21]	182	9.76499	28	2.20016	2.15001	9.13692e-19	2.60276e-19	up
VIT_09s0002g06790.t01	900	Putative uncharacterized protein [Source:UniProtKB/TrEMBL;Acc:D7U122]	244	16.8299	5	0.505077	5.05838	1.11999e-48	1.81369e-49	up
VIT_16s0050g00230.t01	1074	Putative uncharacterized protein [Source:UniProtKB/TrEMBL;Acc:E0CV37]	165	9.53704	46	3.89389	1.29233	5.84085e-09	2.43355e-09	up
VIT_02s0087g00130.t01	2764	Putative uncharacterized protein [Source:UniProtKB/TrEMBL;Acc:F6HJ55]	444	9.97192	98	3.22343	1.62927	1.21479e-30	2.63355e-31	up
VIT_08s0058g00430.t01	996	Ferritin [Source:UniProtKB/TrEMBL;Acc:F6GXT9]	1357	84.5774	11	1.00407	6.39634	1.60613e-266	7.01843e-268	up
VIT_10s0071g01070.t01	747	Putative uncharacterized protein [Source:UniProtKB/TrEMBL;Acc:D7TXX1]	67	5.56786	14	1.70388	1.7083	5.81279e-06	2.92841e-06	up
VIT_17s0000g07550.t01	1539	Putative uncharacterized protein [Source:UniProtKB/TrEMBL;Acc:F6GSX8]	830	33.4791	199	11.7556	1.50991	2.02643e-50	3.20437e-51	up
VIT_11s0078g00440.t01	3637	Putative uncharacterized protein [Source:UniProtKB/TrEMBL;Acc:D7UD56]	782	13.3474	201	5.02439	1.40954	4.69301e-43	8.25035e-44	up
VIT_19s0015g00470.t01	2294	Putative uncharacterized protein [Source:UniProtKB/TrEMBL;Acc:D7UAH0]	356	9.63364	118	4.67648	1.04266	4.51218e-13	1.55087e-13	up
VIT_16s0098g00940.t01	953	Putative uncharacterized protein [Source:UniProtKB/TrEMBL;Acc:F6H768]	1749	113.928	547	52.1825	1.12649	4.09476e-67	5.3266e-68	up
VIT_12s0028g03580.t01	4486	Putative uncharacterized protein [Source:UniProtKB/TrEMBL;Acc:F6H5D8]	987	13.6581	124	2.513	2.44228	5.71726e-112	5.08061e-113	up
VIT_18s0001g01690.t01	1069	Putative uncharacterized protein [Source:UniProtKB/TrEMBL;Acc:E0CR09]	132	7.66532	43	3.65697	1.0677	8.92357e-06	4.57238e-06	up
VIT_13s0019g03320.t01	1477	Putative uncharacterized protein [Source:UniProtKB/TrEMBL;Acc:D7TMH5]	267	11.2219	66	4.0625	1.46587	2.16884e-16	6.64759e-17	up
VIT_16s0098g01690.t01	1660	Putative uncharacterized protein [Source:UniProtKB/TrEMBL;Acc:F6H799]	204	7.6288	30	1.64302	2.2151	1.25937e-21	3.32733e-22	up
VIT_18s0001g12750.t01	1477	Putative uncharacterized protein [Source:UniProtKB/TrEMBL;Acc:F6H058]	4865	204.473	1306	80.3883	1.34685	5.97615e-244	2.85558e-245	up
VIT_00s0567g00010.t01	2841	Putative uncharacterized protein [Source:UniProtKB/TrEMBL;Acc:D7T5R9]	613	13.3944	171	5.47212	1.29146	6.5028e-30	1.42855e-30	up
VIT_11s0016g04340.t01	1466	Putative uncharacterized protein [Source:UniProtKB/TrEMBL;Acc:D7TBS7]	353	14.9477	58	3.59687	2.05511	2.52233e-33	5.17641e-34	up
VIT_08s0007g01110.t01	563	Putative uncharacterized protein [Source:UniProtKB/TrEMBL;Acc:F6HL37]	207	22.8242	0.5	0.0807406	8.14306	4.70201e-37	9.08308e-38	up
VIT_01s0150g00170.t01	1095	Putative uncharacterized protein [Source:UniProtKB/TrEMBL;Acc:D7TFJ2]	1115	63.2113	234	19.4282	1.70203	9.10718e-80	1.04842e-80	up
VIT_11s0103g00110.t01	291	Putative uncharacterized protein [Source:UniProtKB/TrEMBL;Acc:F6I5Q7]	4388	936.068	830	259.308	1.85195	0	0	up
VIT_00s0194g00110.t01	1259	Putative uncharacterized protein [Source:UniProtKB/TrEMBL;Acc:F6HCV4]	544	26.823	75	5.41584	2.30821	2.35864e-58	3.36267e-59	up
VIT_18s0041g00370.t01	506	Putative uncharacterized protein [Source:UniProtKB/TrEMBL;Acc:F6I413]	2937	360.319	78	14.0144	4.68429	0	0	up
VIT_06s0004g06620.t01	1911	Putative uncharacterized protein [Source:UniProtKB/TrEMBL;Acc:D7SJX7]	1714	55.6781	539	25.6424	1.11858	4.55717e-65	6.05154e-66	up
VIT_06s0061g00100.t01	1391	Putative uncharacterized protein [Source:UniProtKB/TrEMBL;Acc:F6GWB7]	13434	599.532	22	1.43789	8.70374	0	0	up
VIT_03s0038g04260.t01	2870	Putative uncharacterized protein [Source:UniProtKB/TrEMBL;Acc:F6I0N4]	810	17.5201	215	6.81062	1.36315	2.09593e-42	3.71833e-43	up
VIT_03s0063g01340.t01	1173	Putative uncharacterized protein [Source:UniProtKB/TrEMBL;Acc:D7TPR9]	207	10.9548	51	3.95278	1.47063	4.8567e-13	1.67173e-13	up
VIT_00s0404g00070.t01	304	Putative uncharacterized protein [Source:UniProtKB/TrEMBL;Acc:F6H864]	303	61.8733	60	17.9435	1.78585	4.46647e-24	1.11057e-24	up
VIT_16s0050g01710.t01	585	Putative uncharacterized protein [Source:UniProtKB/TrEMBL;Acc:E0CUR3]	335	35.5486	22	3.41898	3.37815	3.08556e-53	4.69647e-54	up
VIT_05s0020g03860.t01	1189	Putative uncharacterized protein [Source:UniProtKB/TrEMBL;Acc:F6HDS7]	983	51.3222	2	0.152925	8.39062	6.7277e-167	4.46537e-168	up
VIT_04s0023g01110.t01	1500	Putative uncharacterized protein [Source:UniProtKB/TrEMBL;Acc:D7SPK1]	1614	66.7954	178	10.7885	2.63026	4.88488e-198	2.81622e-199	up
VIT_00s1430g00010.t01	701	Putative uncharacterized protein [Source:UniProtKB/TrEMBL;Acc:D7U6Y2]	100	8.85556	26	3.37199	1.39298	1.78807e-06	8.67279e-07	up
VIT_07s0031g02140.t01	1455	Putative uncharacterized protein [Source:UniProtKB/TrEMBL;Acc:F6H4D0]	2067	88.1884	369	23.0565	1.93541	7.41115e-175	4.71829e-176	up
VIT_02s0025g03600.t01	895	Glutathione peroxidase [Source:UniProtKB/TrEMBL;Acc:F6HUD1]	6868	476.367	938	95.2818	2.3218	0	0	up
VIT_14s0083g00670.t01	440	Putative uncharacterized protein [Source:UniProtKB/TrEMBL;Acc:F6GVT5]	1514	213.603	4	0.82649	8.01372	1.81943e-266	7.96722e-268	up
VIT_01s0010g02260.t01	1439	Putative uncharacterized protein [Source:UniProtKB/TrEMBL;Acc:F6HG34]	701	30.2407	123	7.77096	1.96032	3.97158e-61	5.51091e-62	up
VIT_07s0005g03830.t01	2453	Putative uncharacterized protein [Source:UniProtKB/TrEMBL;Acc:F6HZM7]	496	12.5521	126	4.66985	1.42648	2.97047e-28	6.76421e-29	up
VIT_09s0002g06300.t01	1320	Putative uncharacterized protein [Source:UniProtKB/TrEMBL;Acc:F6HXA5]	421	19.7989	89	6.1298	1.69151	1.19766e-30	2.59559e-31	up
VIT_07s0005g00230.t01	823	Putative uncharacterized protein [Source:UniProtKB/TrEMBL;Acc:D7U272]	521	39.2981	145	16.0176	1.2948	1.03773e-25	2.48787e-26	up
VIT_06s0004g05120.t01	1778	Putative uncharacterized protein [Source:UniProtKB/TrEMBL;Acc:F6GUZ0]	688	24.021	73	3.73269	2.68601	4.85784e-87	5.2378e-88	up
VIT_08s0007g01340.t01	1153	Putative uncharacterized protein [Source:UniProtKB/TrEMBL;Acc:D7THF7]	1287	69.292	275	21.6837	1.67608	6.31336e-90	6.60141e-91	up
VIT_13s0147g00190.t01	1075	Putative uncharacterized protein [Source:UniProtKB/TrEMBL;Acc:D7SSF5]	249	14.3789	78	6.59654	1.12417	1.36788e-10	5.2509e-11	up
VIT_13s0019g04620.t01	1391	Putative uncharacterized protein [Source:UniProtKB/TrEMBL;Acc:F6HNE1]	213	9.50575	44	2.87578	1.72485	1.54678e-16	4.71502e-17	up
VIT_04s0023g00580.t01	491	Putative uncharacterized protein [Source:UniProtKB/TrEMBL;Acc:F6GX21]	362	45.7679	121	22.4044	1.03055	4.82463e-13	1.65981e-13	up
VIT_08s0040g01950.t01	1875	Putative uncharacterized protein [Source:UniProtKB/TrEMBL;Acc:D7TQK4]	589	19.5006	143	6.9337	1.49182	1.5608e-35	3.10212e-36	up
VIT_17s0000g06760.t01	2155	Putative uncharacterized protein [Source:UniProtKB/TrEMBL;Acc:D7SI60]	319	9.18919	91	3.83906	1.25919	1.3763e-15	4.3274e-16	up
VIT_18s0072g01080.t01	1927	Putative uncharacterized protein [Source:UniProtKB/TrEMBL;Acc:A5AXU1]	372	11.9838	120	5.66148	1.08184	2.25976e-14	7.40341e-15	up
VIT_11s0016g04050.t01	1298	Putative uncharacterized protein [Source:UniProtKB/TrEMBL;Acc:D7TBQ0]	2105	100.673	351	24.5846	2.03385	6.03884e-190	3.60623e-191	up
VIT_08s0007g01370.t01	1117	Putative uncharacterized protein [Source:UniProtKB/TrEMBL;Acc:D7THF4]	471	26.1759	4	0.325565	6.32915	1.66755e-93	1.7023e-94	up
VIT_00s2750g00010.t01	479	Putative uncharacterized protein [Source:UniProtKB/TrEMBL;Acc:F6GZI9]	134	17.3661	42	7.97158	1.12334	3.0255e-06	1.49317e-06	up
VIT_06s0004g06750.t01	3223	Putative uncharacterized protein [Source:UniProtKB/TrEMBL;Acc:D7SJW4]	538	10.3623	179	5.04921	1.03722	5.68624e-19	1.61144e-19	up
VIT_08s0040g01380.t01	606	Putative uncharacterized protein [Source:UniProtKB/TrEMBL;Acc:F6HR53]	253	25.9168	47	7.05108	1.87797	1.15241e-21	3.04024e-22	up
VIT_00s0805g00010.t01	274	Putative uncharacterized protein [Source:UniProtKB/TrEMBL;Acc:E0CNP7]	76	17.2186	22	7.29966	1.23806	0.000158427	9.02049e-05	up
VIT_06s0009g00370.t01	1458	Putative uncharacterized protein [Source:UniProtKB/TrEMBL;Acc:F6HAE4]	363	15.4555	16	0.997684	3.95339	1.87329e-64	2.51165e-65	up
VIT_04s0008g00470.t01	781	Putative uncharacterized protein [Source:UniProtKB/TrEMBL;Acc:D7STJ4]	2182	173.435	364	42.3722	2.03321	9.03089e-197	5.23962e-198	up
VIT_13s0067g03680.t01	1197	Putative uncharacterized protein [Source:UniProtKB/TrEMBL;Acc:F6HC18]	115	5.964	15	1.13927	2.38817	8.07228e-14	2.69817e-14	up
VIT_16s0039g01070.t01	876	Putative uncharacterized protein [Source:UniProtKB/TrEMBL;Acc:D7T7H2]	1379	97.7224	12	1.2454	6.29401	1.08975e-271	4.67692e-273	up
VIT_05s0020g03870.t01	1628	Putative uncharacterized protein [Source:UniProtKB/TrEMBL;Acc:F6HDS8]	387	14.7567	14	0.781815	4.2384	2.06216e-71	2.57178e-72	up
VIT_02s0025g04280.t01	724	Putative uncharacterized protein [Source:UniProtKB/TrEMBL;Acc:F6HUG6]	5196	445.517	121	15.1942	4.87389	0	0	up
VIT_18s0001g13880.t01	1875	Putative uncharacterized protein [Source:UniProtKB/TrEMBL;Acc:F6H069]	881	29.1681	237	11.4915	1.34382	4.81457e-45	8.2276e-46	up
VIT_19s0015g01810.t01	4283	Putative uncharacterized protein [Source:UniProtKB/TrEMBL;Acc:F6I4X1]	412	5.9715	129	2.73824	1.12484	9.86809e-17	2.98769e-17	up
VIT_04s0008g06000.t01	1017	Putative uncharacterized protein [Source:UniProtKB/TrEMBL;Acc:F6H3U5]	322	19.6548	97	8.67124	1.18057	2.54096e-14	8.3404e-15	up
VIT_09s0002g01470.t01	1431	Putative uncharacterized protein [Source:UniProtKB/TrEMBL;Acc:F6HXY1]	184	7.98201	23	1.46123	2.44957	5.6989e-22	1.49104e-22	up
VIT_13s0067g03820.t01	883	Chalcone--flavonone isomerase 2 [Source:UniProtKB/Swiss-Prot;Acc:A5ANT9]	4420	310.739	486	50.0387	2.63459	0	0	up
VIT_09s0002g04580.t01	2067	Putative uncharacterized protein [Source:UniProtKB/TrEMBL;Acc:F6HYF5]	419	12.5837	102	4.48632	1.48795	1.51321e-25	3.64445e-26	up
VIT_14s0219g00110.t01	889	Putative uncharacterized protein [Source:UniProtKB/TrEMBL;Acc:F6GX61]	1463	102.159	37	3.78382	4.75483	2.08948e-280	8.79488e-282	up
VIT_07s0005g02730.t01	879	Putative uncharacterized protein [Source:UniProtKB/TrEMBL;Acc:D7U2V1]	290	20.4806	54	5.58516	1.87459	1.36094e-24	3.3402e-25	up
VIT_17s0000g05360.t01	799	Putative uncharacterized protein [Source:UniProtKB/TrEMBL;Acc:F6GTC6]	358	27.8144	50	5.68923	2.28953	1.79685e-38	3.38816e-39	up
VIT_18s0166g00190.t01	1386	Putative uncharacterized protein [Source:UniProtKB/TrEMBL;Acc:F6HW89]	2149	96.2514	511	33.5188	1.52184	4.87942e-130	3.9038e-131	up
VIT_03s0038g01510.t01	580	Putative uncharacterized protein [Source:UniProtKB/TrEMBL;Acc:F6I147]	22121	2367.61	1878	294.373	3.00772	0	0	up
VIT_14s0066g01440.t01	1471	Putative uncharacterized protein [Source:UniProtKB/TrEMBL;Acc:F6HV02]	1121	47.3072	251	15.5128	1.6086	4.39698e-74	5.35444e-75	up
VIT_02s0154g00060.t01	816	Putative uncharacterized protein [Source:UniProtKB/TrEMBL;Acc:D7TN09]	569	43.2869	155	17.2692	1.32573	5.88201e-29	1.31998e-29	up
VIT_01s0011g02880.t01	1940	Putative uncharacterized protein [Source:UniProtKB/TrEMBL;Acc:F6HF22]	226	7.2317	33	1.54647	2.22535	5.95137e-24	1.48443e-24	up
VIT_03s0038g00640.t01	977	Putative uncharacterized protein [Source:UniProtKB/TrEMBL;Acc:D7U5H3]	108	6.8622	33	3.07079	1.16006	1.77097e-05	9.29014e-06	up
VIT_19s0090g01070.t01	1706	Putative uncharacterized protein [Source:UniProtKB/TrEMBL;Acc:D7T828]	1799	65.4615	115	6.12843	3.41706	4.13337e-283	1.72841e-284	up
VIT_03s0091g00560.t01	964	Putative uncharacterized protein [Source:UniProtKB/TrEMBL;Acc:D7SXS8]	1636	105.351	501	47.2488	1.15686	1.51653e-65	2.00617e-66	up
VIT_18s0001g07890.t01	1001	Putative uncharacterized protein [Source:UniProtKB/TrEMBL;Acc:E0CNS2]	180	11.1628	57	5.17692	1.10853	7.72895e-08	3.4306e-08	up
VIT_11s0118g00250.t01	1302	Putative uncharacterized protein [Source:UniProtKB/TrEMBL;Acc:F6HCG4]	1789	85.2969	312	21.7858	1.9691	5.61111e-155	3.97151e-156	up
VIT_14s0108g00630.t01	1474	Putative uncharacterized protein [Source:UniProtKB/TrEMBL;Acc:D7SXA8]	9613	404.851	259	15.9747	4.66353	0	0	up
VIT_12s0028g01110.t01	2113	Putative uncharacterized protein [Source:UniProtKB/TrEMBL;Acc:F6H570]	1875	55.0853	475	20.4373	1.43046	1.01831e-103	9.65216e-105	up
VIT_16s0100g00200.t01	2011	Putative uncharacterized protein [Source:UniProtKB/TrEMBL;Acc:F6HP79]	329	10.1559	44	1.98917	2.35208	1.39978e-36	2.73839e-37	up
VIT_17s0000g06710.t01	3453	Putative uncharacterized protein [Source:UniProtKB/TrEMBL;Acc:F6GT54]	323	5.80684	52	1.36911	2.08452	3.85154e-31	8.26138e-32	up
VIT_00s0291g00050.t01	2164	Putative uncharacterized protein [Source:UniProtKB/TrEMBL;Acc:F6GZ12]	883	25.3301	132	5.54558	2.19144	3.02045e-88	3.22896e-89	up
VIT_16s0013g00480.t01	776	Putative uncharacterized protein [Source:UniProtKB/TrEMBL;Acc:F6I2L7]	558	44.6382	90	10.5441	2.08184	8.66045e-53	1.32375e-53	up
VIT_05s0077g02010.t01	999	Putative uncharacterized protein [Source:UniProtKB/TrEMBL;Acc:D7SYB5]	106	6.5868	4	0.36402	4.17749	2.51766e-20	6.88411e-21	up
VIT_14s0006g01990.t01	1817	Putative uncharacterized protein [Source:UniProtKB/TrEMBL;Acc:F6HSM8]	3298	112.676	503	25.1677	2.16253	0	0	up
VIT_09s0070g00160.t01	1539	Putative uncharacterized protein [Source:UniProtKB/TrEMBL;Acc:F6I3C1]	24325	981.179	3945	233.044	2.07391	0	0	up
VIT_07s0005g00700.t01	1283	Putative uncharacterized protein [Source:UniProtKB/TrEMBL;Acc:F6HZ61]	1199	58.0132	378	26.7852	1.11494	1.15376e-45	1.95048e-46	up
VIT_14s0030g01440.t01	3390	Putative uncharacterized protein [Source:UniProtKB/TrEMBL;Acc:F6HTV6]	663	12.1408	144	3.86183	1.65251	4.98304e-46	8.37826e-47	up
VIT_04s0044g00280.t01	1499	Putative uncharacterized protein [Source:UniProtKB/TrEMBL;Acc:D7U452]	475	19.671	134	8.12706	1.27526	4.97336e-23	1.26742e-23	up
VIT_01s0026g01590.t01	1869	Putative uncharacterized protein [Source:UniProtKB/TrEMBL;Acc:F6HPF4]	3063	101.735	388	18.8735	2.43039	0	0	up
VIT_16s0039g02850.t01	501	Putative uncharacterized protein [Source:UniProtKB/TrEMBL;Acc:D7T7X8]	177	21.9316	5	0.907325	4.59525	1.36163e-34	2.74564e-35	up
VIT_07s0141g00640.t01	1376	Putative uncharacterized protein [Source:UniProtKB/TrEMBL;Acc:D7SQL8]	156	7.03785	6	0.396427	4.15001	3.21688e-29	7.17544e-30	up
VIT_16s0148g00280.t01	1248	Putative uncharacterized protein [Source:UniProtKB/TrEMBL;Acc:F6HWG4]	127	6.31718	15	1.09272	2.53136	4.28537e-16	1.32656e-16	up
VIT_08s0040g01940.t01	1893	Putative uncharacterized protein [Source:UniProtKB/TrEMBL;Acc:F6HR19]	1949	63.9139	564	27.0869	1.23854	1.36608e-86	1.47983e-87	up
VIT_12s0059g00170.t01	644	Putative uncharacterized protein [Source:UniProtKB/TrEMBL;Acc:D7TE42]	63	6.0728	9	1.27054	2.25692	1.14364e-07	5.12501e-08	up
VIT_13s0019g05340.t01	731	Putative uncharacterized protein [Source:UniProtKB/TrEMBL;Acc:F6HNA7]	592	50.2734	141	17.5361	1.51947	1.17619e-36	2.29667e-37	up
VIT_06s0004g03140.t01	1502	Putative uncharacterized protein [Source:UniProtKB/TrEMBL;Acc:D7SKV8]	1042	43.0657	122	7.38449	2.54397	1.08867e-123	9.04975e-125	up
VIT_06s0004g04580.t01	2887	Putative uncharacterized protein [Source:UniProtKB/TrEMBL;Acc:F6GV18]	1053	22.642	223	7.02245	1.68896	1.33797e-74	1.62195e-75	up
VIT_13s0019g03490.t01	1010	Putative uncharacterized protein [Source:UniProtKB/TrEMBL;Acc:F6HNL2]	248	15.2428	81	7.29112	1.06391	9.37382e-10	3.74204e-10	up
VIT_03s0088g00560.t01	368	Putative uncharacterized protein [Source:UniProtKB/TrEMBL;Acc:F6HBP5]	126	21.2548	8	1.97639	3.42685	4.82851e-21	1.29833e-21	up
VIT_09s0054g01620.t01	2316	Putative uncharacterized protein [Source:UniProtKB/TrEMBL;Acc:F6GYI0]	1022	27.3934	188	7.37989	1.89216	1.5983e-84	1.76806e-85	up
VIT_06s0061g00510.t01	1060	Putative uncharacterized protein [Source:UniProtKB/TrEMBL;Acc:D7SNC5]	106	6.20775	30	2.57304	1.2706	4.72917e-06	2.36958e-06	up
VIT_09s0054g00610.t01	2144	Putative uncharacterized protein [Source:UniProtKB/TrEMBL;Acc:D7SS27]	252	7.29642	50	2.12019	1.78299	3.41299e-20	9.37294e-21	up
VIT_18s0001g12080.t01	1833	Putative uncharacterized protein [Source:UniProtKB/TrEMBL;Acc:F6H1G5]	1622	54.9316	427	21.1785	1.37503	9.57019e-85	1.05691e-85	up
VIT_18s0001g11430.t01	1874	Putative uncharacterized protein [Source:UniProtKB/TrEMBL;Acc:F6H1F5]	604	20.0079	2	0.0970266	7.68797	3.01694e-110	2.71976e-111	up
VIT_14s0128g00540.t01	834	Putative uncharacterized protein [Source:UniProtKB/TrEMBL;Acc:F6HYZ7]	6375	474.513	1	0.109009	12.0878	0	0	up
VIT_02s0033g01160.t01	1365	Putative uncharacterized protein [Source:UniProtKB/TrEMBL;Acc:F6I091]	3167	144.029	748	49.8195	1.53158	7.35914e-193	4.32374e-194	up
VIT_08s0007g02040.t01	1110	Putative uncharacterized protein [Source:UniProtKB/TrEMBL;Acc:F6HKT3]	239	13.3662	73	5.97902	1.16061	1.0972e-10	4.19118e-11	up
VIT_10s0003g01600.t01	1334	Putative uncharacterized protein [Source:UniProtKB/TrEMBL;Acc:D7TJP4]	3526	164.082	221	15.0615	3.44548	0	0	up
VIT_16s0100g00830.t01	1468	Putative uncharacterized protein [Source:UniProtKB/TrEMBL;Acc:F6HP45]	970	41.0185	1	0.0619305	9.37141	2.15234e-146	1.59059e-147	up
VIT_16s0050g00140.t01	616	Putative uncharacterized protein [Source:UniProtKB/TrEMBL;Acc:E0CUG6]	94	9.47286	9	1.32829	2.83423	1.19788e-13	4.03362e-14	up
VIT_05s0020g03090.t01	3026	Putative uncharacterized protein [Source:UniProtKB/TrEMBL;Acc:D7T6V2]	832	17.0682	270	8.11195	1.07319	3.16567e-30	6.91082e-31	up
VIT_05s0077g00030.t01	1610	Putative uncharacterized protein [Source:UniProtKB/TrEMBL;Acc:F6HX05]	2091	80.6236	446	25.1848	1.67865	1.16705e-145	8.66206e-147	up
VIT_18s0001g13730.t01	1390	GAGA-binding transcriptional activator BBR/BPC6-like [Source:UniProtKB/TrEMBL;Acc:B2Z458]	866	38.6756	229	14.9779	1.36859	1.61898e-45	2.74511e-46	up
VIT_05s0077g00510.t01	2581	Putative uncharacterized protein [Source:UniProtKB/TrEMBL;Acc:F6H701]	9951	239.339	2123	74.7812	1.67831	0	0	up
VIT_12s0028g00610.t01	2155	Putative uncharacterized protein [Source:UniProtKB/TrEMBL;Acc:F6H5A0]	1715	49.4027	222	9.36561	2.39915	9.96926e-190	5.96252e-191	up
VIT_19s0014g04690.t01	2100	Putative uncharacterized protein [Source:UniProtKB/TrEMBL;Acc:A5BXN9]	3110	91.9338	52	2.2512	5.35183	0	0	up
VIT_18s0001g00130.t01	1571	Putative uncharacterized protein [Source:UniProtKB/TrEMBL;Acc:E0CQR8]	1136	44.8886	85	4.91896	3.18992	4.82967e-169	3.15904e-170	up
VIT_10s0003g01410.t01	1736	Putative uncharacterized protein [Source:UniProtKB/TrEMBL;Acc:F6HMA4]	243	8.68941	47	2.46138	1.81979	4.88316e-20	1.34777e-20	up
VIT_05s0077g00730.t01	1205	Putative uncharacterized protein [Source:UniProtKB/TrEMBL;Acc:D7SYJ2]	768	39.5647	55	4.1496	3.25317	1.16922e-116	1.0079e-117	up
VIT_00s0270g00120.t01	703	Putative uncharacterized protein [Source:UniProtKB/TrEMBL;Acc:F6HML9]	1387	122.477	2	0.258646	8.88732	5.17037e-222	2.69839e-223	up
VIT_08s0032g01210.t01	837	Putative uncharacterized protein [Source:UniProtKB/TrEMBL;Acc:D7U8T1]	527	39.0858	175	19.0083	1.04002	1.09752e-18	3.13497e-19	up
VIT_01s0011g01110.t01	1149	Putative uncharacterized protein [Source:UniProtKB/TrEMBL;Acc:D7T9R2]	3677	198.659	144	11.3939	4.12396	0	0	up
VIT_07s0104g00390.t01	4359	Putative uncharacterized protein [Source:UniProtKB/TrEMBL;Acc:F6HQ63]	622	8.85804	153	3.19106	1.47295	8.93049e-37	1.74093e-37	up
VIT_07s0005g04560.t01	1821	Putative uncharacterized protein [Source:UniProtKB/TrEMBL;Acc:F6HZS4]	467	15.9199	156	7.78834	1.03145	1.71874e-16	5.24551e-17	up
VIT_19s0135g00070.t01	806	Putative uncharacterized protein [Source:UniProtKB/TrEMBL;Acc:D7SX30]	882	67.9309	170	19.1754	1.82481	1.13702e-69	1.44359e-70	up
VIT_01s0011g00560.t01	920	Putative uncharacterized protein [Source:UniProtKB/TrEMBL;Acc:A5B3K2]	1535	103.575	121	11.9572	3.11473	3.88858e-223	2.02051e-224	up
VIT_14s0068g01270.t01	324	Putative uncharacterized protein [Source:UniProtKB/TrEMBL;Acc:F6H441]	323	61.8859	95	26.6569	1.2151	5.62283e-15	1.80588e-15	up
VIT_06s0004g00800.t01	1991	Putative uncharacterized protein [Source:UniProtKB/TrEMBL;Acc:F6GUJ7]	1104	34.4217	20	0.913249	5.23616	1.87e-217	1.00084e-218	up
VIT_16s0013g01110.t01	2139	Putative uncharacterized protein [Source:UniProtKB/TrEMBL;Acc:F6I2P6]	5075	147.285	194	8.24558	4.15885	0	0	up
VIT_01s0011g04700.t01	765	Putative uncharacterized protein [Source:UniProtKB/TrEMBL;Acc:D7T8V2]	129	10.468	11	1.30726	3.00136	2.90797e-19	8.1836e-20	up
VIT_02s0033g00630.t01	1150	Putative uncharacterized protein [Source:UniProtKB/TrEMBL;Acc:F6I069]	195	10.5262	0.5	0.0395278	8.0569	2.8491e-35	5.69335e-36	up
VIT_04s0023g01030.t01	1864	Putative uncharacterized protein [Source:UniProtKB/TrEMBL;Acc:F6GX06]	1447	48.19	418	20.3873	1.24106	8.15704e-65	1.0888e-65	up
VIT_11s0016g01070.t01	1377	Putative uncharacterized protein [Source:UniProtKB/TrEMBL;Acc:A5CBB3]	18915	852.72	4156	274.392	1.63583	0	0	up
VIT_04s0023g02310.t01	1131	Putative uncharacterized protein [Source:UniProtKB/TrEMBL;Acc:D7SP88]	118	6.47669	0.5	0.0401918	7.33221	3.59777e-23	9.14388e-24	up
VIT_15s0046g03650.t01	995	Putative uncharacterized protein [Source:UniProtKB/TrEMBL;Acc:A5C6J1]	243	15.1606	48	4.3858	1.78942	1.31467e-19	3.66834e-20	up
VIT_01s0011g03580.t01	1196	Putative uncharacterized protein [Source:UniProtKB/TrEMBL;Acc:D7T944]	1521	78.9463	462	35.1189	1.16862	5.3136e-62	7.31699e-63	up
VIT_16s0039g00490.t01	3565	Putative uncharacterized protein [Source:UniProtKB/TrEMBL;Acc:D7T7E2]	311	5.41545	10	0.255018	4.40841	9.31221e-59	1.32207e-59	up
VIT_02s0025g01020.t01	1786	Putative uncharacterized protein [Source:UniProtKB/TrEMBL;Acc:D7TVB9]	338	11.7481	63	3.20693	1.87317	1.9836e-28	4.49692e-29	up
VIT_00s1003g00010.t01	604	Putative uncharacterized protein [Source:UniProtKB/TrEMBL;Acc:D7UEC0]	620	63.7219	47	7.07443	3.1711	2.49176e-92	2.56427e-93	up
VIT_18s0001g01030.t01	1595	Putative uncharacterized protein [Source:UniProtKB/TrEMBL;Acc:F6H0E3]	4707	183.197	565	32.2046	2.50805	0	0	up
VIT_01s0011g04190.t01	664	Putative uncharacterized protein [Source:UniProtKB/TrEMBL;Acc:F6HEU6]	85	7.94666	0.5	0.0684593	6.85896	1.57389e-17	4.6557e-18	up
VIT_00s1338g00020.t01	887	Putative uncharacterized protein [Source:UniProtKB/TrEMBL;Acc:F6HRZ8]	888	62.1475	294	30.1338	1.04431	7.89686e-31	1.70544e-31	up
VIT_07s0104g00970.t01	660	Histone H2A [Source:UniProtKB/TrEMBL;Acc:A5C2R7]	868	81.6413	186	25.6212	1.67196	7.47929e-61	1.03988e-61	up
VIT_00s0510g00050.t01	1171	Putative uncharacterized protein [Source:UniProtKB/TrEMBL;Acc:D7T5Q6]	683	36.2074	44	3.41607	3.40588	5.98103e-108	5.5017e-109	up
VIT_15s0048g01080.t01	573	Putative uncharacterized protein [Source:UniProtKB/TrEMBL;Acc:F6I364]	316	34.2347	0.5	0.0793315	8.75335	2.34011e-52	3.60373e-53	up
VIT_06s0009g00980.t01	1050	Putative uncharacterized protein [Source:UniProtKB/TrEMBL;Acc:F6HA78]	301	17.7955	3	0.259754	6.09823	1.5089e-60	2.1069e-61	up
VIT_08s0040g01650.t01	438	Putative uncharacterized protein [Source:UniProtKB/TrEMBL;Acc:F6HR37]	113	16.0154	0.5	0.103783	7.26975	2.45469e-22	6.35756e-23	up
VIT_03s0063g00590.t01	349	Putative uncharacterized protein [Source:UniProtKB/TrEMBL;Acc:D7TPK2]	97	17.2536	6	1.56299	3.46452	1.27857e-16	3.89158e-17	up
VIT_06s0004g05320.t01	763	Putative uncharacterized protein [Source:UniProtKB/TrEMBL;Acc:D7SK98]	965	78.5121	53	6.31512	3.63603	6.54313e-160	4.49904e-161	up
VIT_13s0067g00260.t01	1770	Putative uncharacterized protein [Source:UniProtKB/TrEMBL;Acc:F6HC04]	16717	586.299	3556	182.65	1.68256	0	0	up
VIT_03s0017g00670.t01	1376	Putative uncharacterized protein [Source:UniProtKB/TrEMBL;Acc:F6HTI0]	1120	50.5282	11	0.726783	6.11942	7.9442e-222	4.14968e-223	up
VIT_05s0077g01830.t01	4053	Putative uncharacterized protein [Source:UniProtKB/TrEMBL;Acc:F6H6X5]	371	5.68239	49	1.09913	2.37013	1.90294e-41	3.42225e-42	up
VIT_05s0077g01530.t01	717	Putative uncharacterized protein [Source:UniProtKB/TrEMBL;Acc:D7SY74]	746	64.5883	16	2.02876	4.9926	9.3294e-146	6.92018e-147	up
VIT_17s0000g08830.t01	895	Putative uncharacterized protein [Source:UniProtKB/TrEMBL;Acc:D7SHN2]	543	37.6626	62	6.29795	2.58018	4.58309e-66	6.02074e-67	up
VIT_14s0128g00780.t01	2585	Lipoxygenase [Source:UniProtKB/TrEMBL;Acc:F6HZ10]	2304	55.3294	34	1.19577	5.53203	0	0	up
VIT_15s0046g01970.t01	1381	Putative uncharacterized protein [Source:UniProtKB/TrEMBL;Acc:F6I661]	759	34.1179	12	0.789983	5.43256	1.03471e-150	7.48984e-152	up
VIT_11s0016g00950.t01	640	Putative uncharacterized protein [Source:UniProtKB/TrEMBL;Acc:D7TCE2]	270	26.1889	0.5	0.0710265	8.52638	4.46528e-46	7.50361e-47	up
VIT_18s0001g09110.t01	1567	Putative uncharacterized protein [Source:UniProtKB/TrEMBL;Acc:E0CP24]	6042	239.357	1914	111.046	1.108	7.39489e-223	3.84578e-224	up
VIT_16s0022g00440.t01	703	Putative uncharacterized protein [Source:UniProtKB/TrEMBL;Acc:D7T1Z6]	191	16.866	3	0.387968	5.44203	7.10276e-39	1.33116e-39	up
VIT_00s2044g00010.t01	531	Putative uncharacterized protein [Source:UniProtKB/TrEMBL;Acc:F6I2I4]	58	6.78059	13	2.22576	1.60711	5.71123e-05	3.112e-05	up
VIT_14s0108g00690.t01	1254	Putative uncharacterized protein [Source:UniProtKB/TrEMBL;Acc:D7SXB3]	864	42.7711	21	1.52248	4.81214	9.01787e-167	5.98956e-168	up
VIT_02s0025g02650.t01	1502	Putative uncharacterized protein [Source:UniProtKB/TrEMBL;Acc:F6HU77]	1485	61.3749	167	10.1083	2.60211	3.4744e-180	2.15456e-181	up
VIT_00s0218g00030.t01	1740	Putative uncharacterized protein [Source:UniProtKB/TrEMBL;Acc:F6I720]	1002	35.7481	41	2.14222	4.06068	1.32949e-178	8.31158e-180	up
VIT_08s0032g01020.t01	654	Putative uncharacterized protein [Source:UniProtKB/TrEMBL;Acc:A5AFH3]	1782	169.147	564	78.4028	1.1093	1.03025e-66	1.34491e-67	up
VIT_18s0001g01960.t01	1961	Putative uncharacterized protein [Source:UniProtKB/TrEMBL;Acc:F6H0I8]	359	11.3645	34	1.57627	2.84995	7.19757e-49	1.16127e-49	up
VIT_06s0061g00120.t01	1218	Glucan endo-1,3-beta-glucosidase [Source:UniProtKB/Swiss-Prot;Acc:A7PQW3]	17511	892.478	41	3.06032	8.18799	0	0	up
VIT_06s0080g01270.t01	1714	Putative uncharacterized protein [Source:UniProtKB/TrEMBL;Acc:D7TCN5]	338	12.2416	97	5.14507	1.25054	2.79453e-16	8.60574e-17	up
VIT_14s0219g00040.t01	2149	Putative uncharacterized protein [Source:UniProtKB/TrEMBL;Acc:F6GX57]	543	15.6855	9	0.380747	5.36445	5.42562e-108	4.98581e-109	up
VIT_03s0038g02570.t01	3978	Putative uncharacterized protein [Source:UniProtKB/TrEMBL;Acc:F6I0Z4]	623	9.72204	207	4.73081	1.03917	7.77835e-22	2.04188e-22	up
VIT_02s0012g01010.t01	1845	Putative uncharacterized protein [Source:UniProtKB/TrEMBL;Acc:F6HTA9]	666	22.4085	85	4.18845	2.41956	3.68529e-75	4.44042e-76	up
VIT_02s0025g04660.t01	1042	Putative uncharacterized protein [Source:UniProtKB/TrEMBL;Acc:F6HUJ1]	15611	930.03	134	11.6914	6.31375	0	0	up
VIT_18s0001g00680.t01	2193	Putative uncharacterized protein [Source:UniProtKB/TrEMBL;Acc:F6HWA2]	21377	605.121	5	0.207282	11.5114	0	0	up
VIT_13s0019g00860.t01	809	Putative uncharacterized protein [Source:UniProtKB/TrEMBL;Acc:A5BIM9]	172	13.1982	17	1.91043	2.78837	1.44202e-23	3.6312e-24	up
VIT_10s0003g01790.t01	1396	Putative uncharacterized protein [Source:UniProtKB/TrEMBL;Acc:F6HMC5]	859	38.1981	202	13.1552	1.53787	1.57832e-53	2.39074e-54	up
VIT_04s0008g03220.t01	1437	Putative uncharacterized protein [Source:UniProtKB/TrEMBL;Acc:A5BHR1]	1217	52.5736	262	16.5758	1.66526	2.43426e-84	2.69952e-85	up
VIT_13s0074g00340.t01	654	Putative uncharacterized protein [Source:UniProtKB/TrEMBL;Acc:F6I5V1]	538	51.0668	0.5	0.0695061	9.52103	3.87263e-80	4.4475e-81	up
VIT_18s0001g01800.t01	1718	Putative uncharacterized protein [Source:UniProtKB/TrEMBL;Acc:F6HJC7]	367	13.261	117	6.19146	1.09884	1.58054e-14	5.14658e-15	up
VIT_00s0225g00010.t01	1239	Putative uncharacterized protein [Source:UniProtKB/TrEMBL;Acc:F6H7X2]	10336	517.863	649	47.6216	3.44288	0	0	up
VIT_10s0003g04880.t01	1313	Putative uncharacterized protein [Source:UniProtKB/TrEMBL;Acc:D7TKJ3]	4331	204.766	863	59.7553	1.77684	0	0	up
VIT_01s0011g03980.t01	2222	Putative uncharacterized protein [Source:UniProtKB/TrEMBL;Acc:F6HFM0]	401	11.203	96	3.92787	1.51206	4.61968e-25	1.12216e-25	up
VIT_09s0002g00830.t01	4409	Putative uncharacterized protein [Source:UniProtKB/TrEMBL;Acc:F6HXQ9]	773	10.8836	263	5.42308	1.00497	2.00861e-25	4.84682e-26	up
VIT_09s0054g00800.t01	785	Putative uncharacterized protein [Source:UniProtKB/TrEMBL;Acc:F6GYL8]	485	38.3536	57	6.60139	2.53852	4.20412e-58	6.01113e-59	up
VIT_05s0020g01370.t01	1033	Putative uncharacterized protein [Source:UniProtKB/TrEMBL;Acc:D7T6E4]	205	12.3193	38	3.34436	1.88112	7.91786e-18	2.3191e-18	up
VIT_07s0141g00600.t01	1123	Putative uncharacterized protein [Source:UniProtKB/TrEMBL;Acc:F6HWI6]	723	39.9662	161	13.034	1.6165	1.46059e-48	2.36861e-49	up
VIT_14s0060g01300.t01	686	Putative uncharacterized protein [Source:UniProtKB/TrEMBL;Acc:D7UA20]	150	13.5738	7	0.927693	3.87103	5.0102e-27	1.17309e-27	up
VIT_02s0012g01750.t01	2457	Putative uncharacterized protein [Source:UniProtKB/TrEMBL;Acc:D7TTU0]	264	6.67011	69	2.55314	1.38544	5.3403e-15	1.71342e-15	up
VIT_11s0016g03780.t01	1220	Putative uncharacterized protein [Source:UniProtKB/TrEMBL;Acc:D7TBM3]	640	32.5652	198	14.7549	1.14214	6.69951e-26	1.60061e-26	up
VIT_04s0043g00220.t01	2019	Putative uncharacterized protein [Source:UniProtKB/TrEMBL;Acc:D7TDQ5]	836	25.7042	170	7.65496	1.74754	2.4217e-62	3.32586e-63	up
VIT_18s0001g00490.t01	1264	Putative uncharacterized protein [Source:UniProtKB/TrEMBL;Acc:E0CQT8]	794	38.9949	124	8.91877	2.12837	1.13369e-76	1.34517e-77	up
VIT_03s0038g00660.t01	917	Putative uncharacterized protein [Source:UniProtKB/TrEMBL;Acc:F6I189]	484	32.765	20	1.98286	4.0465	9.92805e-87	1.07456e-87	up
VIT_00s0586g00010.t01	3078	Putative uncharacterized protein [Source:UniProtKB/TrEMBL;Acc:F6I7J3]	1124	22.669	356	10.5151	1.10826	1.74134e-42	3.08607e-43	up
VIT_06s0009g02210.t01	306	Putative uncharacterized protein [Source:UniProtKB/TrEMBL;Acc:F6HAF5]	25	5.07169	2	0.594209	3.09342	8.53096e-05	4.7344e-05	up
VIT_14s0128g00100.t01	3297	Putative uncharacterized protein [Source:UniProtKB/TrEMBL;Acc:F6HYX7]	535	10.0732	154	4.24651	1.24618	6.5286e-25	1.59125e-25	up
VIT_17s0000g00640.t01	370	Putative uncharacterized protein [Source:UniProtKB/TrEMBL;Acc:D7SH48]	62	10.4022	0.5	0.122857	6.40376	2.29728e-13	7.81946e-14	up
VIT_05s0051g00640.t01	1818	Putative uncharacterized protein [Source:UniProtKB/TrEMBL;Acc:D7TS77]	1127	38.4826	113	5.65087	2.76766	2.62453e-146	1.94075e-147	up
VIT_08s0007g02210.t01	1119	Putative uncharacterized protein [Source:UniProtKB/TrEMBL;Acc:D7TH79]	481	26.6839	153	12.4306	1.10207	9.70053e-19	2.76643e-19	up
VIT_17s0000g07530.t01	2930	Putative uncharacterized protein [Source:UniProtKB/TrEMBL;Acc:D7SHZ2]	745	15.7842	211	6.54704	1.26957	3.59682e-35	7.20156e-36	up
VIT_10s0003g00980.t01	461	Putative uncharacterized protein [Source:UniProtKB/TrEMBL;Acc:F6HM77]	1251	168.458	15	2.95815	5.83154	1.80992e-248	8.50709e-250	up
VIT_17s0000g01010.t01	1430	Putative uncharacterized protein [Source:UniProtKB/TrEMBL;Acc:D7U696]	496	21.5318	91	5.78543	1.89597	8.8242e-42	1.57763e-42	up
VIT_14s0036g00420.t01	1064	Putative uncharacterized protein [Source:UniProtKB/TrEMBL;Acc:F6H624]	362	21.1203	106	9.05721	1.22149	9.19203e-17	2.78048e-17	up
VIT_00s1458g00010.t01	739	Putative uncharacterized protein [Source:UniProtKB/TrEMBL;Acc:F6H8E1]	65	5.46013	0.5	0.0615114	6.47194	6.3913e-14	2.12823e-14	up
VIT_16s0039g02550.t01	712	Putative uncharacterized protein [Source:UniProtKB/TrEMBL;Acc:F6HEH4]	2211	192.771	364	46.4785	2.05226	9.01298e-202	5.11753e-203	up
VIT_08s0032g01150.t01	1343	Putative uncharacterized protein [Source:UniProtKB/TrEMBL;Acc:F6I3K6]	8823	407.825	1287	87.123	2.22683	0	0	up
VIT_12s0028g01000.t01	869	Putative uncharacterized protein [Source:UniProtKB/TrEMBL;Acc:F6H578]	440	31.4316	22	2.30162	3.7715	1.65249e-75	1.98426e-76	up
VIT_13s0019g03410.t01	1338	Putative uncharacterized protein [Source:UniProtKB/TrEMBL;Acc:D7TMG6]	569	26.3992	114	7.74603	1.76896	1.51108e-43	2.63777e-44	up
VIT_11s0016g01430.t01	651	Putative uncharacterized protein [Source:UniProtKB/TrEMBL;Acc:F6HGU1]	299	28.5118	15	2.09479	3.76668	1.13727e-51	1.76703e-52	up
VIT_15s0048g02150.t01	1559	Methionine aminopeptidase [Source:UniProtKB/TrEMBL;Acc:D7U7H2]	526	20.9447	169	9.85533	1.08761	5.67217e-20	1.56866e-20	up
VIT_18s0001g00360.t01	980	Putative uncharacterized protein [Source:UniProtKB/TrEMBL;Acc:F6H0C4]	22804	1444.5	1457	135.165	3.41778	0	0	up
VIT_08s0007g07120.t01	1220	Putative uncharacterized protein [Source:UniProtKB/TrEMBL;Acc:F6HLF2]	9113	463.698	280	20.8655	4.474	0	0	up
VIT_14s0066g01190.t01	1062	Putative uncharacterized protein [Source:UniProtKB/TrEMBL;Acc:F6HUZ3]	523	30.5711	55	4.70835	2.69888	8.42025e-67	1.09843e-67	up
VIT_07s0130g00250.t01	1037	Putative uncharacterized protein [Source:UniProtKB/TrEMBL;Acc:D7TB33]	904	54.1157	70	6.13691	3.14046	6.75099e-133	5.32989e-134	up
VIT_14s0006g02570.t01	1460	Putative uncharacterized protein [Source:UniProtKB/TrEMBL;Acc:D7TT03]	2077	88.3116	686	42.7171	1.04779	8.61135e-71	1.08027e-71	up
VIT_18s0001g06560.t01	709	Putative uncharacterized protein [Source:UniProtKB/TrEMBL;Acc:A5BMY8]	14403	1261.07	1065	136.563	3.20701	0	0	up
VIT_18s0001g00080.t01	1708	Putative uncharacterized protein [Source:UniProtKB/TrEMBL;Acc:F6HJB4]	338	12.2847	0.5	0.0266141	8.85045	2.77156e-55	4.10786e-56	up
VIT_08s0007g06740.t01	1539	SINA2p [Source:UniProtKB/TrEMBL;Acc:Q9XGC3]	331	13.3513	69	4.07606	1.71173	9.37486e-25	2.29229e-25	up
VIT_13s0074g00350.t01	1031	Putative uncharacterized protein [Source:UniProtKB/TrEMBL;Acc:F6I5V2]	125	7.52637	0.5	0.0440902	7.41535	2.5176e-24	6.22409e-25	up
VIT_19s0015g01850.t01	2949	Putative uncharacterized protein [Source:UniProtKB/TrEMBL;Acc:D7UAU9]	773	16.2719	257	7.92298	1.03827	9.33043e-27	2.19235e-27	up
VIT_04s0008g05770.t01	1763	Putative uncharacterized protein [Source:UniProtKB/TrEMBL;Acc:F6H3I7]	810	28.5211	45	2.32055	3.61949	5.71493e-134	4.48831e-135	up
VIT_17s0000g07790.t01	1496	Putative uncharacterized protein [Source:UniProtKB/TrEMBL;Acc:F6GSU7]	1304	54.1103	24	1.45851	5.21333	2.05468e-256	9.37459e-258	up
VIT_10s0003g05620.t01	1612	Putative uncharacterized protein [Source:UniProtKB/TrEMBL;Acc:F6HM14]	1307	50.332	1	0.0563982	9.80161	1.46623e-185	8.92416e-187	up
VIT_06s0004g00940.t01	825	Putative uncharacterized protein [Source:UniProtKB/TrEMBL;Acc:D7SLG0]	2005	150.867	444	48.9282	1.62454	2.19001e-133	1.72298e-134	up
VIT_06s0004g05310.t01	430	Putative uncharacterized protein [Source:UniProtKB/TrEMBL;Acc:D7SK99]	116	16.7465	27	5.70855	1.55266	2.14108e-08	9.20569e-09	up
VIT_04s0008g05390.t01	933	Putative uncharacterized protein [Source:UniProtKB/TrEMBL;Acc:F6H321]	8273	550.447	2	0.194885	11.4638	0	0	up
VIT_11s0016g05080.t01	1049	Putative uncharacterized protein [Source:UniProtKB/TrEMBL;Acc:F6HH78]	142	8.40324	35	3.03335	1.47003	2.52946e-09	1.03078e-09	up
VIT_06s0004g01140.t01	2377	Putative uncharacterized protein [Source:UniProtKB/TrEMBL;Acc:D7SLE3]	272	7.10352	27	1.03268	2.78214	1.85284e-36	3.63492e-37	up
VIT_09s0002g00670.t01	431	Putative uncharacterized protein [Source:UniProtKB/TrEMBL;Acc:F6HXP9]	115	16.5636	0.5	0.105469	7.29506	1.13621e-22	2.92111e-23	up
VIT_11s0016g05770.t01	2531	Putative uncharacterized protein [Source:UniProtKB/TrEMBL;Acc:F6HHB0]	51505	1263.26	3766	135.275	3.22318	0	0	up
VIT_08s0007g08410.t01	1117	Putative uncharacterized protein [Source:UniProtKB/TrEMBL;Acc:A5BGZ7]	1330	73.915	179	14.569	2.34296	2.20733e-143	1.65149e-144	up
VIT_07s0005g05780.t01	1076	Putative uncharacterized protein [Source:UniProtKB/TrEMBL;Acc:F6HZY6]	273	15.7501	77	6.50592	1.27554	9.10354e-14	3.04914e-14	up
VIT_08s0007g02260.t01	1065	Putative uncharacterized protein [Source:UniProtKB/TrEMBL;Acc:D7TH74]	1957	114.071	155	13.2316	3.10787	1.404e-283	5.8645e-285	up
VIT_05s0051g00010.t01	1460	Beta-amylase [Source:UniProtKB/TrEMBL;Acc:F6HS29]	306	13.0108	45	2.80214	2.2151	8.2212e-32	1.74152e-32	up
VIT_15s0021g02790.t01	1233	Putative uncharacterized protein [Source:UniProtKB/TrEMBL;Acc:F6GV51]	719	36.1993	161	11.8712	1.6085	5.75832e-48	9.43861e-49	up
VIT_18s0001g10450.t01	1726	Putative ripening-related bZIP protein [Source:UniProtKB/TrEMBL;Acc:Q9M4H1]	4122	148.252	256	13.4843	3.4587	0	0	up
VIT_02s0241g00100.t01	857	Putative uncharacterized protein [Source:UniProtKB/TrEMBL;Acc:D7SX51]	1004	72.7255	55	5.83462	3.63975	1.89793e-166	1.26145e-167	up
VIT_00s0434g00090.t01	586	Putative uncharacterized protein [Source:UniProtKB/TrEMBL;Acc:D7TCZ7]	217	22.9877	6	0.930859	4.62616	3.11703e-42	5.537e-43	up
VIT_16s0039g02720.t01	1429	Glutamate dehydrogenase [Source:UniProtKB/TrEMBL;Acc:D7T7W2]	544	23.632	88	5.59862	2.0776	2.29008e-51	3.57398e-52	up
VIT_14s0030g00720.t01	859	Putative uncharacterized protein [Source:UniProtKB/TrEMBL;Acc:F6HTY7]	241	17.4164	37	3.91597	2.153	1.74342e-24	4.29172e-25	up
VIT_06s0004g01030.t01	498	Putative uncharacterized protein [Source:UniProtKB/TrEMBL;Acc:F6GUG1]	1090	135.872	1	0.182558	9.53968	1.10088e-160	7.51404e-162	up
VIT_05s0049g01410.t01	2867	Putative uncharacterized protein [Source:UniProtKB/TrEMBL;Acc:D7SZK0]	314	6.79886	0.5	0.0158552	8.74419	4.33893e-52	6.70975e-53	up
VIT_14s0108g00140.t01	876	Putative uncharacterized protein [Source:UniProtKB/TrEMBL;Acc:F6H5P2]	2193	155.406	560	58.1185	1.41898	1.18455e-119	1.00534e-120	up
VIT_09s0002g00540.t01	1738	Putative uncharacterized protein [Source:UniProtKB/TrEMBL;Acc:D7TZL6]	294	10.501	3	0.156929	6.06428	3.34156e-59	4.7226e-60	up
VIT_04s0008g00720.t01	1796	Putative uncharacterized protein [Source:UniProtKB/TrEMBL;Acc:D7STL5]	11298	390.507	1491	75.4748	2.37128	0	0	up
VIT_17s0000g00200.t01	1218	Putative uncharacterized protein [Source:UniProtKB/TrEMBL;Acc:F6GT44]	180	9.17401	34	2.53783	1.85396	1.60465e-15	5.05715e-16	up
VIT_07s0005g03220.t01	625	Putative uncharacterized protein [Source:UniProtKB/TrEMBL;Acc:F6HZI9]	110	10.9256	5	0.727311	3.909	2.84299e-20	7.78279e-21	up
VIT_01s0127g00470.t01	1366	Putative uncharacterized protein [Source:UniProtKB/TrEMBL;Acc:F6HHV4]	147436	6700.19	1055	70.2154	6.57627	0	0	up
VIT_18s0072g00160.t01	1154	Putative uncharacterized protein [Source:UniProtKB/TrEMBL;Acc:F6GY60]	1923	103.445	123	9.69013	3.4162	1.73308e-302	6.9129e-304	up
VIT_17s0000g01180.t01	830	Putative uncharacterized protein [Source:UniProtKB/TrEMBL;Acc:A5AWU6]	98	7.32963	20	2.1907	1.74235	2.28098e-08	9.82394e-09	up
VIT_09s0002g03540.t01	1008	Putative uncharacterized protein [Source:UniProtKB/TrEMBL;Acc:F6HYA3]	2002	123.293	217	19.5717	2.65524	7.19428e-248	3.38811e-249	up
VIT_17s0000g04050.t01	2896	Putative uncharacterized protein [Source:UniProtKB/TrEMBL;Acc:F6GTJ0]	1340	28.7237	263	8.25634	1.79867	3.69328e-103	3.51596e-104	up
VIT_13s0106g00200.t01	1119	Putative uncharacterized protein [Source:UniProtKB/TrEMBL;Acc:F6HVN0]	841	46.6552	0.5	0.0406228	10.1655	1.09871e-113	9.69305e-115	up
VIT_16s0100g00880.t01	1281	Putative uncharacterized protein [Source:UniProtKB/TrEMBL;Acc:F6HP40]	142	6.88134	1	0.0709711	6.59932	8.47488e-29	1.90924e-29	up
VIT_11s0016g05380.t01	613	Putative uncharacterized protein [Source:UniProtKB/TrEMBL;Acc:D7TC21]	786	79.5969	123	18.2421	2.12544	8.78882e-76	1.05171e-76	up
VIT_16s0039g01100.t01	2246	Phenylalanine ammonia-lyase [Source:UniProtKB/TrEMBL;Acc:F6HEB0]	2166	59.8663	31	1.25482	5.57619	0	0	up
VIT_17s0000g09490.t01	2165	Putative uncharacterized protein [Source:UniProtKB/TrEMBL;Acc:D7SHG8]	922	26.4367	118	4.95512	2.41555	2.27256e-103	2.16032e-104	up
VIT_19s0015g01870.t01	2247	Putative uncharacterized protein [Source:UniProtKB/TrEMBL;Acc:F6I4X4]	521	14.3936	161	6.51408	1.14379	2.29975e-21	6.13099e-22	up
VIT_08s0040g02850.t01	222	Putative uncharacterized protein [Source:UniProtKB/TrEMBL;Acc:D7TQD0]	34	9.50736	4	1.63809	2.53703	3.40449e-05	1.82757e-05	up
VIT_16s0050g00190.t01	922	Putative uncharacterized protein [Source:UniProtKB/TrEMBL;Acc:F6H6P3]	123	8.28148	37	3.64839	1.18263	3.14583e-06	1.55429e-06	up
VIT_08s0040g01570.t01	1038	Putative uncharacterized protein [Source:UniProtKB/TrEMBL;Acc:F6HR44]	107	6.39912	17	1.48896	2.10357	2.93087e-11	1.08727e-11	up
VIT_11s0118g00480.t01	1977	Putative uncharacterized protein [Source:UniProtKB/TrEMBL;Acc:D7T4Y4]	605	18.9969	48	2.20732	3.1054	1.90686e-88	2.03237e-89	up
VIT_01s0026g00990.t01	1585	Putative uncharacterized protein [Source:UniProtKB/TrEMBL;Acc:F6HPJ1]	2189	85.7335	571	32.752	1.38828	1.37949e-115	1.19801e-116	up
VIT_11s0078g00290.t01	1629	Putative uncharacterized protein [Source:UniProtKB/TrEMBL;Acc:F6I6P6]	341	12.9947	0.5	0.0279048	8.8632	1.11337e-55	1.64404e-56	up
VIT_14s0036g00630.t01	1118	Putative uncharacterized protein [Source:UniProtKB/TrEMBL;Acc:F6H614]	405	22.4878	91	7.39997	1.60355	1.86718e-27	4.32899e-28	up
VIT_15s0048g00420.t01	1289	Putative uncharacterized protein [Source:UniProtKB/TrEMBL;Acc:D7U7W7]	407	19.6009	104	7.33518	1.41801	3.28534e-23	8.33776e-24	up
VIT_03s0063g02530.t01	1774	Putative uncharacterized protein [Source:UniProtKB/TrEMBL;Acc:D7TQ13]	556	19.4561	161	8.25092	1.23759	1.41459e-25	3.40369e-26	up
VIT_14s0060g00630.t01	1155	Putative uncharacterized protein [Source:UniProtKB/TrEMBL;Acc:F6I4V7]	1712	92.0144	408	32.115	1.51861	1.59653e-103	1.51474e-104	up
VIT_00s2814g00010.t01	242	Putative uncharacterized protein [Source:UniProtKB/TrEMBL;Acc:F6I2J1]	187	47.969	9	3.3811	3.82654	3.93213e-33	8.10033e-34	up
VIT_11s0016g04910.t01	1423	Putative uncharacterized protein [Source:UniProtKB/TrEMBL;Acc:F6HH71]	194	8.46313	26	1.66111	2.34904	4.71596e-22	1.2317e-22	up
VIT_17s0000g01920.t01	3638	Putative uncharacterized protein [Source:UniProtKB/TrEMBL;Acc:F6GSQ1]	1545	26.3633	329	8.22174	1.68102	3.74929e-108	3.43676e-109	up
VIT_18s0001g04160.t01	2109	Putative uncharacterized protein [Source:UniProtKB/TrEMBL;Acc:F6H0N4]	5249	154.502	1736	74.8348	1.04584	1.69197e-176	1.06942e-177	up
VIT_02s0025g00880.t01	1947	Putative uncharacterized protein [Source:UniProtKB/TrEMBL;Acc:F6HUQ6]	1363	43.4574	241	11.2533	1.94925	8.46276e-117	7.2912e-118	up
VIT_16s0050g01140.t01	1076	Putative uncharacterized protein [Source:UniProtKB/TrEMBL;Acc:E0CUV3]	123	7.09622	14	1.18289	2.58473	5.77654e-16	1.79612e-16	up
VIT_09s0054g01080.t01	2104	Putative uncharacterized protein [Source:UniProtKB/TrEMBL;Acc:F6GYK6]	194	5.72387	0.5	0.021605	8.04948	4.02268e-35	8.05792e-36	up
VIT_05s0020g03550.t01	522	Putative uncharacterized protein [Source:UniProtKB/TrEMBL;Acc:D7T6Z1]	819	97.3974	209	36.4004	1.41993	1.6098e-45	2.72881e-46	up
VIT_07s0095g00730.t01	1163	Putative uncharacterized protein [Source:UniProtKB/TrEMBL;Acc:D7SRQ5]	1210	64.5862	220	17.1978	1.909	5.11212e-101	4.93472e-102	up
VIT_08s0007g06300.t01	1340	Putative uncharacterized protein [Source:UniProtKB/TrEMBL;Acc:D7TIF7]	241	11.1647	63	4.27431	1.38518	8.53206e-14	2.8546e-14	up
VIT_19s0090g01710.t01	816	Putative uncharacterized protein [Source:UniProtKB/TrEMBL;Acc:F6HER3]	83	6.31425	28	3.1196	1.01725	0.000783539	0.000477223	up
VIT_18s0001g00560.t01	1591	Putative uncharacterized protein [Source:UniProtKB/TrEMBL;Acc:E0CQU1]	393	15.334	46	2.62856	2.54439	1.91835e-47	3.16291e-48	up
VIT_01s0146g00090.t01	1172	Putative uncharacterized protein [Source:UniProtKB/TrEMBL;Acc:F6I1M9]	1026	54.3443	0.5	0.0387858	10.4524	1.49496e-132	1.18164e-133	up
VIT_00s0285g00070.t01	414	Putative uncharacterized protein [Source:UniProtKB/TrEMBL;Acc:F6H830]	87	13.0453	6	1.31759	3.30755	1.63237e-14	5.31609e-15	up
VIT_07s0005g06040.t01	188	Putative uncharacterized protein [Source:UniProtKB/TrEMBL;Acc:D7U3H8]	22	7.26438	0.5	0.241792	4.909	1.86522e-05	9.79742e-06	up
VIT_18s0001g15010.t01	1362	Putative uncharacterized protein [Source:UniProtKB/TrEMBL;Acc:E0CQK1]	3493	159.205	218	14.5516	3.45164	0	0	up
VIT_17s0000g07520.t01	1573	Putative uncharacterized protein [Source:UniProtKB/TrEMBL;Acc:F6GSX9]	672	26.5201	80	4.62372	2.51996	2.24464e-79	2.59432e-80	up
VIT_15s0048g01670.t01	1953	Putative uncharacterized protein [Source:UniProtKB/TrEMBL;Acc:D7U7L8]	298	9.47214	22	1.02412	3.20931	1.65378e-45	2.80565e-46	up
VIT_02s0025g04330.t01	899	Putative uncharacterized protein [Source:UniProtKB/TrEMBL;Acc:F6HUH1]	120264	8304.43	44	4.44962	10.866	0	0	up
VIT_02s0025g04300.t01	855	Putative uncharacterized protein [Source:UniProtKB/TrEMBL;Acc:A5C9F1]	126411	9178.1	157	16.6941	9.10271	0	0	up
VIT_06s0004g04070.t01	1570	Putative uncharacterized protein [Source:UniProtKB/TrEMBL;Acc:D7SKL9]	386	15.2624	71	4.11139	1.89228	1.03318e-32	2.14546e-33	up
VIT_08s0007g02930.t01	722	Putative uncharacterized protein [Source:UniProtKB/TrEMBL;Acc:D7TJA6]	605	52.0178	152	19.1398	1.44243	9.71013e-35	1.95263e-35	up
VIT_18s0001g14750.t01	1908	Putative uncharacterized protein [Source:UniProtKB/TrEMBL;Acc:F6GZS4]	2193	71.35	675	32.1629	1.14951	1.46544e-86	1.5888e-87	up
VIT_19s0085g00850.t01	1521	Putative uncharacterized protein [Source:UniProtKB/TrEMBL;Acc:F6H9T8]	1025	41.8339	182	10.8786	1.94318	8.70632e-88	9.33933e-89	up
VIT_02s0025g00380.t01	572	2-C-methyl-D-erythritol 2,4-cyclodiphosphate synthase [Source:UniProtKB/TrEMBL;Acc:F6HUN3]	656	71.1937	216	34.3311	1.05223	2.25294e-23	5.6918e-24	up
VIT_16s0100g01010.t01	1364	Stilbene synthase 2 [Source:UniProtKB/Swiss-Prot;Acc:P51070]	250	11.3778	4	0.26661	5.41535	1.83881e-50	2.906e-51	up
VIT_03s0017g01980.t01	1392	Putative uncharacterized protein [Source:UniProtKB/TrEMBL;Acc:F6HTN6]	1752	78.132	527	34.4193	1.1827	1.42197e-72	1.75837e-73	up
VIT_18s0001g13790.t01	1763	Putative uncharacterized protein [Source:UniProtKB/TrEMBL;Acc:F6H064]	1037	36.5141	11	0.567245	6.00834	7.40482e-206	4.12285e-207	up
VIT_07s0031g02200.t01	1725	Putative uncharacterized protein [Source:UniProtKB/TrEMBL;Acc:D7SWC1]	1222	43.976	268	14.1246	1.63851	8.92447e-83	1.00526e-83	up
VIT_17s0000g06850.t01	183	Putative uncharacterized protein [Source:UniProtKB/TrEMBL;Acc:F6GT33]	43	14.5865	5	2.48399	2.55391	2.68474e-06	1.31988e-06	up
VIT_10s0003g01160.t01	715	Putative uncharacterized protein [Source:UniProtKB/TrEMBL;Acc:F6HM91]	402	34.9023	36	4.57748	2.9307	4.45218e-56	6.54155e-57	up
VIT_01s0011g06140.t01	1623	Putative uncharacterized protein [Source:UniProtKB/TrEMBL;Acc:F6HFB5]	4318	165.157	120	6.72192	4.61883	0	0	up
VIT_02s0025g01460.t01	595	Putative uncharacterized protein [Source:UniProtKB/TrEMBL;Acc:D7TVF9]	102	10.6419	32	4.88949	1.12199	5.04085e-05	2.7363e-05	up
VIT_15s0046g01440.t01	1977	Putative uncharacterized protein [Source:UniProtKB/TrEMBL;Acc:D7UCK3]	998	31.337	234	10.7607	1.5421	3.11711e-62	4.28377e-63	up
VIT_06s0004g06460.t01	1876	Putative uncharacterized protein [Source:UniProtKB/TrEMBL;Acc:D7SJZ3]	765	25.3141	0.5	0.0242308	10.0289	1.27305e-105	1.18972e-106	up
VIT_16s0039g00920.t01	1919	Putative uncharacterized protein [Source:UniProtKB/TrEMBL;Acc:F6HEA1]	4652	150.487	388	18.3818	3.03329	0	0	up
VIT_11s0016g05410.t01	2791	Putative uncharacterized protein [Source:UniProtKB/TrEMBL;Acc:F6HH95]	4308	95.8186	473	15.4075	2.63667	0	0	up
VIT_05s0049g00520.t01	716	Putative uncharacterized protein [Source:UniProtKB/TrEMBL;Acc:F6H8M1]	1365	118.346	24	3.04739	5.27929	5.81979e-269	2.52709e-270	up
VIT_14s0068g01250.t01	484	Putative uncharacterized protein [Source:UniProtKB/TrEMBL;Acc:F6H439]	453	58.1014	25	4.69597	3.62908	1.2812e-75	1.53607e-76	up
VIT_00s2648g00010.t01	740	Putative uncharacterized protein [Source:UniProtKB/TrEMBL;Acc:D7TS31]	789	66.188	9	1.10571	5.90352	4.27941e-157	2.99554e-158	up
VIT_18s0001g01640.t01	2426	Putative uncharacterized protein [Source:UniProtKB/TrEMBL;Acc:E0CR04]	2128	54.4521	235	8.80658	2.62833	1.62716e-260	7.32691e-262	up
VIT_08s0007g00150.t01	881	Putative uncharacterized protein [Source:UniProtKB/TrEMBL;Acc:F6HLD6]	589	41.5024	18	1.85749	4.48177	5.50087e-111	4.92619e-112	up
VIT_07s0005g02450.t01	1280	Putative uncharacterized protein [Source:UniProtKB/TrEMBL;Acc:F6HZF2]	2729	132.351	677	48.0849	1.46071	3.65186e-155	2.58309e-156	up
VIT_08s0007g06260.t01	1203	Putative uncharacterized protein [Source:UniProtKB/TrEMBL;Acc:F6HLK5]	117	6.03746	24	1.81374	1.73497	1.04958e-09	4.20007e-10	up
VIT_11s0016g00890.t01	693	Putative uncharacterized protein [Source:UniProtKB/TrEMBL;Acc:A5AJ50]	92	8.24116	25	3.27972	1.32927	1.02777e-05	5.29191e-06	up
VIT_09s0002g04860.t01	2840	Putative uncharacterized protein [Source:UniProtKB/TrEMBL;Acc:D7U0M5]	684	14.9511	177	5.66611	1.39982	1.94871e-37	3.73713e-38	up
VIT_17s0000g06840.t01	1767	Putative uncharacterized protein [Source:UniProtKB/TrEMBL;Acc:D7SI51]	151	5.30487	24	1.23482	2.10301	2.21829e-15	7.0257e-16	up
VIT_09s0002g02750.t01	1071	Putative uncharacterized protein [Source:UniProtKB/TrEMBL;Acc:A5B271]	313	18.1422	60	5.09322	1.8327	1.10437e-25	2.65017e-26	up
VIT_08s0007g03010.t01	1154	Putative uncharacterized protein [Source:UniProtKB/TrEMBL;Acc:D7TJ98]	209	11.2428	41	3.23004	1.79938	3.69138e-17	1.10575e-17	up
VIT_14s0030g01980.t01	1419	Putative uncharacterized protein [Source:UniProtKB/TrEMBL;Acc:D7TUK6]	1156	50.5719	209	13.3904	1.91714	4.15209e-97	4.12426e-98	up
VIT_09s0002g02980.t01	2985	Putative uncharacterized protein [Source:UniProtKB/TrEMBL;Acc:D7U071]	894	18.592	211	6.42641	1.5326	2.19874e-55	3.25482e-56	up
VIT_19s0015g01300.t01	1593	Putative uncharacterized protein [Source:UniProtKB/TrEMBL;Acc:D7UAP7]	1876	73.1057	185	10.5581	2.79163	6.65489e-245	3.17074e-246	up
VIT_03s0038g02350.t01	361	Putative uncharacterized protein [Source:UniProtKB/TrEMBL;Acc:D7U559]	267	45.9133	82	20.6508	1.15271	1.11721e-11	4.06402e-12	up
VIT_00s0203g00140.t01	1031		124	7.46615	22	1.93997	1.94433	1.00797e-11	3.6588e-12	up
VIT_06s0004g06730.t01	1350	Putative uncharacterized protein [Source:UniProtKB/TrEMBL;Acc:F6GUQ6]	2142	98.4962	188	12.6606	2.95972	2.77706e-296	1.12174e-297	up
VIT_01s0011g04780.t01	895	Putative uncharacterized protein [Source:UniProtKB/TrEMBL;Acc:D7T8U4]	108	7.49091	0.5	0.0507899	7.20446	1.69547e-21	4.49705e-22	up
VIT_19s0014g00710.t01	2213		211	5.91882	71	2.9168	1.02092	5.27837e-08	2.32083e-08	up
VIT_04s0008g04280.t01	1907	Putative uncharacterized protein [Source:UniProtKB/TrEMBL;Acc:D7SUI3]	1099	35.7751	267	12.7289	1.49085	3.87883e-65	5.14898e-66	up
VIT_00s2576g00010.t01	708	Putative uncharacterized protein [Source:UniProtKB/TrEMBL;Acc:F6H8G5]	819	71.8099	104	13.3546	2.42685	1.88232e-92	1.93364e-93	up
VIT_15s0046g01030.t01	1296	Putative uncharacterized protein [Source:UniProtKB/TrEMBL;Acc:D7UCN8]	396	18.9681	99	6.94481	1.44957	2.46496e-23	6.23199e-24	up
VIT_14s0060g01990.t01	995	Putative uncharacterized protein [Source:UniProtKB/TrEMBL;Acc:F6I4N6]	107	6.67567	24	2.1929	1.60607	3.59608e-08	1.562e-08	up
VIT_01s0127g00490.t01	1584	Putative uncharacterized protein [Source:UniProtKB/TrEMBL;Acc:D7TDH2]	325	12.7369	72	4.13245	1.62394	1.15368e-22	2.96813e-23	up
VIT_05s0094g01230.t01	831	Putative uncharacterized protein [Source:UniProtKB/TrEMBL;Acc:D7T2K9]	481	35.9317	0.5	0.0547015	9.35946	2.46653e-73	3.02684e-74	up
VIT_12s0028g01570.t01	1205	Putative uncharacterized protein [Source:UniProtKB/TrEMBL;Acc:E0CTW4]	190	9.78815	11	0.82992	3.55999	5.28792e-32	1.11652e-32	up
VIT_18s0001g08890.t01	1536	Putative uncharacterized protein [Source:UniProtKB/TrEMBL;Acc:E0CP07]	1585	64.0578	329	19.4731	1.71789	2.49176e-114	2.18569e-115	up
VIT_07s0104g00220.t01	1141	Putative uncharacterized protein [Source:UniProtKB/TrEMBL;Acc:D7TPD8]	250	13.6015	40	3.18717	2.09342	1.63779e-24	4.02493e-25	up
VIT_16s0050g00410.t01	913	Putative uncharacterized protein [Source:UniProtKB/TrEMBL;Acc:F6H6N1]	189	12.8506	45	4.48097	1.51996	1.4925e-12	5.22917e-13	up
VIT_01s0011g04310.t01	591	Putative uncharacterized protein [Source:UniProtKB/TrEMBL;Acc:F6HFL8]	2524	265.116	343	52.7639	2.329	4.18893e-269	1.81701e-270	up
VIT_05s0020g04010.t01	1025	Putative uncharacterized protein [Source:UniProtKB/TrEMBL;Acc:D7T731]	241	14.5958	42	3.72525	1.97014	5.59011e-22	1.46206e-22	up
VIT_14s0060g02440.t01	2201	Putative uncharacterized protein [Source:UniProtKB/TrEMBL;Acc:F6I4K8]	410	11.5637	71	2.93271	1.9793	9.95816e-37	1.94218e-37	up
VIT_19s0177g00220.t01	1280	Putative uncharacterized protein [Source:UniProtKB/TrEMBL;Acc:D7T0B5]	1856	90.0123	214	15.1997	2.56608	1.74135e-221	9.112e-223	up
VIT_18s0001g02170.t01	1599	Putative uncharacterized protein [Source:UniProtKB/TrEMBL;Acc:D7TFS4]	168	6.52221	49	2.78598	1.22718	1.73732e-08	7.41428e-09	up
VIT_13s0084g00810.t01	948	Putative uncharacterized protein [Source:UniProtKB/TrEMBL;Acc:D7TX94]	505	33.0687	35	3.35653	3.30043	4.31479e-78	5.05234e-79	up
VIT_04s0008g03730.t01	1453	Putative uncharacterized protein [Source:UniProtKB/TrEMBL;Acc:D7SUD3]	212	9.05741	49	3.06592	1.56278	1.84855e-14	6.03794e-15	up
VIT_00s0198g00150.t01	217	Putative uncharacterized protein [Source:UniProtKB/TrEMBL;Acc:F6I252]	71	20.3111	10	4.18958	2.27739	1.43347e-08	6.09252e-09	up
VIT_03s0091g00040.t01	1742	Putative uncharacterized protein [Source:UniProtKB/TrEMBL;Acc:F6H660]	5490	195.64	158	8.24592	4.56838	0	0	up
VIT_06s0080g00590.t01	594	Putative uncharacterized protein [Source:UniProtKB/TrEMBL;Acc:D7TCT3]	108	11.2868	33	5.05077	1.16006	1.77097e-05	9.29014e-06	up
VIT_11s0016g05720.t01	1718	Putative uncharacterized protein [Source:UniProtKB/TrEMBL;Acc:D7TC53]	295	10.6594	78	4.12764	1.36874	2.4687e-16	7.5831e-17	up
VIT_18s0001g01500.t01	521	Putative uncharacterized protein [Source:UniProtKB/TrEMBL;Acc:F6H0G6]	187	22.2812	21	3.66448	2.60415	8.27989e-24	2.0713e-24	up
VIT_00s0772g00010.t01	2061	Putative uncharacterized protein [Source:UniProtKB/TrEMBL;Acc:F6GZD4]	226	6.80714	74	3.26426	1.06029	5.92337e-09	2.46889e-09	up
VIT_07s0104g00030.t01	414		58	8.69684	4	0.878395	3.30755	4.37884e-10	1.72131e-10	up
VIT_05s0077g02080.t01	1812	Putative uncharacterized protein [Source:UniProtKB/TrEMBL;Acc:D7SYC1]	502	17.1981	37	1.85641	3.21166	7.68051e-76	9.17318e-77	up
VIT_19s0014g02900.t01	1185	Putative uncharacterized protein [Source:UniProtKB/TrEMBL;Acc:F6H256]	809	42.3803	255	19.5638	1.11521	3.10862e-31	6.65215e-32	up
VIT_03s0063g02520.t01	1674	Putative uncharacterized protein [Source:UniProtKB/TrEMBL;Acc:F6HQM2]	1515	56.1812	364	19.7686	1.50688	1.01059e-90	1.05299e-91	up
VIT_02s0025g02960.t01	1208	Putative uncharacterized protein [Source:UniProtKB/TrEMBL;Acc:D7TVU6]	658	33.8137	110	8.27859	2.03015	4.35258e-60	6.09554e-61	up
VIT_00s0477g00030.t01	1348		1346	61.9854	50	3.37218	4.20018	3.98955e-244	1.90266e-245	up
VIT_13s0067g02420.t01	570	Putative uncharacterized protein [Source:UniProtKB/TrEMBL;Acc:D7T4F8]	516	56.1964	61	9.72938	2.53006	1.63858e-61	2.26465e-62	up
VIT_06s0004g02140.t01	1926	Putative uncharacterized protein [Source:UniProtKB/TrEMBL;Acc:D7SL47]	4217	135.919	214	10.1015	3.7501	0	0	up
VIT_10s0523g00050.t01	1816	Putative uncharacterized protein [Source:UniProtKB/TrEMBL;Acc:F6I7J7]	150	5.12754	31	1.55194	1.72419	5.28522e-12	1.89687e-12	up
VIT_17s0000g05030.t01	1319	Putative uncharacterized protein [Source:UniProtKB/TrEMBL;Acc:F6GTE2]	4319	203.27	1236	85.193	1.25459	2.88069e-194	1.68457e-195	up
VIT_07s0005g04890.t01	999	Putative uncharacterized protein [Source:UniProtKB/TrEMBL;Acc:F6HZU2]	2527	157.027	89	8.09944	4.27705	0	0	up
VIT_17s0000g05470.t01	1871	Putative uncharacterized protein [Source:UniProtKB/TrEMBL;Acc:F6GTB8]	516	17.1202	127	6.17107	1.47211	1.07005e-30	2.31632e-31	up
VIT_07s0129g00930.t01	625	Putative uncharacterized protein [Source:UniProtKB/TrEMBL;Acc:F6HSY4]	179	17.779	44	6.40034	1.47395	1.78061e-11	6.53324e-12	up
VIT_17s0000g09100.t01	2652	Putative uncharacterized protein [Source:UniProtKB/TrEMBL;Acc:F6GSI0]	606	14.1851	129	4.42228	1.68152	3.313e-43	5.80756e-44	up
VIT_12s0035g02210.t01	623	Putative uncharacterized protein [Source:UniProtKB/TrEMBL;Acc:D7TGI1]	227	22.6189	37	5.39938	2.06666	4.99358e-22	1.30444e-22	up
VIT_05s0094g00170.t01	538	Putative uncharacterized protein [Source:UniProtKB/TrEMBL;Acc:F6HB06]	61	7.03852	5	0.844925	3.05838	6.55209e-10	2.59425e-10	up
VIT_09s0002g02950.t01	284	Putative uncharacterized protein [Source:UniProtKB/TrEMBL;Acc:F6HY65]	660	144.265	0.5	0.16006	9.81589	4.04978e-94	4.11373e-95	up
VIT_13s0019g04580.t01	838	Putative uncharacterized protein [Source:UniProtKB/TrEMBL;Acc:F6HNE5]	210	15.5564	46	4.9905	1.64025	2.77026e-15	8.79804e-16	up
VIT_18s0001g02760.t01	1748	Putative uncharacterized protein [Source:UniProtKB/TrEMBL;Acc:E0CR65]	461	16.3717	49	2.5485	2.68348	1.11639e-58	1.5865e-59	up
VIT_12s0028g01150.t01	1900	Putative uncharacterized protein [Source:UniProtKB/TrEMBL;Acc:E0CTZ6]	2334	76.2573	195	9.33064	3.03083	0	0	up
VIT_01s0011g05600.t01	1518	Putative uncharacterized protein [Source:UniProtKB/TrEMBL;Acc:F6HFE4]	3231	132.129	272	16.2902	3.01987	0	0	up
VIT_08s0040g02090.t01	1712	Putative uncharacterized protein [Source:UniProtKB/TrEMBL;Acc:F6HR12]	1136	41.1916	183	9.71802	2.08362	2.7727e-106	2.5823e-107	up
VIT_04s0044g01490.t01	1554	Putative uncharacterized protein [Source:UniProtKB/TrEMBL;Acc:D7U4C7]	366	14.6206	80	4.68025	1.64334	8.84269e-26	2.11752e-26	up
VIT_01s0146g00330.t01	2038	Putative uncharacterized protein [Source:UniProtKB/TrEMBL;Acc:D7U605]	202	6.15292	53	2.3643	1.37986	1.06395e-11	3.86735e-12	up
VIT_03s0088g00700.t01	588	Putative uncharacterized protein [Source:UniProtKB/TrEMBL;Acc:F6HBN8]	107	11.2964	0.5	0.0773078	7.19104	2.49609e-21	6.66471e-22	up
VIT_19s0093g00160.t01	892	Putative uncharacterized protein [Source:UniProtKB/TrEMBL;Acc:F6HR73]	233	16.2153	51	5.19799	1.64133	7.75503e-17	2.34011e-17	up
VIT_02s0025g00540.t01	582	Putative uncharacterized protein [Source:UniProtKB/TrEMBL;Acc:F6HUN9]	47	5.01313	0.5	0.0781047	6.00416	1.61736e-10	6.22713e-11	up
VIT_00s0662g00010.t01	2415	Acyl-coenzyme A oxidase [Source:UniProtKB/TrEMBL;Acc:E0CW41]	1427	36.681	167	6.2868	2.54463	5.43329e-169	3.55635e-170	up
VIT_01s0127g00680.t01	1635	Putative uncharacterized protein [Source:UniProtKB/TrEMBL;Acc:F6HHU3]	1622	61.5839	32	1.77935	5.11313	0	0	up
VIT_03s0088g00690.t01	588	Putative uncharacterized protein [Source:UniProtKB/TrEMBL;Acc:F6HBN9]	358	37.7955	0.5	0.0773078	8.93338	6.62276e-58	9.50581e-59	up
VIT_04s0023g03130.t01	758	Putative uncharacterized protein [Source:UniProtKB/TrEMBL;Acc:D7SP18]	2209	180.909	423	50.7343	1.83423	7.70741e-174	4.93166e-175	up
VIT_01s0127g00590.t01	1921	Putative uncharacterized protein [Source:UniProtKB/TrEMBL;Acc:F6HHU6]	2429	78.4936	84	3.97541	4.3034	0	0	up
VIT_18s0001g09230.t01	977	Putative uncharacterized protein [Source:UniProtKB/TrEMBL;Acc:F6GZM8]	19127	1215.31	3331	309.963	1.97115	0	0	up
VIT_04s0023g03370.t01	1319	Naringenin,2-oxoglutarate 3-dioxygenase [Source:UniProtKB/Swiss-Prot;Acc:P41090]	35038	1649.03	2063	142.195	3.53567	0	0	up
VIT_11s0016g03080.t01	3545	Putative uncharacterized protein [Source:UniProtKB/TrEMBL;Acc:F6HGY4]	2440	42.7275	22	0.564205	6.2428	0	0	up
VIT_02s0033g00700.t01	1195	Putative uncharacterized protein [Source:UniProtKB/TrEMBL;Acc:D7U3V2]	362	18.8051	9	0.684707	4.77949	1.95184e-70	2.45839e-71	up
VIT_04s0008g04940.t01	1174	Putative uncharacterized protein [Source:UniProtKB/TrEMBL;Acc:D7SUP3]	404	21.3623	0.5	0.0387197	9.10778	8.27869e-64	1.11644e-64	up
VIT_18s0001g12060.t01	922	Putative uncharacterized protein [Source:UniProtKB/TrEMBL;Acc:F6H1G3]	238	16.0243	5	0.493026	5.02246	1.98471e-47	3.27415e-48	up
VIT_08s0058g00680.t01	939	Putative uncharacterized protein [Source:UniProtKB/TrEMBL;Acc:F6GXS5]	745	49.2521	194	18.7831	1.39075	2.82593e-40	5.16518e-41	up
VIT_10s0003g05580.t01	1612	Putative uncharacterized protein [Source:UniProtKB/TrEMBL;Acc:F6HM12]	1006	38.7407	0.5	0.0281991	10.424	1.47014e-130	1.17349e-131	up
VIT_15s0046g02170.t01	1383	Putative uncharacterized protein [Source:UniProtKB/TrEMBL;Acc:F6I650]	217	9.74028	16	1.05179	3.21112	1.69589e-33	3.47025e-34	up
VIT_18s0166g00260.t01	758	Putative uncharacterized protein [Source:UniProtKB/TrEMBL;Acc:F6HW94]	62	5.07758	9	1.07945	2.23384	1.73861e-07	7.88742e-08	up
VIT_07s0005g06360.t01	1823	Putative uncharacterized protein [Source:UniProtKB/TrEMBL;Acc:F6I011]	1828	62.2477	406	20.2474	1.62028	2.90923e-121	2.44773e-122	up
VIT_11s0016g02410.t01	1369	Putative uncharacterized protein [Source:UniProtKB/TrEMBL;Acc:D7TB95]	872	39.5409	173	11.4888	1.78312	8.85795e-67	1.15593e-67	up
VIT_19s0090g00200.t01	402	Putative uncharacterized protein [Source:UniProtKB/TrEMBL;Acc:F6HEP1]	163	25.1707	43	9.72462	1.37203	1.3277e-09	5.33432e-10	up
VIT_12s0059g02140.t01	1539	Putative uncharacterized protein [Source:UniProtKB/TrEMBL;Acc:A5C5X2]	337	13.5933	75	4.4305	1.61735	2.51943e-23	6.37202e-24	up
VIT_05s0077g02320.t01	628	Putative uncharacterized protein [Source:UniProtKB/TrEMBL;Acc:A5BP48]	1174	116.049	170	24.6105	2.23739	6.48005e-120	5.49373e-121	up
VIT_12s0055g00050.t01	1787	Putative uncharacterized protein [Source:UniProtKB/TrEMBL;Acc:F6H1P9]	175	6.07921	45	2.28938	1.40893	1.36177e-10	5.22679e-11	up
VIT_11s0016g04720.t01	943	Putative uncharacterized protein [Source:UniProtKB/TrEMBL;Acc:F6HH64]	925	60.8925	153	14.7506	2.04549	9.04404e-85	9.9756e-86	up
VIT_00s0662g00030.t01	1606	Putative uncharacterized protein [Source:UniProtKB/TrEMBL;Acc:F6H884]	1982	76.6112	192	10.8689	2.81735	4.11961e-261	1.84745e-262	up
VIT_13s0067g01440.t01	2108	Putative uncharacterized protein [Source:UniProtKB/TrEMBL;Acc:D7T4L8]	191	5.62467	62	2.67394	1.0728	7.04005e-08	3.11286e-08	up
VIT_00s0207g00200.t01	629	Putative uncharacterized protein [Source:UniProtKB/TrEMBL;Acc:D7U6I9]	101	9.96792	31	4.48065	1.15358	3.66887e-05	1.9737e-05	up
VIT_07s0031g00340.t01	958	Putative uncharacterized protein [Source:UniProtKB/TrEMBL;Acc:D7SVV1]	375	24.2996	83	7.87668	1.62528	5.47204e-26	1.30559e-26	up
VIT_07s0031g01530.t01	761	Putative uncharacterized protein [Source:UniProtKB/TrEMBL;Acc:D7SW53]	1276	104.088	111	13.2608	2.97257	1.01736e-177	6.38361e-179	up
VIT_03s0063g00120.t01	1628	Putative uncharacterized protein [Source:UniProtKB/TrEMBL;Acc:F6HQ90]	2243	85.5281	108	6.03114	3.82589	0	0	up
VIT_06s0004g01430.t01	3172	Putative uncharacterized protein [Source:UniProtKB/TrEMBL;Acc:F6GUD2]	469	9.17854	0.5	0.0143307	9.32301	7.09995e-72	8.81221e-73	up
VIT_10s0116g00760.t01	1723	Putative uncharacterized protein [Source:UniProtKB/TrEMBL;Acc:E0CVM3]	3984	143.538	241	12.7163	3.49668	0	0	up
VIT_14s0036g00370.t01	1105	Serine/threonine-protein phosphatase [Source:UniProtKB/TrEMBL;Acc:F6H626]	461	25.8984	140	11.5185	1.16891	1.12141e-19	3.1224e-20	up
VIT_07s0129g00630.t01	685	Putative uncharacterized protein [Source:UniProtKB/TrEMBL;Acc:F6HSW2]	351	31.809	103	13.6703	1.2184	3.12105e-16	9.6256e-17	up
VIT_01s0011g02980.t01	1397	Putative uncharacterized protein [Source:UniProtKB/TrEMBL;Acc:F6HF14]	239	10.6203	78	5.07608	1.06503	1.85286e-09	7.50892e-10	up
VIT_18s0001g10480.t01	1366	Putative uncharacterized protein [Source:UniProtKB/TrEMBL;Acc:E0CPV3]	589	26.7669	20	1.3311	4.32976	3.28485e-109	2.98691e-110	up
VIT_18s0001g08810.t01	993	Putative uncharacterized protein [Source:UniProtKB/TrEMBL;Acc:F6H184]	624	39.0094	102	9.33859	2.06255	3.37087e-58	4.81353e-59	up
VIT_18s0001g09990.t01	1685	Putative uncharacterized protein [Source:UniProtKB/TrEMBL;Acc:F6GZY7]	20333	749.093	1515	81.7416	3.196	0	0	up
VIT_02s0025g00350.t01	693	Putative uncharacterized protein [Source:UniProtKB/TrEMBL;Acc:D7TV62]	569	50.9698	52	6.82182	2.90141	4.3862e-78	5.13796e-79	up
VIT_05s0136g00260.t01	1396	Chalcone synthase [Source:UniProtKB/TrEMBL;Acc:Q8W3P6]	59999	2668.04	931	60.631	5.45958	0	0	up
VIT_00s0731g00010.t01	1803	Putative uncharacterized protein [Source:UniProtKB/TrEMBL;Acc:F6HRW3]	690	23.7568	0.5	0.0252118	9.88002	1.88307e-97	1.86613e-98	up
VIT_00s0199g00270.t01	517	Putative uncharacterized protein [Source:UniProtKB/TrEMBL;Acc:D7SST4]	44	5.28319	6	1.05509	2.32404	7.0881e-06	3.60034e-06	up
VIT_04s0023g03450.t01	597	Putative uncharacterized protein [Source:UniProtKB/TrEMBL;Acc:D7SNZ3]	60	6.23894	12	1.82742	1.7715	1.09846e-05	5.66575e-06	up
VIT_14s0068g00860.t01	783	Putative uncharacterized protein [Source:UniProtKB/TrEMBL;Acc:F6H417]	78	6.18396	0.5	0.0580549	6.73497	2.75999e-16	8.49369e-17	up
VIT_01s0011g05680.t01	473	Putative uncharacterized protein [Source:UniProtKB/TrEMBL;Acc:F6HFE0]	300	39.3726	9	1.72986	4.50846	2.70449e-57	3.91906e-58	up
VIT_02s0234g00130.t01	1123	Putative uncharacterized protein [Source:UniProtKB/TrEMBL;Acc:F6HCX9]	10643	588.326	2347	190.004	1.63058	0	0	up
VIT_06s0004g04920.t01	836	Putative uncharacterized protein [Source:UniProtKB/TrEMBL;Acc:D7SKD9]	481	35.7168	152	16.5298	1.11153	5.53587e-19	1.56857e-19	up
VIT_00s0404g00020.t01	1269	Putative uncharacterized protein [Source:UniProtKB/TrEMBL;Acc:F6H860]	922	45.1028	310	22.2091	1.02207	6.79426e-31	1.46389e-31	up
VIT_14s0128g00570.t01	871	Germin-like protein 7 [Source:UniProtKB/TrEMBL;Acc:A8QK93]	49556	3531.93	6	0.626273	12.4614	0	0	up
VIT_15s0021g01840.t01	1978	Putative uncharacterized protein [Source:UniProtKB/TrEMBL;Acc:D7SLW7]	1213	38.0687	321	14.754	1.3675	3.58053e-63	4.86641e-64	up
VIT_01s0026g02080.t01	3223	Putative uncharacterized protein [Source:UniProtKB/TrEMBL;Acc:F6HPD7]	3474	66.9119	537	15.1476	2.14317	0	0	up
VIT_14s0060g00810.t01	1295	Putative uncharacterized protein [Source:UniProtKB/TrEMBL;Acc:D7UA62]	643	30.823	210	14.7428	1.064	2.47634e-23	6.26189e-24	up
VIT_18s0072g00640.t01	144		145	62.5086	46	29.0419	1.10592	1.5925e-06	7.69203e-07	up
VIT_00s0227g00170.t01	521	Putative uncharacterized protein [Source:UniProtKB/TrEMBL;Acc:F6HD99]	210	25.0216	66	11.5169	1.11942	4.56346e-09	1.8873e-09	up
VIT_02s0025g02490.t01	886	Putative uncharacterized protein [Source:UniProtKB/TrEMBL;Acc:F6HU68]	374	26.2043	104	10.6716	1.29602	7.80386e-19	2.22016e-19	up
VIT_13s0067g02130.t01	674	Putative uncharacterized protein [Source:UniProtKB/TrEMBL;Acc:F6HC97]	4851	446.792	563	75.9414	2.55664	0	0	up
VIT_08s0007g08910.t01	1639	Putative uncharacterized protein [Source:UniProtKB/TrEMBL;Acc:F6HKU5]	135	5.11315	2	0.110938	5.52638	6.87426e-28	1.57752e-28	up
VIT_00s0527g00020.t01	916	Putative uncharacterized protein [Source:UniProtKB/TrEMBL;Acc:F6HJS6]	710	48.1168	214	21.2397	1.17978	4.7608e-30	1.04302e-30	up
VIT_17s0000g05770.t01	1165	Putative uncharacterized protein [Source:UniProtKB/TrEMBL;Acc:D7SIF1]	102	5.43511	34	2.65328	1.03453	0.000151623	8.62022e-05	up
VIT_06s0004g04150.t01	1485	Putative uncharacterized protein [Source:UniProtKB/TrEMBL;Acc:D7SKL0]	133	5.5598	25	1.53054	1.86099	7.64721e-12	2.76319e-12	up
VIT_04s0023g01710.t01	2273	Putative uncharacterized protein [Source:UniProtKB/TrEMBL;Acc:F6GWW6]	28850	787.917	3645	145.79	2.43415	0	0	up
VIT_00s0780g00010.t01	1629	Putative uncharacterized protein [Source:UniProtKB/TrEMBL;Acc:F6I7K1]	2647	100.871	545	30.4163	1.7296	6.16411e-192	3.63577e-193	up
VIT_00s0414g00060.t01	1581	Putative uncharacterized protein [Source:UniProtKB/TrEMBL;Acc:F6HJK2]	179	7.02838	43	2.47267	1.50712	8.06113e-12	2.91423e-12	up
VIT_06s0004g08300.t01	2192	Putative uncharacterized protein [Source:UniProtKB/TrEMBL;Acc:F6GU70]	686	19.4275	145	6.01392	1.69172	3.7735e-49	6.06399e-50	up
VIT_17s0000g08450.t01	995	Carbonic anhydrase [Source:UniProtKB/TrEMBL;Acc:D7SHR6]	11640	726.213	13	1.18782	9.25593	0	0	up
VIT_13s0067g02640.t01	1453	Putative uncharacterized protein [Source:UniProtKB/TrEMBL;Acc:D7T4E7]	5133	219.301	417	26.0916	3.07125	0	0	up
VIT_18s0001g11470.t01	1941	Putative uncharacterized protein [Source:UniProtKB/TrEMBL;Acc:F6H1F7]	514	16.4389	20	0.936774	4.13326	3.72572e-93	3.81362e-94	up
VIT_13s0019g03420.t01	997	Putative uncharacterized protein [Source:UniProtKB/TrEMBL;Acc:F6HNL6]	678	42.2152	86	7.84212	2.42845	8.21967e-77	9.73789e-78	up
VIT_08s0007g08010.t01	441	Putative uncharacterized protein [Source:UniProtKB/TrEMBL;Acc:F6HL52]	467	65.7374	102	21.0277	1.64442	1.41642e-32	2.95363e-33	up
VIT_19s0090g01350.t01	538	Putative uncharacterized protein [Source:UniProtKB/TrEMBL;Acc:D7T853]	15092	1741.4	2	0.33797	12.3311	0	0	up
VIT_17s0000g06400.t01	1612	Putative uncharacterized protein [Source:UniProtKB/TrEMBL;Acc:A5B814]	141	5.42985	1	0.0563982	6.58912	1.28879e-28	2.91288e-29	up
VIT_10s0003g04080.t01	942	Putative uncharacterized protein [Source:UniProtKB/TrEMBL;Acc:F6HLU3]	160	10.5439	0.5	0.0482558	7.7715	6.35213e-30	1.39516e-30	up
VIT_02s0025g03520.t01	1879	Putative uncharacterized protein [Source:UniProtKB/TrEMBL;Acc:D7TVZ6]	2390	78.9596	214	10.3542	2.9309	0	0	up
VIT_07s0104g00210.t01	989	Putative uncharacterized protein [Source:UniProtKB/TrEMBL;Acc:F6HQ72]	212	13.3068	53	4.87203	1.44957	4.56032e-13	1.56783e-13	up
VIT_12s0059g02370.t01	672	Putative uncharacterized protein [Source:UniProtKB/TrEMBL;Acc:D7TEM8]	2111	195.008	362	48.9745	1.99343	1.33509e-185	8.11986e-187	up
VIT_08s0007g02300.t01	948	Putative uncharacterized protein [Source:UniProtKB/TrEMBL;Acc:D7TH70]	897	58.7379	228	21.8654	1.42564	5.00862e-50	7.95227e-51	up
VIT_03s0038g04390.t01	860	Putative uncharacterized protein [Source:UniProtKB/TrEMBL;Acc:F6I0M9]	97	7.00176	0.5	0.0528569	7.04948	1.273e-19	3.54945e-20	up
VIT_13s0019g00710.t01	1002	Putative uncharacterized protein [Source:UniProtKB/TrEMBL;Acc:F6HN81]	106	6.56708	20	1.81465	1.85556	1.18405e-09	4.74629e-10	up
VIT_02s0087g00710.t01	1866	Putative uncharacterized protein [Source:UniProtKB/TrEMBL;Acc:D7TFC7]	880	29.2755	77	3.75154	2.96414	1.31902e-122	1.10191e-123	up
VIT_14s0006g01020.t01	1292	Putative uncharacterized protein [Source:UniProtKB/TrEMBL;Acc:D7TSN8]	1197	57.5129	368	25.895	1.15121	6.23935e-48	1.02357e-48	up
VIT_11s0016g01470.t01	2343	Putative uncharacterized protein [Source:UniProtKB/TrEMBL;Acc:A5AJT2]	351	9.2997	68	2.63856	1.81743	2.44411e-28	5.5555e-29	up
VIT_18s0041g02010.t01	1179	Putative uncharacterized protein [Source:UniProtKB/TrEMBL;Acc:F6I453]	133	7.0028	0.5	0.0385555	7.50485	1.24669e-25	2.9957e-26	up
VIT_14s0068g01870.t01	2226	Putative uncharacterized protein [Source:UniProtKB/TrEMBL;Acc:D7SVN8]	9209	256.816	502	20.5026	3.64685	0	0	up
VIT_05s0094g00950.t01	1602	Putative uncharacterized protein [Source:UniProtKB/TrEMBL;Acc:D7T2I2]	167	6.47125	28	1.58901	2.02592	3.79516e-16	1.17412e-16	up
VIT_06s0004g05780.t01	1491	Putative uncharacterized protein [Source:UniProtKB/TrEMBL;Acc:F6GUW0]	675	28.1035	23	1.40243	4.32475	6.61062e-125	5.45879e-126	up
VIT_02s0025g01950.t01	2001	Putative uncharacterized protein [Source:UniProtKB/TrEMBL;Acc:F6HU46]	2465	76.4722	1	0.0454342	10.7169	6.96215e-304	2.76428e-305	up
VIT_11s0016g05430.t01	1129	Putative uncharacterized protein [Source:UniProtKB/TrEMBL;Acc:D7TC26]	185	10.1721	45	3.62367	1.4891	5.55143e-12	1.99394e-12	up
VIT_12s0028g02530.t01	1016	Putative uncharacterized protein [Source:UniProtKB/TrEMBL;Acc:F6H4X9]	901	55.051	23	2.05809	4.74139	5.57826e-173	3.57699e-174	up
VIT_07s0104g00830.t01	1769	Putative ERD6-like transporter [Source:UniProtKB/TrEMBL;Acc:E3VWY3]	1372	48.146	59	3.03218	3.98899	1.65566e-241	8.04046e-243	up
VIT_05s0020g05000.t01	456	Putative uncharacterized protein [Source:UniProtKB/TrEMBL;Acc:D7T7B3]	1194	162.545	0.5	0.0996863	10.6712	6.80419e-149	4.969e-150	up
VIT_14s0068g01430.t01	2277	Putative uncharacterized protein [Source:UniProtKB/TrEMBL;Acc:F6H450]	299	8.15159	85	3.3938	1.26418	9.0254e-15	2.91608e-15	up
VIT_00s0370g00060.t01	1081	Putative uncharacterized protein [Source:UniProtKB/TrEMBL;Acc:D7TYW5]	181	10.3941	43	3.61637	1.52315	4.16533e-12	1.4871e-12	up
VIT_01s0137g00560.t01	1630	Putative uncharacterized protein [Source:UniProtKB/TrEMBL;Acc:F6GVM9]	1202	45.7774	155	8.64519	2.40467	1.08404e-133	8.51865e-135	up
VIT_08s0040g03100.t01	768	Putative uncharacterized protein [Source:UniProtKB/TrEMBL;Acc:D7TQB0]	527	42.5974	162	19.1772	1.15138	8.21619e-22	2.15908e-22	up
VIT_07s0104g01180.t01	520	Putative uncharacterized protein [Source:UniProtKB/TrEMBL;Acc:F6HQ25]	86	10.2667	20	3.49669	1.55391	1.54348e-06	7.44748e-07	up
VIT_01s0127g00250.t01	1264	Putative uncharacterized protein [Source:UniProtKB/TrEMBL;Acc:F6HHS4]	238	11.6886	9	0.64733	4.17446	4.71909e-44	8.18357e-45	up
VIT_06s0061g01520.t01	2097	Putative uncharacterized protein [Source:UniProtKB/TrEMBL;Acc:F6GW38]	492	14.5647	127	5.50599	1.4034	2.19387e-27	5.09646e-28	up
VIT_08s0007g07540.t01	1111	Putative uncharacterized protein [Source:UniProtKB/TrEMBL;Acc:D7TI52]	572	31.9607	144	11.7836	1.43951	8.15301e-33	1.68853e-33	up
VIT_05s0077g00860.t01	1111	Putative uncharacterized protein [Source:UniProtKB/TrEMBL;Acc:D7SYK1]	721	40.2861	148	12.1109	1.73397	2.28008e-53	3.46418e-54	up
VIT_09s0002g01870.t01	348	Putative uncharacterized protein [Source:UniProtKB/TrEMBL;Acc:F6HY03]	37	6.60019	4	1.04499	2.65902	8.78347e-06	4.49737e-06	up
VIT_18s0001g11720.t01	2570	Putative uncharacterized protein [Source:UniProtKB/TrEMBL;Acc:F6H030]	509	12.2947	155	5.48314	1.16497	1.73929e-21	4.61528e-22	up
VIT_08s0058g00860.t01	844	Putative uncharacterized protein [Source:UniProtKB/TrEMBL;Acc:F6GXZ3]	572	42.0715	77	8.29428	2.34265	2.29086e-62	3.14301e-63	up
VIT_02s0025g01940.t01	2163	Putative uncharacterized protein [Source:UniProtKB/TrEMBL;Acc:F6HU45]	177	5.07985	32	1.345	1.91717	6.22154e-16	1.93791e-16	up
VIT_15s0021g01150.t01	1219	Putative uncharacterized protein [Source:UniProtKB/TrEMBL;Acc:F6GVC6]	182	9.26833	11	0.820388	3.49793	2.61388e-30	5.70023e-31	up
VIT_15s0048g02100.t01	681	Putative uncharacterized protein [Source:UniProtKB/TrEMBL;Acc:D7U7H7]	318	28.9877	56	7.47603	1.9551	2.50868e-28	5.70344e-29	up
VIT_17s0000g02700.t01	2250	Putative uncharacterized protein [Source:UniProtKB/TrEMBL;Acc:D7SJ80]	474	13.0777	33	1.3334	3.29392	2.96472e-73	3.64432e-74	up
VIT_12s0142g00100.t01	3165	Putative uncharacterized protein [Source:UniProtKB/TrEMBL;Acc:F6HNY9]	1032	20.2414	293	8.41636	1.26604	5.02256e-48	8.21877e-49	up
VIT_07s0205g00070.t01	426	Putative uncharacterized protein [Source:UniProtKB/TrEMBL;Acc:F6GYY9]	447	65.1376	52	11.0975	2.55326	5.4375e-54	8.19894e-55	up
VIT_00s0317g00020.t01	404	Putative uncharacterized protein [Source:UniProtKB/TrEMBL;Acc:D7TRP0]	382	58.697	24	5.40083	3.44203	1.91359e-61	2.64649e-62	up
VIT_05s0020g02900.t01	1181	Putative uncharacterized protein [Source:UniProtKB/TrEMBL;Acc:D7T6T6]	148	7.77939	36	2.7713	1.4891	7.87825e-10	3.12982e-10	up
VIT_14s0128g00150.t01	1533	Putative uncharacterized protein [Source:UniProtKB/TrEMBL;Acc:D7U1X7]	153	6.1956	33	1.95705	1.66256	1.14383e-11	4.16822e-12	up
VIT_05s0020g00830.t01	1334	Putative uncharacterized protein [Source:UniProtKB/TrEMBL;Acc:D7T694]	664	30.8991	96	6.54253	2.23965	1.89352e-68	2.43101e-69	up
VIT_06s0004g07240.t01	1486	Putative uncharacterized protein [Source:UniProtKB/TrEMBL;Acc:F6GUL4]	1536	64.1662	0.5	0.0305901	11.0345	2.61441e-180	1.62006e-181	up
VIT_06s0004g04660.t01	614	Putative uncharacterized protein [Source:UniProtKB/TrEMBL;Acc:D7SKG1]	54440	5504.07	7692	1138.94	2.2728	0	0	up
VIT_16s0022g01120.t01	671	Putative uncharacterized protein [Source:UniProtKB/TrEMBL;Acc:F6HAS5]	75	6.93861	24	3.25176	1.09342	0.000704614	0.000427568	up
VIT_05s0020g04450.t01	966	Putative uncharacterized protein [Source:UniProtKB/TrEMBL;Acc:D7T764]	531	34.1233	111	10.4466	1.70772	7.92243e-39	1.48659e-39	up
VIT_07s0005g03810.t01	516	Putative uncharacterized protein [Source:UniProtKB/TrEMBL;Acc:F6HZM5]	219	26.3468	72	12.6857	1.05443	1.20328e-08	5.09956e-09	up
VIT_18s0001g09130.t01	1242	Putative uncharacterized protein [Source:UniProtKB/TrEMBL;Acc:E0CP26]	518	25.8906	174	12.7367	1.02343	6.0946e-18	1.77948e-18	up
VIT_03s0038g04730.t01	1880	Putative uncharacterized protein [Source:UniProtKB/TrEMBL;Acc:F6I0K7]	272	8.98142	0.5	0.0241792	8.53703	2.35383e-46	3.94034e-47	up
VIT_02s0033g00660.t01	1101	Putative uncharacterized protein [Source:UniProtKB/TrEMBL;Acc:F6I071]	686	38.6786	10	0.825739	5.54971	1.30284e-136	1.01184e-137	up
VIT_18s0117g00590.t01	1829	Putative uncharacterized protein [Source:UniProtKB/TrEMBL;Acc:F6GYQ8]	286	9.70703	0.5	0.0248534	8.60944	2.74217e-48	4.47337e-49	up
VIT_02s0236g00130.t01	1303	Putative uncharacterized protein [Source:UniProtKB/TrEMBL;Acc:D7SYT7]	1583	75.4172	131	9.14023	3.04459	2.88653e-225	1.48659e-226	up
VIT_12s0028g00980.t01	769	Putative uncharacterized protein [Source:UniProtKB/TrEMBL;Acc:F6H579]	104	8.39539	0.5	0.0591118	7.15001	8.06158e-21	2.17895e-21	up
VIT_08s0007g07520.t01	1199	Putative uncharacterized protein [Source:UniProtKB/TrEMBL;Acc:F6HLA8]	15204	787.177	119	9.02315	6.44691	0	0	up
VIT_06s0061g01020.t01	1049	Putative uncharacterized protein [Source:UniProtKB/TrEMBL;Acc:D7SN79]	189	11.1846	42	3.64002	1.61949	1.19325e-13	4.0175e-14	up
VIT_02s0025g01560.t01	1124	Putative uncharacterized protein [Source:UniProtKB/TrEMBL;Acc:D7TVG8]	199	10.9906	43	3.47802	1.65993	8.9136e-15	2.87914e-15	up
VIT_03s0097g00660.t01	1380	Putative uncharacterized protein [Source:UniProtKB/TrEMBL;Acc:F6HW62]	715	32.1633	225	14.8229	1.11759	7.63304e-28	1.75392e-28	up
VIT_19s0014g03520.t01	1339	Putative uncharacterized protein [Source:UniProtKB/TrEMBL;Acc:F6H2E0]	2310	107.094	122	8.28342	3.69251	0	0	up
VIT_09s0002g01000.t01	1023	Putative uncharacterized protein [Source:UniProtKB/TrEMBL;Acc:F6HXV1]	872	52.9145	69	6.13202	3.10923	4.48302e-127	3.64222e-128	up
VIT_00s1715g00010.t01	245	Putative uncharacterized protein [Source:UniProtKB/TrEMBL;Acc:F6I2I1]	26	6.58781	2	0.742154	3.15001	5.27817e-05	2.86925e-05	up
VIT_13s0019g00460.t01	1350	Putative uncharacterized protein [Source:UniProtKB/TrEMBL;Acc:F6HN91]	137	6.29971	13	0.875467	2.84716	2.07151e-19	5.81062e-20	up
VIT_19s0014g02160.t01	1043	Putative uncharacterized protein [Source:UniProtKB/TrEMBL;Acc:F6H216]	447	26.6046	126	10.9829	1.27642	8.93959e-22	2.35123e-22	up
VIT_11s0016g04390.t01	1391	Putative uncharacterized protein [Source:UniProtKB/TrEMBL;Acc:F6HH48]	1903	84.927	553	36.1433	1.23249	6.10465e-84	6.79789e-85	up
VIT_14s0030g01890.t01	781	Putative uncharacterized protein [Source:UniProtKB/TrEMBL;Acc:D7TUL5]	169	13.4329	9	1.04766	3.68052	2.71414e-29	6.04223e-30	up
VIT_08s0040g01170.t01	1629	Putative uncharacterized protein [Source:UniProtKB/TrEMBL;Acc:F6HQN4]	275	10.4796	70	3.90668	1.42357	3.56289e-16	1.10144e-16	up
VIT_17s0000g04540.t01	1937	Putative uncharacterized protein [Source:UniProtKB/TrEMBL;Acc:F6GTG3]	939	30.0933	36	1.68968	4.15462	1.17741e-169	7.67427e-171	up
VIT_19s0015g02050.t01	1554	Putative uncharacterized protein [Source:UniProtKB/TrEMBL;Acc:F6I4Y1]	609	24.3277	0.5	0.0292516	9.69987	2.30481e-88	2.46075e-89	up
VIT_01s0011g01540.t01	1125	Putative uncharacterized protein [Source:UniProtKB/TrEMBL;Acc:D7T9M0]	1061	58.5459	352	28.446	1.04135	1.99205e-36	3.91077e-37	up
VIT_03s0088g01180.t01	3084	Putative uncharacterized protein [Source:UniProtKB/TrEMBL;Acc:F6HBN2]	1418	28.5428	127	3.74386	2.93053	1.18389e-194	6.91773e-196	up
VIT_00s0662g00040.t01	1456	Putative uncharacterized protein [Source:UniProtKB/TrEMBL;Acc:F6H885]	2674	114.008	300	18.7323	2.60553	0	0	up
VIT_06s0004g08060.t01	656	Non-specific lipid-transfer protein [Source:UniProtKB/TrEMBL;Acc:D7SJJ0]	849	80.3411	2	0.277177	8.17919	1.56046e-147	1.14817e-148	up
VIT_02s0012g00480.t01	4535	Putative uncharacterized protein [Source:UniProtKB/TrEMBL;Acc:D7TTH5]	1793	24.5435	583	11.6875	1.07038	2.07266e-63	2.80179e-64	up
VIT_13s0019g02180.t01	1097	Putative uncharacterized protein [Source:UniProtKB/TrEMBL;Acc:D7TLP2]	12851	727.217	3	0.248625	11.5142	0	0	up
VIT_08s0040g02160.t01	1943	Putative uncharacterized protein [Source:UniProtKB/TrEMBL;Acc:D7TQJ0]	1747	55.8154	333	15.5812	1.84085	2.07655e-138	1.59749e-139	up
VIT_13s0101g00460.t01	760	Putative uncharacterized protein [Source:UniProtKB/TrEMBL;Acc:D7TNZ4]	172	14.0491	25	2.99059	2.23198	1.36846e-18	3.92208e-19	up
VIT_18s0041g00740.t01	1727	Putative uncharacterized protein [Source:UniProtKB/TrEMBL;Acc:A5BFH4]	1080	38.8209	73	3.84292	3.33656	3.97646e-167	2.63381e-168	up
VIT_01s0010g03930.t01	740	Putative uncharacterized protein [Source:UniProtKB/TrEMBL;Acc:D7TB08]	3615	303.257	10	1.22857	7.94742	0	0	up
VIT_03s0132g00340.t01	1475	Putative uncharacterized protein [Source:UniProtKB/TrEMBL;Acc:F6HJG6]	184	7.7439	4	0.246546	4.97313	7.30527e-37	1.42041e-37	up
VIT_11s0118g00800.t01	2121	Putative uncharacterized protein [Source:UniProtKB/TrEMBL;Acc:F6HCJ0]	3522	103.082	814	34.8911	1.56286	9.49683e-221	4.97814e-222	up
VIT_07s0151g00510.t01	1350	Putative uncharacterized protein [Source:UniProtKB/TrEMBL;Acc:F6I2D5]	484	22.2559	143	9.63014	1.20856	1.19738e-21	3.16081e-22	up
VIT_18s0166g00250.t01	1192	Putative uncharacterized protein [Source:UniProtKB/TrEMBL;Acc:F6HW93]	14139	736.337	2533	193.192	1.93033	0	0	up
VIT_05s0049g00090.t01	2755	Putative uncharacterized protein [Source:UniProtKB/TrEMBL;Acc:F6H8H3]	945	21.2934	159	5.24694	2.02086	3.0173e-85	3.31147e-86	up
VIT_02s0012g01240.t01	5008	Putative uncharacterized protein [Source:UniProtKB/TrEMBL;Acc:F6HT96]	615	7.62333	111	2.01506	1.9196	2.43733e-52	3.75456e-53	up
VIT_09s0002g02450.t01	1035	Putative uncharacterized protein [Source:UniProtKB/TrEMBL;Acc:D7U027]	160	9.59652	32	2.81087	1.7715	3.64542e-13	1.25028e-13	up
VIT_02s0025g02510.t01	1990	Putative uncharacterized protein [Source:UniProtKB/TrEMBL;Acc:D7TVQ5]	246	7.6739	6	0.274112	4.80712	2.30645e-48	3.75621e-49	up
VIT_10s0116g01210.t01	1835	Putative uncharacterized protein [Source:UniProtKB/TrEMBL;Acc:F6H7H1]	20014	677.067	4299	212.991	1.66851	0	0	up
VIT_08s0058g00450.t01	1310	Putative uncharacterized protein [Source:UniProtKB/TrEMBL;Acc:F6GXT7]	1741	82.5014	245	17.003	2.27863	3.32855e-181	2.05952e-182	up
VIT_19s0090g01340.t01	496	Putative uncharacterized protein [Source:UniProtKB/TrEMBL;Acc:D7T852]	41276	5165.95	8159	1495.5	1.78841	0	0	up
VIT_07s0005g00260.t01	5063	Putative uncharacterized protein [Source:UniProtKB/TrEMBL;Acc:F6HZ38]	3087	37.8497	572	10.2711	1.88169	5.82947e-251	2.70254e-252	up
VIT_06s0061g01430.t01	1529	Putative uncharacterized protein [Source:UniProtKB/TrEMBL;Acc:F6GW41]	312	12.6672	10	0.594597	4.41304	5.69564e-59	8.0679e-60	up
VIT_04s0023g01440.t01	2787	Putative uncharacterized protein [Source:UniProtKB/TrEMBL;Acc:D7SPH0]	316	7.03856	92	3.00111	1.22979	6.17696e-15	1.98669e-15	up
VIT_06s0009g03670.t01	1201	Putative uncharacterized protein [Source:UniProtKB/TrEMBL;Acc:F6HA13]	1761	91.0228	155	11.7333	2.95562	1.83576e-243	8.81395e-245	up
VIT_12s0028g02890.t01	456	Putative uncharacterized protein [Source:UniProtKB/TrEMBL;Acc:E0CTK3]	71	9.66557	10	1.99373	2.27739	1.43347e-08	6.09252e-09	up
VIT_19s0090g00120.t01	1136	Putative uncharacterized protein [Source:UniProtKB/TrEMBL;Acc:F6HEN8]	1593	87.0505	79	6.32236	3.78332	1.00628e-270	4.33719e-272	up
VIT_00s0285g00060.t01	1140	Putative uncharacterized protein [Source:UniProtKB/TrEMBL;Acc:F6H829]	115	6.2622	28	2.23297	1.4877	6.7455e-08	2.97891e-08	up
VIT_05s0020g00970.t01	793	Putative uncharacterized protein [Source:UniProtKB/TrEMBL;Acc:F6HE48]	1492	116.796	488	55.947	1.06186	2.62006e-52	4.03844e-53	up
VIT_10s0071g01100.t01	1499	Putative uncharacterized protein [Source:UniProtKB/TrEMBL;Acc:D7TXW8]	1252	51.8486	132	8.00576	2.69519	5.87679e-158	4.09212e-159	up
VIT_01s0026g00910.t01	405	Putative uncharacterized protein [Source:UniProtKB/TrEMBL;Acc:F6HPJ4]	76	11.6491	13	2.91822	1.99706	6.93981e-08	3.06726e-08	up
VIT_05s0077g01690.t01	631	Putative uncharacterized protein [Source:UniProtKB/TrEMBL;Acc:A5C109]	235	23.1192	0.5	0.0720396	8.32609	3.95169e-41	7.12668e-42	up
VIT_18s0122g01290.t01	3206	Putative uncharacterized protein [Source:UniProtKB/TrEMBL;Acc:F6I6T3]	682	13.2055	194	5.50134	1.26328	4.61934e-32	9.73441e-33	up
VIT_18s0001g10180.t01	1570	Putative uncharacterized protein [Source:UniProtKB/TrEMBL;Acc:F6H1B0]	3233	127.832	81	4.69046	4.76838	0	0	up
VIT_10s0116g00730.t01	1106	Putative uncharacterized protein [Source:UniProtKB/TrEMBL;Acc:A5AIW6]	208	11.6746	70	5.75405	1.02073	6.64026e-08	2.93152e-08	up
VIT_16s0039g02040.t01	1980	Putative uncharacterized protein [Source:UniProtKB/TrEMBL;Acc:F6HEF8]	16672	522.705	1283	58.9104	3.1494	0	0	up
VIT_07s0031g00790.t01	1779	Putative uncharacterized protein [Source:UniProtKB/TrEMBL;Acc:D7SVY9]	410	14.3068	26	1.3287	3.42861	1.18694e-65	1.56907e-66	up
VIT_03s0038g00160.t01	1052	Putative uncharacterized protein [Source:UniProtKB/TrEMBL;Acc:D7U5K6]	456	26.9081	122	10.5432	1.35172	3.9775e-24	9.88441e-25	up
VIT_02s0025g05020.t01	186	Putative uncharacterized protein [Source:UniProtKB/TrEMBL;Acc:D7TWD0]	16	5.34	0.5	0.244392	4.44957	0.000365315	0.000214685	up
VIT_17s0000g03560.t01	1174	Putative uncharacterized protein [Source:UniProtKB/TrEMBL;Acc:D7SJ03]	435	23.0014	76	5.8854	1.96651	1.43818e-38	2.70724e-39	up
VIT_08s0056g01240.t01	904	Putative uncharacterized protein [Source:UniProtKB/TrEMBL;Acc:F6HMX5]	196	13.4593	36	3.62047	1.89435	2.99195e-17	8.92942e-18	up
VIT_17s0000g02970.t01	1889	Putative uncharacterized protein [Source:UniProtKB/TrEMBL;Acc:F6GTS8]	423	13.9009	117	5.63098	1.30372	2.52792e-21	6.7532e-22	up
VIT_10s0092g00210.t01	3869	Putative uncharacterized protein [Source:UniProtKB/TrEMBL;Acc:F6I3H0]	345	5.53547	90	2.11482	1.38817	2.82779e-19	7.95665e-20	up
VIT_04s0023g03880.t01	1575	Putative uncharacterized protein [Source:UniProtKB/TrEMBL;Acc:F6GWK1]	1082	42.6462	196	11.3137	1.91434	8.52805e-91	8.87017e-92	up
VIT_00s0347g00030.t01	896	Putative uncharacterized protein [Source:UniProtKB/TrEMBL;Acc:A5ARZ7]	216	14.9651	10	1.01466	3.88253	1.96834e-38	3.71605e-39	up
VIT_02s0012g00030.t01	1201	Putative uncharacterized protein [Source:UniProtKB/TrEMBL;Acc:F6HTF2]	246	12.7153	42	3.17934	1.99977	7.92763e-23	2.0294e-23	up
VIT_19s0085g00680.t01	1142	Putative uncharacterized protein [Source:UniProtKB/TrEMBL;Acc:D7T0U1]	954	51.8581	186	14.8073	1.80826	2.4523e-74	2.97504e-75	up
VIT_08s0007g03230.t01	1220	Putative uncharacterized protein [Source:UniProtKB/TrEMBL;Acc:F6HKL6]	629	32.0055	42	3.12982	3.35417	2.82954e-98	2.7885e-99	up
VIT_10s0003g04210.t01	1533	Putative uncharacterized protein [Source:UniProtKB/TrEMBL;Acc:F6HLV0]	279	11.2979	38	2.25357	2.32576	8.18499e-31	1.76842e-31	up
VIT_05s0049g00780.t01	814	Putative uncharacterized protein [Source:UniProtKB/TrEMBL;Acc:F6H8N2]	208	15.8625	8	0.893503	4.15001	1.54849e-38	2.91702e-39	up
VIT_00s0181g00260.t01	1895	Putative uncharacterized protein [Source:UniProtKB/TrEMBL;Acc:F6H7U3]	378	12.3827	105	5.03745	1.29757	4.69076e-19	1.32653e-19	up
VIT_08s0007g08610.t01	549	Putative uncharacterized protein [Source:UniProtKB/TrEMBL;Acc:D7THV7]	57	6.4452	10	1.65599	1.96053	4.32728e-06	2.16006e-06	up
VIT_17s0000g01410.t01	1815	Putative uncharacterized protein [Source:UniProtKB/TrEMBL;Acc:F6GSV7]	974	33.3132	187	9.36689	1.83045	3.98788e-77	4.70982e-78	up
VIT_19s0014g02880.t01	1565	Putative uncharacterized protein [Source:UniProtKB/TrEMBL;Acc:F6H255]	9539	378.375	1246	72.3826	2.3861	0	0	up
VIT_05s0020g04080.t01	821	1,2-dihydroxy-3-keto-5-methylthiopentene dioxygenase 2 [Source:UniProtKB/Swiss-Prot;Acc:F6HDT7]	3313	250.503	801	88.6992	1.49783	3.23673e-195	1.88832e-196	up
VIT_06s0004g04450.t01	240	Putative uncharacterized protein [Source:UniProtKB/TrEMBL;Acc:D7SKI3]	79	20.4338	2	0.757616	4.75335	2.52329e-16	7.75427e-17	up
VIT_12s0059g01650.t01	1447	Putative uncharacterized protein [Source:UniProtKB/TrEMBL;Acc:D7TEG6]	927	39.769	240	15.079	1.3991	3.01091e-50	4.7708e-51	up
VIT_01s0011g05240.t01	288	Putative uncharacterized protein [Source:UniProtKB/TrEMBL;Acc:F6HFG5]	1158	249.603	367	115.852	1.10735	1.12156e-43	1.95524e-44	up
VIT_14s0066g01580.t01	2788	Putative uncharacterized protein [Source:UniProtKB/TrEMBL;Acc:F6HV12]	2085	46.4245	517	16.8589	1.46138	6.58846e-119	5.61588e-120	up
VIT_09s0002g00810.t01	1233	Putative uncharacterized protein [Source:UniProtKB/TrEMBL;Acc:D7TZN7]	1873	94.2993	243	17.9173	2.39589	9.07801e-207	5.03362e-208	up
VIT_13s0019g01700.t01	2292	Putative uncharacterized protein [Source:UniProtKB/TrEMBL;Acc:F6HNW8]	366	9.91289	5	0.198329	5.64334	1.53441e-73	1.8798e-74	up
VIT_00s2604g00010.t01	417	Putative uncharacterized protein [Source:UniProtKB/TrEMBL;Acc:F6HDE9]	65	9.67634	15	3.27028	1.56505	2.86757e-05	1.52322e-05	up
VIT_18s0075g00540.t01	1615	Putative uncharacterized protein [Source:UniProtKB/TrEMBL;Acc:F6GYA1]	275	10.5705	0.5	0.0281467	8.55286	9.0327e-47	1.50255e-47	up
VIT_01s0011g03070.t01	1471	Putative uncharacterized protein [Source:UniProtKB/TrEMBL;Acc:F6HFQ2]	4336	182.983	672	41.5324	2.1394	0	0	up
VIT_06s0009g03530.t01	2166	Putative uncharacterized protein [Source:UniProtKB/TrEMBL;Acc:F6HA21]	226	6.47715	74	3.10602	1.06029	5.92337e-09	2.46889e-09	up
VIT_04s0044g00310.t01	1335	Putative uncharacterized protein [Source:UniProtKB/TrEMBL;Acc:D7U449]	211	9.81149	58	3.94982	1.31269	2.32347e-11	8.57784e-12	up
VIT_00s0233g00010.t01	863	Putative uncharacterized protein [Source:UniProtKB/TrEMBL;Acc:F6HCY2]	286	20.5726	22	2.31762	3.15001	5.07092e-43	8.91937e-44	up
VIT_00s0499g00010.t01	1678	Putative uncharacterized protein [Source:UniProtKB/TrEMBL;Acc:F6GZC6]	174	6.43712	59	3.19662	1.00987	1.03927e-06	4.96832e-07	up
VIT_12s0035g01220.t01	3156	Non-lysosomal glucosylceramidase [Source:UniProtKB/TrEMBL;Acc:D7TGQ9]	615	12.0968	127	3.65845	1.72533	2.11518e-45	3.59618e-46	up
VIT_02s0087g00610.t01	1061	Putative uncharacterized protein [Source:UniProtKB/TrEMBL;Acc:F6HJ29]	388	22.7013	38	3.25611	2.80155	8.00336e-52	1.24242e-52	up
VIT_15s0048g01350.t01	1144	Putative uncharacterized protein [Source:UniProtKB/TrEMBL;Acc:F6I348]	1055	57.248	41	3.25828	4.13504	5.79737e-190	3.45937e-191	up
VIT_00s1328g00020.t01	500	Putative uncharacterized protein [Source:UniProtKB/TrEMBL;Acc:D7U6X7]	466	57.8562	101	18.3646	1.65554	8.26075e-33	1.71122e-33	up
VIT_03s0038g00280.t01	1324	Putative uncharacterized protein [Source:UniProtKB/TrEMBL;Acc:F6I1A2]	19767	926.802	6544	449.351	1.04442	0	0	up
VIT_10s0003g03490.t01	1191	Putative uncharacterized protein [Source:UniProtKB/TrEMBL;Acc:D7TK65]	208	10.8414	0.5	0.0381671	8.15001	3.35073e-37	6.44969e-38	up
VIT_04s0008g04180.t01	1716	Putative uncharacterized protein [Source:UniProtKB/TrEMBL;Acc:F6H3F3]	289	10.4548	20	1.0596	3.30257	2.94962e-45	5.02299e-46	up
VIT_13s0019g00490.t01	2174	Putative uncharacterized protein [Source:UniProtKB/TrEMBL;Acc:F6HN89]	345	9.8513	77	3.22004	1.61323	9.11444e-24	2.28342e-24	up
VIT_00s0225g00050.t01	1773	Putative uncharacterized protein [Source:UniProtKB/TrEMBL;Acc:F6H7X6]	642	22.4781	77	3.94832	2.50921	1.57259e-75	1.8876e-76	up
VIT_07s0141g00060.t01	1437	3-ketoacyl-CoA synthase [Source:UniProtKB/TrEMBL;Acc:F6GXK7]	438	18.9213	12	0.759198	4.63939	4.75723e-84	5.29308e-85	up
VIT_12s0034g01890.t01	1258	Putative uncharacterized protein [Source:UniProtKB/TrEMBL;Acc:D7SZX7]	51328	2532.84	12	0.867223	11.5121	0	0	up
VIT_02s0012g01400.t01	1290	Putative uncharacterized protein [Source:UniProtKB/TrEMBL;Acc:D7TTW3]	7053	339.405	455	32.0665	3.40387	0	0	up
VIT_18s0001g12560.t01	1866	Putative uncharacterized protein [Source:UniProtKB/TrEMBL;Acc:E0CQD6]	1598	53.1617	473	23.0452	1.20592	2.42967e-68	3.12156e-69	up
VIT_00s0479g00010.t01	486	Putative uncharacterized protein [Source:UniProtKB/TrEMBL;Acc:D7TRW1]	394	50.3262	65	12.1593	2.04925	6.40624e-37	1.24296e-37	up
VIT_10s0003g03790.t01	622	Putative uncharacterized protein [Source:UniProtKB/TrEMBL;Acc:A5AT04]	485	48.4045	158	23.0939	1.06763	5.34149e-18	1.55787e-18	up
VIT_13s0019g03910.t01	1135	Putative uncharacterized protein [Source:UniProtKB/TrEMBL;Acc:F6HNI7]	267	14.6032	25	2.00251	2.86641	7.03113e-37	1.36614e-37	up
VIT_07s0005g05520.t01	1442	Putative uncharacterized protein [Source:UniProtKB/TrEMBL;Acc:D7U3E6]	545	23.462	76	4.79158	2.29175	5.72173e-58	8.20204e-59	up
VIT_12s0059g01850.t01	1432	Putative uncharacterized protein [Source:UniProtKB/TrEMBL;Acc:D7TEI4]	991	42.96	84	5.33294	3.00999	5.84738e-140	4.4474e-141	up
VIT_08s0058g01330.t01	1383	Putative uncharacterized protein [Source:UniProtKB/TrEMBL;Acc:D7SQY9]	116	5.20679	28	1.84063	1.50019	4.85028e-08	2.12726e-08	up
VIT_05s0062g00900.t01	940	Putative uncharacterized protein [Source:UniProtKB/TrEMBL;Acc:F6I491]	713	47.0864	197	19.0532	1.30527	3.83032e-35	7.67084e-36	up
VIT_07s0151g00810.t01	2355	Putative uncharacterized protein [Source:UniProtKB/TrEMBL;Acc:F6HI49]	3015	79.475	965	37.2535	1.09313	2.08233e-109	1.88773e-110	up
VIT_11s0016g04490.t01	1617	Putative uncharacterized protein [Source:UniProtKB/TrEMBL;Acc:D7TBU1]	839	32.2096	161	9.05204	1.83118	1.20631e-66	1.57641e-67	up
VIT_02s0025g02800.t01	374	Putative uncharacterized protein [Source:UniProtKB/TrEMBL;Acc:D7TVT4]	1303	216.275	202	49.1032	2.13898	8.39308e-126	6.89599e-127	up
VIT_02s0236g00150.t01	946	Putative uncharacterized protein [Source:UniProtKB/TrEMBL;Acc:F6H7Y6]	104	6.82458	34	3.26752	1.06255	9.10427e-05	5.06907e-05	up
VIT_14s0030g02020.t01	1372	Putative uncharacterized protein [Source:UniProtKB/TrEMBL;Acc:D7TUK1]	1143	51.7161	139	9.21067	2.48924	2.63279e-132	2.08462e-133	up
VIT_05s0049g00840.t01	1017	Putative uncharacterized protein [Source:UniProtKB/TrEMBL;Acc:F6H8N7]	242	14.7716	8	0.715154	4.36843	8.25421e-46	1.39161e-46	up
VIT_05s0020g00840.t01	1112	Putative uncharacterized protein [Source:UniProtKB/TrEMBL;Acc:F6HE42]	601	33.5509	28	2.2892	3.87343	1.60933e-104	1.51581e-105	up
VIT_07s0104g01370.t01	904	Putative uncharacterized protein [Source:UniProtKB/TrEMBL;Acc:D7TP37]	152	10.4378	46	4.62615	1.17393	2.41115e-07	1.10076e-07	up
VIT_19s0014g00280.t01	1089	Putative uncharacterized protein [Source:UniProtKB/TrEMBL;Acc:E0CS05]	758	43.2091	81	6.76219	2.67577	2.21029e-95	2.22287e-96	up
VIT_18s0001g07870.t01	869	Putative uncharacterized protein [Source:UniProtKB/TrEMBL;Acc:F6GZJ8]	124	8.858	38	3.97552	1.15584	4.35662e-06	2.17681e-06	up
VIT_07s0005g01680.t01	3043	Putative uncharacterized protein [Source:UniProtKB/TrEMBL;Acc:F6HZB1]	580	11.8321	11	0.328641	5.17005	1.56714e-114	1.37177e-115	up
VIT_00s0480g00060.t01	2047	Putative uncharacterized protein [Source:UniProtKB/TrEMBL;Acc:F6I2B7]	15327	464.808	2606	115.741	2.00573	0	0	up
VIT_17s0000g09150.t01	767	Putative uncharacterized protein [Source:UniProtKB/TrEMBL;Acc:D7SHK4]	184	14.8921	41	4.85981	1.61558	2.80252e-13	9.56555e-14	up
VIT_19s0015g01370.t01	609	Putative uncharacterized protein [Source:UniProtKB/TrEMBL;Acc:D7UAQ4]	7629	777.65	967	144.358	2.42947	0	0	up
VIT_13s0320g00030.t01	1730	Putative uncharacterized protein [Source:UniProtKB/TrEMBL;Acc:F6GZ25]	1591	57.0897	19	0.998477	5.83736	0	0	up
VIT_12s0028g01370.t01	1206	Putative uncharacterized protein [Source:UniProtKB/TrEMBL;Acc:F6H553]	147	7.56666	27	2.03539	1.89435	3.02357e-13	1.03367e-13	up
VIT_12s0059g01100.t01	2009	Putative uncharacterized protein [Source:UniProtKB/TrEMBL;Acc:F6HID7]	561	17.3347	151	6.83325	1.34302	4.07089e-29	9.09998e-30	up
VIT_13s0074g00100.t01	2282	Putative uncharacterized protein [Source:UniProtKB/TrEMBL;Acc:F6I5U0]	443	12.051	150	5.97594	1.01191	2.9338e-15	9.3255e-16	up
VIT_18s0001g02750.t01	969	Putative uncharacterized protein [Source:UniProtKB/TrEMBL;Acc:E0CR64]	938	60.0915	297	27.8653	1.10869	1.09445e-35	2.1687e-36	up
VIT_11s0016g03720.t01	1571	Aspartate aminotransferase [Source:UniProtKB/TrEMBL;Acc:D7TBL7]	668	26.3958	223	12.905	1.03237	4.36995e-23	1.11204e-23	up
VIT_11s0016g03920.t01	1608	Putative polyol/monosaccharide transporter [Source:UniProtKB/TrEMBL;Acc:E3VWW1]	509	19.6501	3	0.169616	6.85613	1.0332e-98	1.0149e-99	up
VIT_14s0036g00520.t01	1505	Putative uncharacterized protein [Source:UniProtKB/TrEMBL;Acc:F6H619]	1964	81.0101	139	8.3967	3.27021	8.31643e-298	3.35543e-299	up
VIT_06s0004g02830.t01	716	Putative uncharacterized protein [Source:UniProtKB/TrEMBL;Acc:F6GU08]	3236	280.562	378	47.9965	2.54732	0	0	up
VIT_11s0016g04860.t01	1068	Putative uncharacterized protein [Source:UniProtKB/TrEMBL;Acc:D7TBX5]	775	45.0469	229	19.4937	1.20842	6.68078e-34	1.35848e-34	up
VIT_04s0023g02480.t01	768	Dehydrin 1; Dehydrin 1a [Source:UniProtKB/TrEMBL;Acc:Q3ZNL4]	3984	322.027	181	21.4263	3.90972	0	0	up
VIT_02s0012g00530.t01	1549	Ribose-phosphate pyrophosphokinase [Source:UniProtKB/TrEMBL;Acc:D7TTH1]	330	13.225	46	2.69983	2.29233	1.29558e-35	2.57082e-36	up
VIT_12s0059g01800.t01	2021	Putative uncharacterized protein [Source:UniProtKB/TrEMBL;Acc:D7TEI0]	884	27.1531	284	12.7756	1.08772	1.02636e-32	2.13083e-33	up
VIT_04s0008g02280.t01	1374	Putative uncharacterized protein [Source:UniProtKB/TrEMBL;Acc:F6H2U7]	448	20.2407	132	8.73409	1.21253	3.13754e-20	8.61362e-21	up
VIT_00s0226g00170.t01	871	Putative uncharacterized protein [Source:UniProtKB/TrEMBL;Acc:F6GX53]	675	48.1083	67	6.99338	2.78222	1.35408e-88	1.4401e-89	up
VIT_14s0108g01420.t01	2625	Putative uncharacterized protein [Source:UniProtKB/TrEMBL;Acc:D7SXI0]	7751	183.3	1015	35.1534	2.38247	0	0	up
VIT_13s0175g00090.t01	282	Putative uncharacterized protein [Source:UniProtKB/TrEMBL;Acc:D7UDS6]	95	20.9126	22	7.09258	1.55999	3.93183e-07	1.82117e-07	up
VIT_05s0051g00860.t01	1335	Putative uncharacterized protein [Source:UniProtKB/TrEMBL;Acc:F6HS68]	1606	74.679	538	36.638	1.02736	2.58191e-53	3.92631e-54	up
VIT_17s0000g06330.t01	1475	Putative uncharacterized protein [Source:UniProtKB/TrEMBL;Acc:D7SIA2]	168	7.07052	49	3.02019	1.22718	1.73732e-08	7.41428e-09	up
VIT_08s0058g00400.t01	623	Putative uncharacterized protein [Source:UniProtKB/TrEMBL;Acc:D7SQT9]	941	93.7639	25	3.64823	4.68376	8.3837e-180	5.21047e-181	up
VIT_14s0060g02380.t01	1558	Putative uncharacterized protein [Source:UniProtKB/TrEMBL;Acc:F6I4L2]	1535	61.161	394	22.9911	1.41154	1.7958e-83	2.00962e-84	up
VIT_07s0151g00910.t01	1739	Putative uncharacterized protein [Source:UniProtKB/TrEMBL;Acc:D7TDY1]	668	23.8457	218	11.3969	1.06509	3.13879e-24	7.77422e-25	up
VIT_13s0067g02190.t01	2706	Putative uncharacterized protein [Source:UniProtKB/TrEMBL;Acc:F6HC94]	4262	97.7732	1167	39.2079	1.31829	5.79546e-207	3.21084e-208	up
VIT_18s0041g02060.t01	1244	Putative uncharacterized protein [Source:UniProtKB/TrEMBL;Acc:F6I449]	361	18.0144	39	2.8502	2.66002	8.34109e-46	1.40664e-46	up
VIT_09s0054g00050.t01	636	Putative uncharacterized protein [Source:UniProtKB/TrEMBL;Acc:F6GYQ4]	60	5.85636	0.5	0.0714732	6.35646	5.43661e-13	1.87309e-13	up
VIT_08s0056g01500.t01	1338	Putative uncharacterized protein [Source:UniProtKB/TrEMBL;Acc:F6HMN3]	135	6.26342	24	1.63074	1.94142	1.24447e-12	4.3476e-13	up
VIT_15s0046g02230.t01	910	Putative uncharacterized protein [Source:UniProtKB/TrEMBL;Acc:D7UCD8]	2457	167.609	62	6.19414	4.75805	0	0	up
VIT_07s0005g02960.t01	1619	Putative uncharacterized protein [Source:UniProtKB/TrEMBL;Acc:F6HZH3]	656	25.1531	150	8.42315	1.5783	1.01303e-42	1.78789e-43	up
VIT_07s0031g03090.t01	1824	Putative uncharacterized protein [Source:UniProtKB/TrEMBL;Acc:D7SWK5]	1097	37.335	189	9.42036	1.98667	1.31266e-96	1.30928e-97	up
VIT_17s0000g03340.t01	3032	Putative uncharacterized protein [Source:UniProtKB/TrEMBL;Acc:F6GTN8]	356	7.28878	109	3.26834	1.15712	3.00966e-15	9.56941e-16	up
VIT_09s0054g00570.t01	255	Putative uncharacterized protein [Source:UniProtKB/TrEMBL;Acc:F6GYM8]	39	9.4942	0.5	0.178263	5.73497	6.03238e-09	2.51571e-09	up
VIT_05s0020g00330.t01	1183	Putative uncharacterized protein [Source:UniProtKB/TrEMBL;Acc:F6HE08]	73422	3852.79	9	0.691653	12.4436	0	0	up
VIT_08s0032g00460.t01	1458	Putative uncharacterized protein [Source:UniProtKB/TrEMBL;Acc:F6I3N1]	882	37.553	98	6.11081	2.61949	2.72386e-108	2.49556e-109	up
VIT_14s0108g00270.t01	1281	Putative uncharacterized protein [Source:UniProtKB/TrEMBL;Acc:F6H5Q1]	791	38.332	237	16.8201	1.18836	1.05537e-33	2.15134e-34	up
VIT_01s0150g00120.t01	1245	Putative uncharacterized protein [Source:UniProtKB/TrEMBL;Acc:D7TFI7]	555	27.6731	15	1.09535	4.65902	2.45597e-106	2.28394e-107	up
VIT_10s0003g02250.t01	1028	Putative uncharacterized protein [Source:UniProtKB/TrEMBL;Acc:F6HMF0]	594	35.8697	171	15.1228	1.24604	1.61518e-27	3.74029e-28	up
VIT_18s0001g10150.t01	780	Putative uncharacterized protein [Source:UniProtKB/TrEMBL;Acc:F6H1A8]	1412	112.376	56	6.52715	4.10574	8.28254e-253	3.82458e-254	up
VIT_15s0048g02070.t01	771	Putative uncharacterized protein [Source:UniProtKB/TrEMBL;Acc:F6I312]	501	40.3383	164	19.3384	1.06068	2.28211e-18	6.58152e-19	up
VIT_19s0015g01740.t01	2181	Putative uncharacterized protein [Source:UniProtKB/TrEMBL;Acc:D7UAT8]	273	7.77036	64	2.66781	1.54233	6.11587e-18	1.78597e-18	up
VIT_08s0056g00830.t01	1405	Putative uncharacterized protein [Source:UniProtKB/TrEMBL;Acc:F6HMV3]	243	10.7365	72	4.65893	1.20446	1.9913e-11	7.32411e-12	up
VIT_19s0015g01060.t01	1582	Putative uncharacterized protein [Source:UniProtKB/TrEMBL;Acc:F6I580]	253	9.92769	47	2.70098	1.87797	1.15241e-21	3.04024e-22	up
VIT_07s0031g02210.t01	191	Putative uncharacterized protein [Source:UniProtKB/TrEMBL;Acc:D7SWC2]	99	32.1763	18	8.5678	1.909	2.10584e-09	8.54862e-10	up
VIT_16s0100g01130.t01	1364	Putative uncharacterized protein [Source:UniProtKB/TrEMBL;Acc:F6HP21]	913	41.5519	6	0.399915	6.69908	1.65268e-177	1.03776e-178	up
VIT_18s0001g00140.t01	379	Putative uncharacterized protein [Source:UniProtKB/TrEMBL;Acc:F6H0B3]	33	5.40516	0.5	0.119939	5.49396	9.73185e-08	4.34083e-08	up
VIT_14s0128g00600.t01	847	Putative uncharacterized protein [Source:UniProtKB/TrEMBL;Acc:D7U216]	8539	625.832	0.5	0.0536682	13.5094	0	0	up
VIT_02s0025g00230.t01	700	Putative uncharacterized protein [Source:UniProtKB/TrEMBL;Acc:D7TV51]	136	12.0608	46	5.97434	1.01347	1.58247e-05	8.27917e-06	up
VIT_11s0016g03180.t01	2224	Putative uncharacterized protein [Source:UniProtKB/TrEMBL;Acc:F6HGL2]	2400	66.9901	196	8.0122	3.06368	0	0	up
VIT_02s0154g00010.t01	847	Putative uncharacterized protein [Source:UniProtKB/TrEMBL;Acc:D7TN05]	1359	99.6025	304	32.6303	1.60997	1.19315e-89	1.25252e-90	up
VIT_00s0504g00010.t01	434		3804	544.108	820	171.773	1.66339	1.29054e-260	5.80526e-262	up
VIT_16s0050g01430.t01	1309	Putative uncharacterized protein [Source:UniProtKB/TrEMBL;Acc:F6H6A9]	313	14.8436	53	3.68101	2.01167	6.43442e-29	1.44572e-29	up
VIT_14s0030g00400.t01	3349		1370	25.3945	199	5.40217	2.2329	2.1459e-139	1.63902e-140	up
VIT_08s0007g04860.t01	2414	Putative uncharacterized protein [Source:UniProtKB/TrEMBL;Acc:F6HKC4]	12202	313.782	235	8.85036	5.14788	0	0	up
VIT_18s0001g00400.t01	2174	Putative uncharacterized protein [Source:UniProtKB/TrEMBL;Acc:F6HW97]	489	13.9631	0.5	0.0209094	9.38326	2.66468e-74	3.23636e-75	up
VIT_18s0001g06940.t01	1326	Putative uncharacterized protein [Source:UniProtKB/TrEMBL;Acc:F6H0Z4]	2814	131.739	55	3.77094	5.12662	0	0	up
VIT_02s0012g02240.t01	1332	Putative uncharacterized protein [Source:UniProtKB/TrEMBL;Acc:F6HT41]	513	23.9082	173	11.8079	1.01776	1.24922e-17	3.68412e-18	up
VIT_11s0037g01420.t01	586	Putative uncharacterized protein [Source:UniProtKB/TrEMBL;Acc:F6HYP8]	76	8.051	25	3.87858	1.05364	0.000946911	0.000580681	up
VIT_06s0004g03350.t01	615	Putative uncharacterized protein [Source:UniProtKB/TrEMBL;Acc:D7SKT4]	229	23.115	0.5	0.0739138	8.28877	2.88841e-40	5.28203e-41	up
VIT_07s0129g00660.t01	1854	Putative uncharacterized protein [Source:UniProtKB/TrEMBL;Acc:F6HSW4]	243	8.13637	14	0.686513	3.56703	1.23476e-40	2.24156e-41	up
VIT_08s0040g01200.t01	1294	Putative uncharacterized protein [Source:UniProtKB/TrEMBL;Acc:F6HR63]	195	9.3548	53	3.72368	1.32898	8.98121e-11	3.41938e-11	up
VIT_01s0011g05370.t01	2174	Putative uncharacterized protein [Source:UniProtKB/TrEMBL;Acc:F6HFF7]	2574	73.4993	818	34.2077	1.10341	5.36652e-95	5.41924e-96	up
VIT_11s0016g03400.t01	1838	Putative hexose transporter [Source:UniProtKB/TrEMBL;Acc:D7TBI8]	1896	64.0364	167	8.2604	2.95461	6.04482e-262	2.69695e-263	up
VIT_08s0040g00770.t01	919	Putative uncharacterized protein [Source:UniProtKB/TrEMBL;Acc:F6HQQ3]	939	63.4284	310	30.6674	1.04843	9.9811e-33	2.07172e-33	up
VIT_05s0020g04400.t01	695	Putative uncharacterized protein [Source:UniProtKB/TrEMBL;Acc:D7T759]	79	7.05629	26	3.4011	1.05291	0.000748737	0.000455339	up
VIT_06s0009g01610.t01	1438	Putative uncharacterized protein [Source:UniProtKB/TrEMBL;Acc:F6HA01]	279	12.0442	90	5.69002	1.08184	4.36339e-11	1.63472e-11	up
VIT_10s0116g00430.t01	1083	Putative uncharacterized protein [Source:UniProtKB/TrEMBL;Acc:F6H8A2]	2135	122.378	15	1.2592	6.6027	0	0	up
VIT_15s0048g00030.t01	895	Putative uncharacterized protein [Source:UniProtKB/TrEMBL;Acc:D7U7Z4]	80	5.54882	12	1.21896	2.18653	4.2358e-09	1.74927e-09	up
VIT_08s0032g00760.t01	1426	Putative uncharacterized protein [Source:UniProtKB/TrEMBL;Acc:D7U8N8]	866	37.6992	83	5.29162	2.83275	2.11526e-115	1.83991e-116	up
VIT_05s0077g00850.t01	1337	Putative uncharacterized protein [Source:UniProtKB/TrEMBL;Acc:F6H720]	746	34.6371	92	6.25586	2.46904	5.44787e-86	5.93399e-87	up
VIT_18s0122g00480.t01	904	Putative uncharacterized protein [Source:UniProtKB/TrEMBL;Acc:F6I6W8]	1065	73.1333	312	31.3774	1.2208	7.65396e-47	1.27109e-47	up
VIT_09s0002g06980.t01	1090	Putative uncharacterized protein [Source:UniProtKB/TrEMBL;Acc:D7U138]	3706	211.063	1169	97.5031	1.11416	2.25039e-138	1.73329e-139	up
VIT_16s0098g01880.t01	2731	Putative uncharacterized protein [Source:UniProtKB/TrEMBL;Acc:E0CV46]	2470	56.1448	535	17.8099	1.65647	1.21546e-168	7.97809e-170	up
VIT_10s0116g00320.t01	924	Putative uncharacterized protein [Source:UniProtKB/TrEMBL;Acc:D7TR78]	92	6.18087	29	2.85336	1.11515	0.000130645	7.37477e-05	up
VIT_11s0016g00930.t01	732	Putative uncharacterized protein [Source:UniProtKB/TrEMBL;Acc:A5AJ46]	109	9.24378	3	0.372598	4.63279	7.49233e-22	1.96542e-22	up
VIT_08s0058g01430.t01	1256	Putative uncharacterized protein [Source:UniProtKB/TrEMBL;Acc:D7SQX9]	331	16.3596	99	7.16599	1.1909	7.10273e-15	2.28738e-15	up
VIT_12s0028g01820.t01	1752	Aspartate aminotransferase [Source:UniProtKB/TrEMBL;Acc:E0CTU3]	1830	64.8412	198	10.2745	2.65784	6.4842e-227	3.30668e-228	up
VIT_07s0031g01130.t01	1982	Putative uncharacterized protein [Source:UniProtKB/TrEMBL;Acc:F6H4N1]	441	13.8124	30	1.37609	3.32731	8.07474e-69	1.03334e-69	up
VIT_00s0455g00010.t01	607	Putative uncharacterized protein [Source:UniProtKB/TrEMBL;Acc:F6GZB0]	228	23.3174	68	10.1848	1.195	1.11233e-10	4.25153e-11	up
VIT_08s0007g04230.t01	1722	Putative uncharacterized protein [Source:UniProtKB/TrEMBL;Acc:D7TIY9]	4061	146.398	77	4.06526	5.1704	0	0	up
VIT_18s0001g03870.t01	462	Putative uncharacterized protein [Source:UniProtKB/TrEMBL;Acc:F6H0M3]	45	6.04651	0.5	0.0983917	5.94142	3.96327e-10	1.55467e-10	up
VIT_04s0044g00870.t01	1576	Putative uncharacterized protein [Source:UniProtKB/TrEMBL;Acc:F6I0G9]	2357	92.8405	28	1.61522	5.84495	0	0	up
VIT_04s0008g03600.t01	1751	Putative uncharacterized protein [Source:UniProtKB/TrEMBL;Acc:D7SUC0]	1251	44.3512	425	22.0665	1.00712	1.67827e-40	3.05518e-41	up
VIT_05s0049g00040.t01	1315	Putative uncharacterized protein [Source:UniProtKB/TrEMBL;Acc:F6H8G7]	443	20.9128	0.5	0.034568	9.24073	1.10226e-68	1.41311e-69	up
VIT_12s0059g01790.t01	1210	Putative uncharacterized protein [Source:UniProtKB/TrEMBL;Acc:F6HIG6]	309	15.8528	0.5	0.0375677	8.72103	2.04279e-51	3.18712e-52	up
VIT_07s0005g01490.t01	2626	Putative uncharacterized protein [Source:UniProtKB/TrEMBL;Acc:F6HZA1]	343	8.10837	95	3.28897	1.30178	1.73465e-17	5.13563e-18	up
VIT_08s0007g00250.t01	823	Putative uncharacterized protein [Source:UniProtKB/TrEMBL;Acc:D7THP7]	103	7.76911	9	0.994198	2.96614	1.81667e-15	5.74077e-16	up
VIT_01s0127g00310.t01	1334	Putative uncharacterized protein [Source:UniProtKB/TrEMBL;Acc:F6HHW2]	174	8.09706	52	3.54387	1.19207	2.07431e-08	8.91575e-09	up
VIT_16s0050g01400.t01	713	Putative uncharacterized protein [Source:UniProtKB/TrEMBL;Acc:F6H6B1]	181	15.7588	11	1.4026	3.48998	4.25365e-30	9.31328e-31	up
VIT_08s0007g06060.t01	1186	Putative uncharacterized protein [Source:UniProtKB/TrEMBL;Acc:F6HLL8]	5416	283.484	247	18.934	3.90421	0	0	up
VIT_15s0048g02750.t01	567	Putative uncharacterized protein [Source:UniProtKB/TrEMBL;Acc:F6I2X1]	2000	218.968	2	0.320684	9.41535	8.33568e-299	3.35555e-300	up
VIT_08s0007g05160.t01	1878	Putative uncharacterized protein [Source:UniProtKB/TrEMBL;Acc:D7TIQ2]	477	15.7673	39	1.88799	3.06201	4.16883e-69	5.32537e-70	up
VIT_14s0060g01730.t01	416		4237	632.265	1034	225.974	1.48438	4.9262e-246	2.34484e-247	up
VIT_18s0041g00930.t01	951	Putative uncharacterized protein [Source:UniProtKB/TrEMBL;Acc:F6I3X2]	122	7.96367	21	2.00756	1.98799	7.34142e-12	2.64967e-12	up
VIT_07s0130g00370.t01	1692	Putative uncharacterized protein [Source:UniProtKB/TrEMBL;Acc:F6HGK1]	158	5.79683	32	1.71941	1.75335	7.57276e-13	2.62436e-13	up
VIT_13s0019g02890.t01	1812	Putative uncharacterized protein [Source:UniProtKB/TrEMBL;Acc:F6HNQ1]	301	10.312	27	1.35468	2.9283	2.82437e-42	5.01583e-43	up
VIT_00s1916g00010.t01	1101	Putative uncharacterized protein [Source:UniProtKB/TrEMBL;Acc:F6I7R2]	1277	72.0008	56	4.62414	3.96076	7.02424e-224	3.63367e-225	up
VIT_01s0026g01460.t01	609	Thioredoxin [Source:UniProtKB/TrEMBL;Acc:D7TNF9]	1305	133.023	172	25.6768	2.37314	7.73759e-143	5.81047e-144	up
VIT_12s0028g00710.t01	1633	Putative uncharacterized protein [Source:UniProtKB/TrEMBL;Acc:F6H586]	17674	671.866	1957	108.952	2.62448	0	0	up
VIT_13s0019g03650.t01	330	Putative uncharacterized protein [Source:UniProtKB/TrEMBL;Acc:F6HNK1]	370	69.602	86	23.6927	1.55469	3.88572e-24	9.64919e-25	up
VIT_07s0129g00210.t01	1418	Putative uncharacterized protein [Source:UniProtKB/TrEMBL;Acc:D7TT76]	1220	53.4094	185	11.8611	2.17085	4.77977e-120	4.04786e-121	up
VIT_08s0007g04470.t01	1012	Putative uncharacterized protein [Source:UniProtKB/TrEMBL;Acc:D7TIW6]	502	30.7934	162	14.5534	1.08126	6.00945e-19	1.70359e-19	up
VIT_06s0009g01930.t01	1082	Putative uncharacterized protein [Source:UniProtKB/TrEMBL;Acc:D7T1F1]	1378	79.0598	293	24.619	1.68317	9.05629e-97	9.02054e-98	up
VIT_09s0070g00550.t01	701	Putative uncharacterized protein [Source:UniProtKB/TrEMBL;Acc:F6I3D7]	102	9.03267	33	4.27983	1.0776	8.83978e-05	4.91735e-05	up
VIT_13s0064g01070.t01	545	Putative uncharacterized protein [Source:UniProtKB/TrEMBL;Acc:F6HBF0]	58	6.60641	6	1.00089	2.72259	1.42005e-08	6.03191e-09	up
VIT_02s0025g03310.t01	1852	Putative uncharacterized protein [Source:UniProtKB/TrEMBL;Acc:F6HUB6]	425	14.2456	26	1.27633	3.48045	8.11874e-69	1.03934e-69	up
VIT_10s0003g00090.t01	724	Putative uncharacterized protein [Source:UniProtKB/TrEMBL;Acc:A5BEH3]	7257	622.232	306	38.4249	4.01734	0	0	up
VIT_15s0046g01370.t01	1522	Putative uncharacterized protein [Source:UniProtKB/TrEMBL;Acc:F6I6A1]	147	5.99566	46	2.74773	1.12568	9.36548e-07	4.45017e-07	up
VIT_11s0016g00500.t01	727	Putative uncharacterized protein [Source:UniProtKB/TrEMBL;Acc:D7TCA0]	204	17.4193	33	4.12677	2.0776	4.73954e-20	1.30769e-20	up
VIT_19s0015g01880.t01	410	Putative uncharacterized protein [Source:UniProtKB/TrEMBL;Acc:F6I4X5]	71	10.75	2	0.443483	4.59932	1.25664e-14	4.08095e-15	up
VIT_13s0067g02380.t01	953	Putative uncharacterized protein [Source:UniProtKB/TrEMBL;Acc:D7T4G0]	328	21.3656	1	0.0953976	7.80712	8.01387e-60	1.12377e-60	up
VIT_05s0077g01550.t01	480	Putative uncharacterized protein [Source:UniProtKB/TrEMBL;Acc:D7SY75]	1097	141.873	23	4.35629	5.02535	3.94458e-214	2.13289e-215	up
VIT_06s0004g02790.t01	1189	Putative uncharacterized protein [Source:UniProtKB/TrEMBL;Acc:F6GU10]	145	7.57042	28	2.14095	1.82212	1.79581e-12	6.30916e-13	up
VIT_11s0065g00130.t01	1719	Putative uncharacterized protein [Source:UniProtKB/TrEMBL;Acc:F6H9N6]	267	9.64205	18	0.951978	3.34034	2.6595e-42	4.72181e-43	up
VIT_12s0059g00990.t01	2383	Putative uncharacterized protein [Source:UniProtKB/TrEMBL;Acc:D7TEA9]	570	14.8486	61	2.32721	2.67365	5.59767e-72	6.94505e-73	up
VIT_02s0025g04320.t01	415	Putative uncharacterized protein [Source:UniProtKB/TrEMBL;Acc:F6HUH0]	377	56.3933	7	1.53349	5.20063	5.64421e-75	6.81885e-76	up
VIT_12s0034g02200.t01	1419	Putative uncharacterized protein [Source:UniProtKB/TrEMBL;Acc:F6H934]	198	8.66197	54	3.45973	1.32404	7.27581e-11	2.75824e-11	up
VIT_08s0007g05210.t01	1832	Putative uncharacterized protein [Source:UniProtKB/TrEMBL;Acc:F6HKA8]	1094	37.0703	90	4.4663	3.05311	1.82757e-156	1.28264e-157	up
VIT_14s0066g01320.t01	1516	Putative uncharacterized protein [Source:UniProtKB/TrEMBL;Acc:D7TWQ4]	34462	1411.16	1662	99.6695	3.82358	0	0	up
VIT_18s0001g09140.t01	1126	Putative uncharacterized protein [Source:UniProtKB/TrEMBL;Acc:F6H1A2]	5001	275.71	1419	114.571	1.26691	3.37848e-228	1.71203e-229	up
VIT_18s0001g06820.t01	1763	Putative uncharacterized protein [Source:UniProtKB/TrEMBL;Acc:E0CRR4]	644	22.6761	132	6.80694	1.73609	6.92106e-48	1.13635e-48	up
VIT_00s0551g00010.t01	1090	Putative uncharacterized protein [Source:UniProtKB/TrEMBL;Acc:A5B9M3]	7795	443.939	1748	145.796	1.60641	0	0	up
VIT_15s0046g01390.t01	945	Putative uncharacterized protein [Source:UniProtKB/TrEMBL;Acc:F6I6A0]	98	6.43766	13	1.25067	2.36384	7.89654e-12	2.85437e-12	up
VIT_00s0361g00040.t01	1209	Putative uncharacterized protein [Source:UniProtKB/TrEMBL;Acc:D7U6G6]	3382	173.653	566	42.5619	2.02857	1.91577e-303	7.61525e-305	up
VIT_01s0011g04450.t01	1743	Putative uncharacterized protein [Source:UniProtKB/TrEMBL;Acc:F6HFL1]	179	6.37514	44	2.29502	1.47395	1.78061e-11	6.53324e-12	up
VIT_03s0038g03850.t01	580	Putative uncharacterized protein [Source:UniProtKB/TrEMBL;Acc:F6I0R7]	52	5.56557	4	0.626993	3.15001	7.83615e-09	3.28844e-09	up
VIT_17s0119g00070.t01	1502	Putative uncharacterized protein [Source:UniProtKB/TrEMBL;Acc:F6HW66]	2468	102.002	698	42.2489	1.27161	7.19775e-114	6.34338e-115	up
VIT_13s0158g00150.t01	1815	Putative uncharacterized protein [Source:UniProtKB/TrEMBL;Acc:F6HHX3]	798	27.2936	219	10.9698	1.31503	1.28187e-39	2.37299e-40	up
VIT_01s0010g02580.t01	944	Putative uncharacterized protein [Source:UniProtKB/TrEMBL;Acc:D7TAN8]	324	21.3062	40	3.85228	2.46749	4.8906e-38	9.28689e-39	up
VIT_14s0030g00440.t01	1574	Putative uncharacterized protein [Source:UniProtKB/TrEMBL;Acc:F6HTZ8]	2742	108.143	440	25.4143	2.08922	1.06363e-255	4.86264e-257	up
VIT_13s0019g03220.t01	1717	Putative uncharacterized protein [Source:UniProtKB/TrEMBL;Acc:F6HNM4]	642	23.2113	205	10.8546	1.09652	2.09952e-24	5.17989e-25	up
VIT_16s0100g00780.t01	1390	Stilbene synthase 5 [Source:UniProtKB/Swiss-Prot;Acc:A5C9M2]	917	40.9533	0.5	0.0327028	10.2903	1.47308e-121	1.23602e-122	up
VIT_10s0003g01420.t01	1908	Putative uncharacterized protein [Source:UniProtKB/TrEMBL;Acc:F6HMA5]	1125	36.6023	200	9.52976	1.94142	4.09674e-96	4.09937e-97	up
VIT_18s0001g14980.t01	1522	Putative uncharacterized protein [Source:UniProtKB/TrEMBL;Acc:E0CQJ8]	638	26.022	88	5.25652	2.30755	3.37578e-68	4.3433e-69	up
VIT_06s0080g00830.t01	1900	Putative uncharacterized protein [Source:UniProtKB/TrEMBL;Acc:F6HHD8]	558	18.2312	142	6.79462	1.42394	1.5188e-31	3.23197e-32	up
VIT_09s0002g08430.t01	2161	Putative uncharacterized protein [Source:UniProtKB/TrEMBL;Acc:D7TZC3]	3152	90.5452	159	6.68918	3.75874	0	0	up
VIT_14s0081g00020.t01	605	Putative uncharacterized protein [Source:UniProtKB/TrEMBL;Acc:F6HVL7]	890	91.3206	4	0.601084	7.24723	1.52582e-167	1.00572e-168	up
VIT_00s0338g00030.t01	2010	Putative uncharacterized protein [Source:UniProtKB/TrEMBL;Acc:D7TV30]	338	10.4389	104	4.704	1.15001	2.07798e-14	6.8045e-15	up
VIT_18s0001g01380.t01	1232	Putative uncharacterized protein [Source:UniProtKB/TrEMBL;Acc:F6HJB9]	235	11.8411	13	0.959319	3.62565	8.24063e-40	1.51944e-40	up
VIT_08s0007g07670.t01	1595	Putative uncharacterized protein [Source:UniProtKB/TrEMBL;Acc:F6HLA0]	2179	84.8068	26	1.48198	5.83858	0	0	up
VIT_19s0140g00120.t01	1223	Putative uncharacterized protein [Source:UniProtKB/TrEMBL;Acc:D7TRA0]	1079	54.7683	295	21.9294	1.32048	1.87512e-53	2.84461e-54	up
VIT_10s0003g02840.t01	1387	Putative uncharacterized protein [Source:UniProtKB/TrEMBL;Acc:F6HMH3]	156	6.98204	32	2.09751	1.73497	1.56422e-12	5.48402e-13	up
VIT_00s0357g00010.t01	351	Putative uncharacterized protein [Source:UniProtKB/TrEMBL;Acc:D7TRA8]	617	109.122	51	13.2097	3.04627	1.35974e-88	1.44674e-89	up
VIT_06s0004g07280.t01	934	Putative uncharacterized protein [Source:UniProtKB/TrEMBL;Acc:F6GUL3]	999	66.3976	72	7.00835	3.24398	5.10354e-151	3.68722e-152	up
VIT_05s0049g00470.t01	981	Putative uncharacterized protein [Source:UniProtKB/TrEMBL;Acc:D7SZD2]	1166	73.7842	114	10.5649	2.80403	2.26611e-153	1.62266e-154	up
VIT_06s0004g05990.t01	713	Putative uncharacterized protein [Source:UniProtKB/TrEMBL;Acc:F6GUV0]	441	38.3957	149	18.9988	1.01503	2.8814e-15	9.15762e-16	up
VIT_13s0067g01780.t01	2209	Putative uncharacterized protein [Source:UniProtKB/TrEMBL;Acc:F6HC60]	1110	31.1933	252	10.3713	1.58863	4.45548e-72	5.5218e-73	up
VIT_03s0038g03800.t01	1399	Putative uncharacterized protein [Source:UniProtKB/TrEMBL;Acc:F6I0S0]	2116	93.8927	243	15.7913	2.57188	5.68734e-253	2.62099e-254	up
VIT_18s0075g00220.t01	1565	Putative uncharacterized protein [Source:UniProtKB/TrEMBL;Acc:F6GY85]	1117	44.307	220	12.7802	1.79362	7.16101e-86	7.81644e-87	up
VIT_13s0067g03760.t01	2811	Putative uncharacterized protein [Source:UniProtKB/TrEMBL;Acc:D7T479]	489	10.799	141	4.56025	1.24371	8.24361e-23	2.1118e-23	up
VIT_01s0011g05410.t01	802	Putative uncharacterized protein [Source:UniProtKB/TrEMBL;Acc:A5BDK7]	106	8.20475	32	3.62749	1.17749	1.68242e-05	8.81523e-06	up
VIT_11s0065g00210.t01	3870	Putative uncharacterized protein [Source:UniProtKB/TrEMBL;Acc:F6H9P2]	2056	32.9797	678	15.9276	1.05005	2.47873e-70	3.12771e-71	up
VIT_12s0059g02520.t01	1391	Putative uncharacterized protein [Source:UniProtKB/TrEMBL;Acc:F6HIL0]	511	22.8049	48	3.13722	2.86179	2.60766e-69	3.32631e-70	up
VIT_04s0008g05410.t01	1004	Putative uncharacterized protein [Source:UniProtKB/TrEMBL;Acc:D7SUT7]	1373	84.8928	97	8.78352	3.27277	1.09267e-208	6.01352e-210	up
VIT_01s0011g04230.t01	1102	Putative uncharacterized protein [Source:UniProtKB/TrEMBL;Acc:F6HEU4]	255	14.3646	42	3.46496	2.0516	2.26008e-24	5.5812e-25	up
VIT_05s0020g03610.t01	726	Putative uncharacterized protein [Source:UniProtKB/TrEMBL;Acc:F6HDR2]	1084	92.6887	254	31.8073	1.54303	1.52092e-67	1.97009e-68	up
VIT_19s0015g01050.t01	402	Putative uncharacterized protein [Source:UniProtKB/TrEMBL;Acc:F6I579]	45	6.94897	5	1.13077	2.61949	1.09286e-06	5.23052e-07	up
VIT_14s0219g00080.t01	3116	Putative uncharacterized protein [Source:UniProtKB/TrEMBL;Acc:D7SPX0]	417	8.30754	77	2.24659	1.88669	4.1717e-35	8.36025e-36	up
VIT_07s0151g00800.t01	1759	Putative uncharacterized protein [Source:UniProtKB/TrEMBL;Acc:D7TDY7]	4755	167.81	207	10.6988	3.97131	0	0	up
VIT_09s0054g00110.t01	552	Putative uncharacterized protein [Source:UniProtKB/TrEMBL;Acc:D7SS56]	182	20.4676	37	6.09387	1.74791	1.486e-14	4.83362e-15	up
VIT_05s0049g01080.t01	720	Putative uncharacterized protein [Source:UniProtKB/TrEMBL;Acc:F6H8J0]	72	6.20775	1	0.126269	5.61949	1.7983e-15	5.6815e-16	up
VIT_18s0117g00550.t01	1961	Putative uncharacterized protein [Source:UniProtKB/TrEMBL;Acc:F6GYR1]	2570	81.356	0.5	0.0231805	11.7771	4.17648e-265	1.83461e-266	up
VIT_04s0044g01880.t01	1742	Putative uncharacterized protein [Source:UniProtKB/TrEMBL;Acc:D7U493]	2098	74.7638	345	18.0053	2.05391	1.0204e-191	6.03264e-193	up
VIT_04s0008g06970.t01	797	Putative uncharacterized protein [Source:UniProtKB/TrEMBL;Acc:F6H355]	590	45.9545	124	14.1447	1.69994	9.85291e-43	1.73848e-43	up
VIT_06s0004g05670.t01	1329	Putative uncharacterized protein [Source:UniProtKB/TrEMBL;Acc:F6GUW8]	202	9.4354	22	1.50497	2.64835	4.53966e-26	1.08084e-26	up
VIT_17s0000g02070.t01	1313	Putative uncharacterized protein [Source:UniProtKB/TrEMBL;Acc:D7SJD9]	115	5.4371	39	2.70041	1.00966	7.92235e-05	4.379e-05	up
VIT_08s0058g01290.t01	2063	Putative uncharacterized protein [Source:UniProtKB/TrEMBL;Acc:F6GXW9]	606	18.2351	126	5.55267	1.71546	2.08618e-44	3.60146e-45	up
VIT_19s0014g03290.t01	1440	Putative uncharacterized protein [Source:UniProtKB/TrEMBL;Acc:E0CSQ1]	29927	1290.13	49	3.0936	8.70402	0	0	up
VIT_01s0011g05190.t01	919	Putative uncharacterized protein [Source:UniProtKB/TrEMBL;Acc:F6HFG9]	912	61.6046	259	25.6221	1.26565	1.43844e-42	2.54397e-43	up
VIT_16s0039g01320.t01	466	Putative uncharacterized protein [Source:UniProtKB/TrEMBL;Acc:F6HEC1]	76	10.1242	3	0.585283	4.11253	8.38817e-15	2.70712e-15	up
VIT_02s0025g01860.t01	2205	Putative uncharacterized protein [Source:UniProtKB/TrEMBL;Acc:F6HU40]	3150	88.6821	4	0.164923	9.0707	0	0	up
VIT_08s0040g01390.t01	489	Putative uncharacterized protein [Source:UniProtKB/TrEMBL;Acc:F6HR52]	40	5.07791	3	0.557754	3.18653	3.94273e-07	1.82658e-07	up
VIT_19s0014g02460.t01	1174	Putative uncharacterized protein [Source:UniProtKB/TrEMBL;Acc:F6H232]	2564	135.576	245	18.9727	2.83711	0	0	up
VIT_05s0062g01030.t01	1471	Putative uncharacterized protein [Source:UniProtKB/TrEMBL;Acc:F6I496]	245	10.3392	65	4.01727	1.36384	1.04905e-13	3.52428e-14	up
VIT_04s0008g06930.t01	735	Putative uncharacterized protein [Source:UniProtKB/TrEMBL;Acc:F6H353]	868	73.3105	64	7.91631	3.21112	3.30481e-130	2.641e-131	up
VIT_14s0108g01280.t01	2202	Putative uncharacterized protein [Source:UniProtKB/TrEMBL;Acc:F6H5W3]	1428	40.2573	441	18.2076	1.14471	1.97012e-56	2.88474e-57	up
VIT_13s0156g00100.t01	582	Putative uncharacterized protein [Source:UniProtKB/TrEMBL;Acc:F6HPS2]	77	8.213	13	2.03072	2.01592	4.66729e-08	2.04507e-08	up
VIT_03s0180g00200.t01	1738	Putative uncharacterized protein [Source:UniProtKB/TrEMBL;Acc:A5ATH4]	15598	557.126	1353	70.7748	2.9767	0	0	up
VIT_05s0020g04990.t01	456	Putative uncharacterized protein [Source:UniProtKB/TrEMBL;Acc:F6HE20]	481	65.4808	0.5	0.0996863	9.35946	2.46653e-73	3.02684e-74	up
VIT_18s0072g00460.t01	2082	Putative uncharacterized protein [Source:UniProtKB/TrEMBL;Acc:D7SRD1]	917	27.3415	194	8.47133	1.69043	3.32634e-65	4.40794e-66	up
VIT_14s0060g02320.t01	3225	Putative uncharacterized protein [Source:UniProtKB/TrEMBL;Acc:F6I4L7]	1148	22.0977	38	1.07123	4.36655	1.38044e-212	7.50227e-214	up
VIT_00s0414g00040.t01	1182	Putative uncharacterized protein [Source:UniProtKB/TrEMBL;Acc:F6HJK0]	206	10.8189	6	0.461492	4.55111	6.76689e-40	1.24522e-40	up
VIT_11s0052g01300.t01	920	Putative uncharacterized protein [Source:UniProtKB/TrEMBL;Acc:A5C3A3]	2611	176.179	595	58.7976	1.58321	4.74348e-167	3.14403e-168	up
VIT_06s0009g01040.t01	81	Putative uncharacterized protein [Source:UniProtKB/TrEMBL;Acc:D7T1L6]	15	11.4958	0.5	0.561197	4.35646	0.000602087	0.000362976	up
VIT_07s0104g00870.t01	361		77	13.2409	1	0.251839	5.71636	1.80874e-16	5.52685e-17	up
VIT_02s0025g01320.t01	827	Putative uncharacterized protein [Source:UniProtKB/TrEMBL;Acc:F6HU21]	11489	862.404	3891	427.746	1.01161	0	0	up
VIT_16s0100g00510.t01	1412	Putative uncharacterized protein [Source:UniProtKB/TrEMBL;Acc:F6HP61]	724	31.8301	171	11.0101	1.53156	4.71962e-45	8.06317e-46	up
VIT_12s0028g03560.t01	1031	Putative uncharacterized protein [Source:UniProtKB/TrEMBL;Acc:E0CTE7]	365	21.977	8	0.705443	4.96132	7.93431e-72	9.85142e-73	up
VIT_01s0011g02790.t01	609	Putative uncharacterized protein [Source:UniProtKB/TrEMBL;Acc:F6HF28]	547	55.7576	6	0.895704	5.96	3.17785e-109	2.8867e-110	up
VIT_18s0001g09660.t01	1875	Putative uncharacterized protein [Source:UniProtKB/TrEMBL;Acc:F6GZW4]	603	19.9641	0.5	0.0242437	9.68558	1.11679e-87	1.19902e-88	up
VIT_16s0098g01860.t01	1997	Putative uncharacterized protein [Source:UniProtKB/TrEMBL;Acc:E0CV48]	1395	43.3641	354	16.1159	1.42801	2.72825e-77	3.21464e-78	up
VIT_08s0040g01720.t01	767	Putative uncharacterized protein [Source:UniProtKB/TrEMBL;Acc:D7TQM7]	130	10.5216	31	3.67449	1.51774	5.34733e-09	2.21983e-09	up
VIT_08s0007g00160.t01	1093	Putative uncharacterized protein [Source:UniProtKB/TrEMBL;Acc:D7THQ5]	222	12.6086	49	4.07574	1.62927	6.04131e-16	1.88067e-16	up
VIT_18s0001g01010.t01	1614	Putative uncharacterized protein [Source:UniProtKB/TrEMBL;Acc:F6HWA9]	195	7.50007	0.5	0.0281642	8.0569	2.8491e-35	5.69335e-36	up
VIT_03s0038g00420.t01	2428	Putative uncharacterized protein [Source:UniProtKB/TrEMBL;Acc:F6I1T9]	1548	39.5782	400	14.9776	1.4019	2.58523e-83	2.8978e-84	up
VIT_02s0025g04020.t01	1669	Putative uncharacterized protein [Source:UniProtKB/TrEMBL;Acc:F6HUE9]	584	21.7215	152	8.27976	1.39147	7.18832e-32	1.52207e-32	up
VIT_19s0014g01940.t01	1667	Putative uncharacterized protein [Source:UniProtKB/TrEMBL;Acc:F6H200]	1669	62.1519	24	1.3089	5.56937	0	0	up
VIT_08s0007g05880.t01	851	Putative uncharacterized protein [Source:UniProtKB/TrEMBL;Acc:F6HLN2]	3422	249.623	938	100.208	1.31675	4.15418e-166	2.76297e-167	up
VIT_02s0025g04840.t01	1300	Putative uncharacterized protein [Source:UniProtKB/TrEMBL;Acc:D7TWB2]	916	43.7407	135	9.44106	2.21196	1.53212e-92	1.57248e-93	up
VIT_08s0105g00490.t01	1126	Putative uncharacterized protein [Source:UniProtKB/TrEMBL;Acc:D7SY25]	1759	96.9754	561	45.2955	1.09825	7.84061e-65	1.04621e-65	up
VIT_02s0025g04210.t01	1398	Putative uncharacterized protein [Source:UniProtKB/TrEMBL;Acc:D7TW56]	1435	63.7204	116	7.54364	3.07842	1.95245e-206	1.08439e-207	up
VIT_17s0000g02950.t01	923	Putative uncharacterized protein [Source:UniProtKB/TrEMBL;Acc:F6GTS9]	327	21.9928	87	8.56935	1.35977	8.36971e-18	2.45375e-18	up
VIT_15s0046g03590.t01	1034	Putative uncharacterized protein [Source:UniProtKB/TrEMBL;Acc:D7UC32]	529	31.7592	118	10.3751	1.61405	8.48545e-36	1.67871e-36	up
VIT_02s0012g01840.t01	1194	Putative uncharacterized protein [Source:UniProtKB/TrEMBL;Acc:D7TTT1]	230	11.958	65	4.94925	1.27269	9.37261e-12	3.39739e-12	up
VIT_13s0019g01710.t01	2507	Putative uncharacterized protein [Source:UniProtKB/TrEMBL;Acc:F6HNW7]	382	9.45895	88	3.19123	1.56757	3.643e-25	8.83076e-26	up
VIT_00s0802g00010.t01	284	Putative uncharacterized protein [Source:UniProtKB/TrEMBL;Acc:D7ST19]	79	17.268	20	6.40239	1.43142	1.54293e-05	8.06522e-06	up
VIT_19s0090g00060.t01	1615	Putative uncharacterized protein [Source:UniProtKB/TrEMBL;Acc:D7T896]	261	10.0323	66	3.71537	1.43308	1.48058e-15	4.66138e-16	up
VIT_07s0005g00510.t01	1372	Putative uncharacterized protein [Source:UniProtKB/TrEMBL;Acc:D7U297]	1293	58.503	124	8.21671	2.83188	1.18846e-171	7.6536e-173	up
VIT_16s0050g01530.t01	1731	Putative uncharacterized protein [Source:UniProtKB/TrEMBL;Acc:F6H6A5]	148	5.30761	33	1.73319	1.61463	6.50564e-11	2.45835e-11	up
VIT_08s0007g06350.t01	1920	Putative uncharacterized protein [Source:UniProtKB/TrEMBL;Acc:D7TIF5]	676	21.8564	203	9.61225	1.18511	7.20704e-29	1.62097e-29	up
VIT_05s0020g04820.t01	1783	Putative uncharacterized protein [Source:UniProtKB/TrEMBL;Acc:F6HDY8]	648	22.561	6	0.305936	6.20446	1.29555e-128	1.04484e-129	up
VIT_08s0007g05550.t01	658	Putative uncharacterized protein [Source:UniProtKB/TrEMBL;Acc:D7TIL6]	321	30.284	87	12.0205	1.33305	5.17965e-17	1.55418e-17	up
VIT_06s0004g06400.t01	1601	Putative uncharacterized protein [Source:UniProtKB/TrEMBL;Acc:F6GUS7]	138	5.35084	11	0.624643	3.09866	4.13814e-21	1.11118e-21	up
VIT_16s0050g02710.t01	1037	Putative uncharacterized protein [Source:UniProtKB/TrEMBL;Acc:F6H6E5]	112	6.70461	2	0.17534	5.25692	3.32114e-23	8.43014e-24	up
VIT_18s0041g00390.t01	496	Putative uncharacterized protein [Source:UniProtKB/TrEMBL;Acc:A5AV92]	1868	233.792	72	13.1972	4.14692	0	0	up
VIT_14s0006g01930.t01	743	Putative uncharacterized protein [Source:UniProtKB/TrEMBL;Acc:F6HSM6]	191	15.958	11	1.34597	3.56757	3.25208e-32	6.82479e-33	up
VIT_10s0116g00290.t01	584	Putative uncharacterized protein [Source:UniProtKB/TrEMBL;Acc:F6HRE6]	122	12.9682	39	6.07131	1.0949	1.32375e-05	6.87578e-06	up
VIT_18s0001g11630.t01	1777	Putative uncharacterized protein [Source:UniProtKB/TrEMBL;Acc:F6H025]	6854	239.437	616	31.5155	2.92551	0	0	up
VIT_12s0057g01300.t01	1414	Putative uncharacterized protein [Source:UniProtKB/TrEMBL;Acc:D7TD98]	165	7.24383	39	2.50753	1.53049	3.24164e-11	1.20479e-11	up
VIT_07s0005g00140.t01	947	Putative uncharacterized protein [Source:UniProtKB/TrEMBL;Acc:F6HZ32]	220	14.4214	0.5	0.048001	8.23093	5.82113e-39	1.09016e-39	up
VIT_03s0091g00810.t01	323	Putative uncharacterized protein [Source:UniProtKB/TrEMBL;Acc:F6H658]	270	51.8914	9	2.53321	4.35646	6.77303e-51	1.06293e-51	up
VIT_18s0072g00920.t01	1876	Putative uncharacterized protein [Source:UniProtKB/TrEMBL;Acc:D7SRA2]	663	21.9389	161	7.80231	1.49152	7.97824e-40	1.4707e-40	up
VIT_11s0037g00570.t01	1625	Putative uncharacterized protein [Source:UniProtKB/TrEMBL;Acc:F6HYK9]	3222	123.085	975	54.5484	1.17405	6.7016e-131	5.33704e-132	up
VIT_16s0050g00930.t01	1717	Putative uncharacterized protein [Source:UniProtKB/TrEMBL;Acc:E0CUX3]	2619	94.6889	39	2.06502	5.51897	0	0	up
VIT_11s0118g00730.t01	1406	Putative uncharacterized protein [Source:UniProtKB/TrEMBL;Acc:D7T508]	12968	572.561	629	40.672	3.81532	0	0	up
VIT_14s0060g00860.t01	2218	Putative uncharacterized protein [Source:UniProtKB/TrEMBL;Acc:F6I4U6]	330	9.23605	42	1.72154	2.42357	5.96709e-38	1.1342e-38	up
VIT_10s0405g00050.t01	1854	Putative inositol transporter [Source:UniProtKB/TrEMBL;Acc:E0CNP2]	777	26.0163	132	6.47284	2.00695	1.06907e-69	1.35634e-70	up
VIT_07s0031g00830.t01	2899	Putative uncharacterized protein [Source:UniProtKB/TrEMBL;Acc:F6H4L5]	408	8.73667	6	0.188163	5.53703	9.73605e-82	1.10338e-82	up
VIT_13s0019g01390.t01	483	Putative uncharacterized protein [Source:UniProtKB/TrEMBL;Acc:D7TLT6]	41	5.26952	0.5	0.0941138	5.80712	2.42686e-09	9.87911e-10	up
VIT_01s0026g02690.t01	302	Putative uncharacterized protein [Source:UniProtKB/TrEMBL;Acc:F6HPP8]	113	23.2277	18	5.41871	2.09982	8.48956e-12	3.07107e-12	up
VIT_16s0100g00860.t01	1251	Putative uncharacterized protein [Source:UniProtKB/TrEMBL;Acc:F6HP42]	222	11.0161	2	0.145346	6.24398	7.56405e-45	1.2947e-45	up
VIT_14s0068g01030.t01	1197	Ubiquinol-cytochrome c reductase iron-sulfur subunit [Source:UniProtKB/TrEMBL;Acc:F6H425]	1457	75.5613	476	36.1529	1.06354	3.07138e-51	4.80177e-52	up
VIT_12s0059g01640.t01	1209	Putative uncharacterized protein [Source:UniProtKB/TrEMBL;Acc:F6HIG2]	1835	94.2201	98	7.36937	3.67642	1.89011e-305	7.43516e-307	up
VIT_16s0098g00720.t01	2426	Putative uncharacterized protein [Source:UniProtKB/TrEMBL;Acc:F6H793]	1061	27.1493	164	6.14587	2.14323	6.41387e-103	6.11476e-104	up
VIT_14s0060g01970.t01	2297	Putative uncharacterized protein [Source:UniProtKB/TrEMBL;Acc:D7U9X1]	265	7.16175	52	2.05813	1.79898	2.03825e-21	5.41793e-22	up
VIT_07s0005g02820.t01	1362	Putative uncharacterized protein [Source:UniProtKB/TrEMBL;Acc:D7U2W0]	6047	275.611	1499	100.059	1.46179	0	0	up
VIT_07s0141g00310.t01	1122	Putative uncharacterized protein [Source:UniProtKB/TrEMBL;Acc:D7SQK2]	127	7.02659	25	2.02571	1.7944	7.13529e-11	2.70447e-11	up
VIT_00s0360g00010.t01	510	Putative uncharacterized protein [Source:UniProtKB/TrEMBL;Acc:F6I7H1]	406	49.4185	133	23.7089	1.05962	4.25736e-15	1.36147e-15	up
VIT_17s0000g05960.t01	764	Putative uncharacterized protein [Source:UniProtKB/TrEMBL;Acc:D7SID4]	445	36.1577	52	6.18786	2.54679	1.31936e-53	1.99606e-54	up
VIT_18s0001g02640.t01	612	Putative uncharacterized protein [Source:UniProtKB/TrEMBL;Acc:E0CR55]	168	17.0409	10	1.48552	3.51996	3.30007e-28	7.52385e-29	up
VIT_03s0091g00520.t01	1241	Putative uncharacterized protein [Source:UniProtKB/TrEMBL;Acc:D7SXT3]	136	6.80301	34	2.49079	1.44957	8.05223e-09	3.38042e-09	up
VIT_00s0469g00050.t01	2229	Putative uncharacterized protein [Source:UniProtKB/TrEMBL;Acc:F6H878]	607	16.9049	75	3.05901	2.4663	4.08223e-70	5.15666e-71	up
VIT_02s0025g02500.t01	2433	Putative uncharacterized protein [Source:UniProtKB/TrEMBL;Acc:F6HU69]	4611	117.649	525	19.6177	2.58426	0	0	up
VIT_18s0001g13270.t01	1556	Putative uncharacterized protein [Source:UniProtKB/TrEMBL;Acc:E0CPF6]	423	16.8758	93	5.4338	1.63492	2.16071e-29	4.80323e-30	up
VIT_01s0026g00540.t01	1457	Putative uncharacterized protein [Source:UniProtKB/TrEMBL;Acc:D7TNN4]	443	18.8746	120	7.48776	1.33384	5.0302e-23	1.28214e-23	up
VIT_11s0016g04980.t01	2224	Putative uncharacterized protein [Source:UniProtKB/TrEMBL;Acc:F6HH75]	247	6.89439	45	1.83954	1.90608	1.39039e-21	3.68052e-22	up
VIT_17s0000g00800.t01	1892	Putative uncharacterized protein [Source:UniProtKB/TrEMBL;Acc:F6GT02]	907	29.7591	226	10.8597	1.45435	4.55151e-52	7.04475e-53	up
VIT_03s0091g00590.t01	1620	Putative uncharacterized protein [Source:UniProtKB/TrEMBL;Acc:F6H670]	206	7.8938	19	1.06627	2.88814	5.96127e-29	1.33804e-29	up
VIT_00s1308g00010.t01	1141	Putative uncharacterized protein [Source:UniProtKB/TrEMBL;Acc:D7TS18]	375	20.4023	64	5.09947	2.00032	3.76943e-34	7.63541e-35	up
VIT_18s0001g10760.t01	511	Putative uncharacterized protein [Source:UniProtKB/TrEMBL;Acc:F6H006]	77	9.35414	0.5	0.0889569	6.71636	4.17104e-16	1.29098e-16	up
VIT_18s0122g00660.t01	2571	Putative uncharacterized protein [Source:UniProtKB/TrEMBL;Acc:F6I6W0]	683	16.4912	232	8.20382	1.00733	1.08367e-22	2.78405e-23	up
VIT_01s0011g01830.t01	1957	Putative uncharacterized protein [Source:UniProtKB/TrEMBL;Acc:D7T9J5]	2616	82.9814	457	21.2303	1.96666	1.08401e-225	5.56781e-227	up
VIT_02s0012g02090.t01	973	Putative uncharacterized protein [Source:UniProtKB/TrEMBL;Acc:D7TTR1]	524	33.4312	93	8.68961	1.94383	1.62028e-45	2.74806e-46	up
VIT_04s0023g02920.t01	905	Putative uncharacterized protein [Source:UniProtKB/TrEMBL;Acc:F6GWQ3]	160	10.975	37	3.71692	1.56204	3.30713e-11	1.23027e-11	up
VIT_08s0056g01600.t01	382	Putative uncharacterized protein [Source:UniProtKB/TrEMBL;Acc:F6HMP0]	4337	704.79	1382	328.908	1.09951	2.46851e-158	1.71434e-159	up
VIT_12s0028g02660.t01	2359	Acyl-coenzyme A oxidase [Source:UniProtKB/TrEMBL;Acc:F6H4X3]	1685	44.341	383	14.7605	1.5869	1.35166e-108	1.23527e-109	up
VIT_13s0106g00060.t01	1266	Putative uncharacterized protein [Source:UniProtKB/TrEMBL;Acc:F6HVM2]	121	5.93315	24	1.72349	1.78347	2.43251e-10	9.46834e-11	up
VIT_02s0234g00100.t01	984	Putative uncharacterized protein [Source:UniProtKB/TrEMBL;Acc:D7T5I6]	352	22.2066	114	10.5327	1.07611	1.47043e-13	4.9642e-14	up
VIT_11s0103g00570.t01	2895	Putative uncharacterized protein [Source:UniProtKB/TrEMBL;Acc:F6I5N6]	1037	22.2364	338	10.6145	1.06689	5.10478e-37	9.8787e-38	up
VIT_14s0128g00180.t01	2334	Putative uncharacterized protein [Source:UniProtKB/TrEMBL;Acc:F6HYX9]	458	12.1814	62	2.41502	2.33458	5.48193e-50	8.70878e-51	up
VIT_09s0002g07020.t01	3904	Putative uncharacterized protein [Source:UniProtKB/TrEMBL;Acc:D7U141]	1540	24.4875	269	6.2643	1.96682	2.27135e-133	1.78802e-134	up
VIT_11s0118g00510.t01	2087	Putative uncharacterized protein [Source:UniProtKB/TrEMBL;Acc:D7T4Y7]	397	11.8087	63	2.74441	2.10528	1.88023e-38	3.54711e-39	up
VIT_18s0001g06790.t01	1650	Putative uncharacterized protein [Source:UniProtKB/TrEMBL;Acc:F6H0Y9]	7452	280.364	66	3.63656	6.26859	0	0	up
VIT_18s0001g09570.t01	1921	Putative uncharacterized protein [Source:UniProtKB/TrEMBL;Acc:E0CPN2]	1389	44.8858	307	14.5292	1.6273	5.25594e-93	5.38718e-94	up
VIT_11s0052g01370.t01	1597	Putative uncharacterized protein [Source:UniProtKB/TrEMBL;Acc:F6GXD2]	817	31.7579	267	15.1998	1.06306	2.87233e-29	6.39966e-30	up
VIT_08s0058g01270.t01	1007	Putative uncharacterized protein [Source:UniProtKB/TrEMBL;Acc:F6GXX0]	202	12.4525	61	5.5072	1.17704	2.11835e-09	8.60137e-10	up
VIT_01s0011g05250.t01	750	Putative uncharacterized protein [Source:UniProtKB/TrEMBL;Acc:D7T8Q4]	3034	251.124	680	82.4286	1.60718	3.72156e-198	2.13871e-199	up
VIT_06s0004g03910.t01	668	Putative uncharacterized protein [Source:UniProtKB/TrEMBL;Acc:F6GTV1]	232	21.5598	25	3.40247	2.66369	6.22781e-30	1.36757e-30	up
VIT_14s0060g02270.t01	609	Putative uncharacterized protein [Source:UniProtKB/TrEMBL;Acc:D7U9U6]	316	32.211	76	11.3456	1.50542	6.79772e-20	1.88243e-20	up
VIT_18s0001g09060.t01	1292	Putative uncharacterized protein [Source:UniProtKB/TrEMBL;Acc:F6H198]	221	10.6185	14	0.985135	3.43012	5.48408e-36	1.08317e-36	up
VIT_03s0110g00190.t01	1339	Cytochrome c oxidase subunit 1 [Source:UniProtKB/TrEMBL;Acc:D7TR12]	413	19.1471	54	3.66643	2.38468	2.55648e-46	4.2831e-47	up
VIT_02s0241g00020.t01	1145	Putative uncharacterized protein [Source:UniProtKB/TrEMBL;Acc:F6H5K9]	469	25.4274	158	12.5453	1.01923	2.92501e-16	9.01293e-17	up
VIT_17s0000g06270.t01	1570	Putative uncharacterized protein [Source:UniProtKB/TrEMBL;Acc:F6GT74]	907	35.8626	303	17.5458	1.03135	7.53952e-31	1.62654e-31	up
VIT_10s0003g03960.t01	616	Putative uncharacterized protein [Source:UniProtKB/TrEMBL;Acc:A5C977]	233	23.4806	68	10.036	1.22629	2.73769e-11	1.0136e-11	up
VIT_03s0063g01380.t01	805	Putative uncharacterized protein [Source:UniProtKB/TrEMBL;Acc:D7TPS3]	1365	105.262	191	21.5709	2.28682	6.02913e-143	4.51645e-144	up
VIT_07s0185g00170.t01	459	Putative uncharacterized protein [Source:UniProtKB/TrEMBL;Acc:D7TR93]	55	7.43848	15	2.97104	1.32404	0.000738355	0.000448856	up
VIT_06s0004g01990.t01	963	Putative uncharacterized protein [Source:UniProtKB/TrEMBL;Acc:F6GU51]	2790	179.851	24	2.26577	6.31066	0	0	up
VIT_04s0044g01420.t01	1559	Putative uncharacterized protein [Source:UniProtKB/TrEMBL;Acc:F6I0D8]	161	6.41082	36	2.09936	1.61056	1.00494e-11	3.64731e-12	up
VIT_00s0184g00200.t01	540	Putative uncharacterized protein [Source:UniProtKB/TrEMBL;Acc:D7TFZ7]	47	5.40304	2	0.336718	4.00416	1.72661e-09	6.98658e-10	up
VIT_19s0015g00730.t01	2358	Putative uncharacterized protein [Source:UniProtKB/TrEMBL;Acc:F6I568]	1126	29.6434	79	3.04589	3.28278	8.2536e-172	5.31146e-173	up
VIT_04s0008g02000.t01	1363	Putative uncharacterized protein [Source:UniProtKB/TrEMBL;Acc:A5B5R8]	1859	84.6677	298	19.877	2.09071	6.71007e-174	4.29043e-175	up
VIT_12s0035g01540.t01	594	Putative uncharacterized protein [Source:UniProtKB/TrEMBL;Acc:D7TGP0]	119	12.4364	11	1.68359	2.88495	3.10963e-17	9.28564e-18	up
VIT_13s0019g04630.t01	1404	Putative uncharacterized protein [Source:UniProtKB/TrEMBL;Acc:F6HNE0]	179	7.91443	38	2.46063	1.68546	1.10705e-13	3.72219e-14	up
VIT_05s0124g00020.t01	1788	Putative uncharacterized protein [Source:UniProtKB/TrEMBL;Acc:F6I3Q7]	1321	45.8637	423	21.5082	1.09247	1.34834e-48	2.18596e-49	up
VIT_19s0015g00930.t01	2741	Putative uncharacterized protein [Source:UniProtKB/TrEMBL;Acc:D7UAL3]	1203	27.2452	207	6.86581	1.9885	5.96911e-106	5.57018e-107	up
VIT_05s0102g00710.t01	1285	Putative uncharacterized protein [Source:UniProtKB/TrEMBL;Acc:A5B8T3]	10318	498.455	2687	190.106	1.39066	0	0	up
VIT_14s0171g00090.t01	1793	Uridine kinase [Source:UniProtKB/TrEMBL;Acc:F6I5J8]	264	9.14024	82	4.1578	1.13641	2.50391e-11	9.25894e-12	up
VIT_18s0001g09420.t01	1318	Putative uncharacterized protein [Source:UniProtKB/TrEMBL;Acc:F6GZN9]	7771	366.012	1267	87.396	2.06625	0	0	up
VIT_02s0154g00260.t01	2131	Putative uncharacterized protein [Source:UniProtKB/TrEMBL;Acc:F6HPA0]	1455	42.3851	45	1.91982	4.46452	6.48017e-272	2.77517e-273	up
VIT_17s0000g03510.t01	1491	Putative uncharacterized protein [Source:UniProtKB/TrEMBL;Acc:D7SJ08]	249	10.3671	47	2.86583	1.85498	5.19226e-21	1.39685e-21	up
VIT_09s0002g00820.t01	1387	Putative uncharacterized protein [Source:UniProtKB/TrEMBL;Acc:F6HXQ8]	254	11.3682	48	3.14626	1.85329	2.20875e-21	5.87621e-22	up
VIT_14s0128g00770.t01	1115	Putative uncharacterized protein [Source:UniProtKB/TrEMBL;Acc:F6HZ09]	436	24.2742	107	8.72447	1.47629	3.07499e-26	7.30143e-27	up
VIT_05s0077g00660.t01	619	Putative uncharacterized protein [Source:UniProtKB/TrEMBL;Acc:F6H709]	116	11.6333	3	0.440617	4.72259	2.46511e-23	6.23123e-24	up
VIT_14s0083g00590.t01	1270	Putative uncharacterized protein [Source:UniProtKB/TrEMBL;Acc:D7SMJ6]	138	6.74543	28	2.0044	1.75074	2.34964e-11	8.68092e-12	up
VIT_00s0218g00170.t01	1137	Putative uncharacterized protein [Source:UniProtKB/TrEMBL;Acc:F6I729]	1132	61.8045	104	8.31578	2.89379	1.00711e-153	7.19301e-155	up
VIT_05s0077g01140.t01	982	Putative uncharacterized protein [Source:UniProtKB/TrEMBL;Acc:F6H732]	2717	171.756	51	4.7216	5.18494	0	0	up
VIT_08s0007g07690.t01	1201	Polygalacturonase inhibitor [Source:UniProtKB/Swiss-Prot;Acc:A7PW81]	13584	702.132	10	0.756985	9.85726	0	0	up
VIT_04s0008g03930.t01	1320	Putative uncharacterized protein [Source:UniProtKB/TrEMBL;Acc:F6H2Z1]	18417	866.122	6104	420.408	1.04278	0	0	up
VIT_13s0019g04460.t01	2467	Phenylalanine ammonia-lyase [Source:UniProtKB/TrEMBL;Acc:F6HNF5]	5888	148.161	501	18.4629	3.00446	0	0	up
VIT_19s0014g02740.t01	277	Putative metallothionein-like protein [Source:UniProtKB/TrEMBL;Acc:Q9M4H3]	66928	14999	4400	1444.12	3.3766	0	0	up
VIT_18s0001g03620.t01	1327	Putative uncharacterized protein [Source:UniProtKB/TrEMBL;Acc:F6HMX9]	469	21.94	39	2.67192	3.03761	1.82052e-67	2.35984e-68	up
VIT_01s0010g01720.t01	795	Putative uncharacterized protein [Source:UniProtKB/TrEMBL;Acc:F6HG11]	211	16.4759	60	6.86143	1.26378	8.81664e-11	3.35511e-11	up
VIT_15s0048g00280.t01	1392	Putative uncharacterized protein [Source:UniProtKB/TrEMBL;Acc:F6I3A3]	337	15.0288	102	6.6618	1.17375	8.33808e-15	2.69057e-15	up
VIT_06s0061g01330.t01	759	Putative uncharacterized protein [Source:UniProtKB/TrEMBL;Acc:F6GW49]	137	11.205	41	4.91103	1.19005	7.36654e-07	3.47971e-07	up
VIT_10s0003g01800.t01	2009	Putative uncharacterized protein [Source:UniProtKB/TrEMBL;Acc:F6HMC6]	536	16.5622	97	4.38957	1.91574	1.16194e-45	1.96484e-46	up
VIT_08s0007g01360.t01	480	Putative uncharacterized protein [Source:UniProtKB/TrEMBL;Acc:D7THF5]	1124	145.365	80	15.1523	3.26207	1.41487e-170	9.15059e-172	up
VIT_05s0029g00080.t01	2631	Putative uncharacterized protein [Source:UniProtKB/TrEMBL;Acc:F6GWG4]	1299	30.6494	26	0.898427	5.09231	3.7076e-254	1.69843e-255	up
VIT_08s0007g04570.t01	1580	Putative uncharacterized protein [Source:UniProtKB/TrEMBL;Acc:A5BL00]	342	13.437	8	0.460324	4.86742	5.25427e-67	6.84218e-68	up
VIT_04s0044g00470.t01	789	Putative uncharacterized protein [Source:UniProtKB/TrEMBL;Acc:D7U434]	141	11.0937	27	3.11112	1.83423	2.91946e-12	1.03412e-12	up
VIT_11s0118g00580.t01	567	Putative uncharacterized protein [Source:UniProtKB/TrEMBL;Acc:F6HCI2]	151	16.5321	29	4.64992	1.82999	5.23519e-13	1.80346e-13	up
VIT_13s0019g03550.t01	1702	Putative uncharacterized protein [Source:UniProtKB/TrEMBL;Acc:F6HNK7]	688	25.0936	175	9.34779	1.42462	1.25915e-38	2.36733e-39	up
VIT_18s0001g12170.t01	1665	Putative uncharacterized protein [Source:UniProtKB/TrEMBL;Acc:F6H1G9]	284	10.5886	85	4.64125	1.18992	6.3802e-13	2.20493e-13	up
VIT_15s0021g01270.t01	531	Putative uncharacterized protein [Source:UniProtKB/TrEMBL;Acc:D7SM07]	228	26.6547	0.5	0.0856063	8.28246	4.0257e-40	7.38396e-41	up
VIT_09s0018g00330.t01	534	Putative uncharacterized protein [Source:UniProtKB/TrEMBL;Acc:F6HBQ9]	55	6.39375	0.5	0.0851254	6.23093	4.75146e-12	1.70061e-12	up
VIT_16s0039g01240.t01	2308	Phenylalanine ammonia-lyase [Source:UniProtKB/TrEMBL;Acc:F6HEB8]	576	15.4925	15	0.590862	4.7126	8.82076e-111	7.91949e-112	up
VIT_03s0038g03630.t01	1242	Putative uncharacterized protein [Source:UniProtKB/TrEMBL;Acc:F6I0T2]	953	47.6327	179	13.1027	1.86209	3.06563e-77	3.61498e-78	up
VIT_09s0002g01150.t01	2664	Putative uncharacterized protein [Source:UniProtKB/TrEMBL;Acc:F6HXV9]	4804	111.944	598	20.4079	2.45559	0	0	up
VIT_16s0039g01270.t01	356	Putative uncharacterized protein [Source:UniProtKB/TrEMBL;Acc:D7SYY6]	55	9.59062	8	2.04301	2.23093	9.14267e-07	4.33926e-07	up
VIT_08s0058g00440.t01	650	Putative uncharacterized protein [Source:UniProtKB/TrEMBL;Acc:F6GXT8]	1499	143.16	11	1.53854	6.53992	1.00087e-292	4.07955e-294	up
VIT_01s0011g00820.t01	1283	Putative uncharacterized protein [Source:UniProtKB/TrEMBL;Acc:D7T9T5]	366	17.7088	89	6.30658	1.48953	1.66008e-22	4.28393e-23	up
VIT_16s0039g00930.t01	1560	Putative uncharacterized protein [Source:UniProtKB/TrEMBL;Acc:F6HEA2]	316	12.5747	12	0.699338	4.16839	5.03871e-58	7.21368e-59	up
VIT_18s0001g07640.t01	1426	Putative uncharacterized protein [Source:UniProtKB/TrEMBL;Acc:E0CRX2]	681	29.6457	203	12.9422	1.19574	1.80799e-29	4.01083e-30	up
VIT_12s0057g01430.t01	772	Putative uncharacterized protein [Source:UniProtKB/TrEMBL;Acc:D7TDB1]	1747	140.478	233	27.439	2.35605	3.39937e-189	2.03781e-190	up
VIT_17s0000g09790.t01	1456	Putative uncharacterized protein [Source:UniProtKB/TrEMBL;Acc:D7SHE1]	9883	421.368	606	37.8392	3.47713	0	0	up
VIT_13s0047g00060.t01	1541	Putative uncharacterized protein [Source:UniProtKB/TrEMBL;Acc:F6HIX2]	406	16.3553	4	0.235987	6.1149	3.32136e-81	3.78543e-82	up
VIT_06s0080g00450.t01	1008	Putative uncharacterized protein [Source:UniProtKB/TrEMBL;Acc:F6HHF9]	1815	111.776	378	34.0927	1.71308	3.09618e-130	2.47285e-131	up
VIT_14s0108g00450.t01	605	Putative uncharacterized protein [Source:UniProtKB/TrEMBL;Acc:F6H5R5]	2623	269.139	1	0.150271	10.8066	0	0	up
VIT_13s0019g04710.t01	2346	Putative uncharacterized protein [Source:UniProtKB/TrEMBL;Acc:F6HND8]	1021	27.0167	280	10.8508	1.31605	2.14813e-50	3.39978e-51	up
VIT_04s0008g07020.t01	1914	Putative uncharacterized protein [Source:UniProtKB/TrEMBL;Acc:D7SV72]	14617	474.079	677	32.1571	3.88192	0	0	up
VIT_18s0001g06950.t01	1376	Putative uncharacterized protein [Source:UniProtKB/TrEMBL;Acc:A5CAM1]	3849	173.645	106	7.00354	4.63192	0	0	up
VIT_07s0151g00400.t01	455	Putative uncharacterized protein [Source:UniProtKB/TrEMBL;Acc:F6I7I6]	74	10.0961	11	2.19792	2.19959	1.46244e-08	6.21736e-09	up
VIT_04s0008g06420.t01	492	Putative uncharacterized protein [Source:UniProtKB/TrEMBL;Acc:F6H3X0]	50	6.30869	4	0.739138	3.09342	2.03447e-08	8.73937e-09	up
VIT_15s0024g00800.t01	858	Putative uncharacterized protein [Source:UniProtKB/TrEMBL;Acc:D7UB79]	2177	157.509	610	64.6358	1.28503	3.16914e-102	3.03299e-103	up
VIT_12s0055g00510.t01	579	Putative uncharacterized protein [Source:UniProtKB/TrEMBL;Acc:A5C0V8]	145	15.5462	27	4.23951	1.87459	6.47253e-13	2.23743e-13	up
VIT_16s0050g02680.t01	1218		1960	99.8948	162	12.092	3.04636	8.85175e-279	3.72988e-280	up
VIT_08s0056g00780.t01	1673	Putative uncharacterized protein [Source:UniProtKB/TrEMBL;Acc:D7TL09]	744	27.6065	22	1.19552	4.5293	1.61182e-140	1.2237e-141	up
VIT_02s0236g00120.t01	515	Putative uncharacterized protein [Source:UniProtKB/TrEMBL;Acc:F6H7Y5]	150	18.0808	17	3.00104	2.59092	3.03508e-19	8.54618e-20	up
VIT_12s0028g01200.t01	2170	Putative uncharacterized protein [Source:UniProtKB/TrEMBL;Acc:F6H565]	176	5.03485	36	1.50825	1.73908	5.03501e-14	1.66956e-14	up
VIT_06s0004g06530.t01	1005	Putative uncharacterized protein [Source:UniProtKB/TrEMBL;Acc:D7SJY5]	180	11.1184	17	1.53785	2.85396	3.63094e-25	8.79985e-26	up
VIT_02s0025g03160.t01	486	Putative uncharacterized protein [Source:UniProtKB/TrEMBL;Acc:F6HUA5]	111	14.1782	19	3.55425	1.99606	5.91849e-11	2.23064e-11	up
VIT_08s0007g00540.t01	1396	Putative uncharacterized protein [Source:UniProtKB/TrEMBL;Acc:D7THM2]	4467	198.639	62	4.03772	5.62046	0	0	up
VIT_09s0002g00380.t01	5746	Putative uncharacterized protein [Source:UniProtKB/TrEMBL;Acc:F6HXN6]	785	8.48082	225	3.55998	1.25234	3.09177e-36	6.08109e-37	up
VIT_17s0000g05450.t01	1937	Putative uncharacterized protein [Source:UniProtKB/TrEMBL;Acc:D7SII5]	1199	38.4259	295	13.846	1.47261	1.09291e-69	1.38708e-70	up
VIT_13s0019g05100.t01	1263	Putative uncharacterized protein [Source:UniProtKB/TrEMBL;Acc:D7TM35]	338	16.613	4	0.28793	5.85045	4.97927e-68	6.41093e-69	up
VIT_16s0013g01090.t01	1027	Putative uncharacterized protein [Source:UniProtKB/TrEMBL;Acc:F6I2P5]	587	35.4815	69	6.10814	2.53826	4.72505e-70	5.97518e-71	up
VIT_05s0020g03680.t01	728	Putative uncharacterized protein [Source:UniProtKB/TrEMBL;Acc:D7T705]	335	28.5659	1	0.124882	7.83759	6.57889e-61	9.14088e-62	up
VIT_17s0000g09570.t01	1589	Putative uncharacterized protein [Source:UniProtKB/TrEMBL;Acc:F6GTQ8]	4409	172.246	68	3.89059	5.46834	0	0	up
VIT_10s0116g01700.t01	721	Putative uncharacterized protein [Source:UniProtKB/TrEMBL;Acc:F6H7L8]	127	10.9346	13	1.63922	2.73781	2.04147e-17	6.06276e-18	up
VIT_15s0046g01820.t01	1231	Putative uncharacterized protein [Source:UniProtKB/TrEMBL;Acc:D7UCH4]	573	28.8955	78	5.76059	2.32656	5.67297e-62	7.81446e-63	up
VIT_02s0109g00370.t01	713	Putative uncharacterized protein [Source:UniProtKB/TrEMBL;Acc:A5BAJ7]	182	15.8459	26	3.31523	2.25692	7.51221e-20	2.08305e-20	up
VIT_01s0011g02480.t01	4013	Putative uncharacterized protein [Source:UniProtKB/TrEMBL;Acc:F6HFR1]	571	8.83285	41	0.928849	3.24936	5.7341e-87	6.19049e-88	up
VIT_02s0012g00930.t01	717	Putative uncharacterized protein [Source:UniProtKB/TrEMBL;Acc:D7TTZ9]	652	56.4498	173	21.936	1.36367	2.1226e-34	4.2908e-35	up
VIT_08s0007g07880.t01	1699	Putative uncharacterized protein [Source:UniProtKB/TrEMBL;Acc:F6HL63]	2787	101.83	106	5.67209	4.16615	0	0	up
VIT_04s0044g00510.t01	2060	Putative uncharacterized protein [Source:UniProtKB/TrEMBL;Acc:F6I0I8]	1082	32.6057	195	8.60593	1.92172	2.94692e-91	3.05567e-92	up
VIT_08s0007g06000.t01	1140	Putative uncharacterized protein [Source:UniProtKB/TrEMBL;Acc:F6HLM3]	124	6.75229	41	3.26971	1.04621	2.35861e-05	1.24654e-05	up
VIT_14s0083g01170.t01	1625	Putative uncharacterized protein [Source:UniProtKB/TrEMBL;Acc:D7SMP9]	688	26.2826	199	11.1335	1.23921	2.06848e-31	4.41685e-32	up
VIT_19s0014g05040.t01	1894	Putative uncharacterized protein [Source:UniProtKB/TrEMBL;Acc:E0CT44]	320	10.4883	107	5.13611	1.03003	1.15526e-11	4.21278e-12	up
VIT_14s0068g00750.t01	1149	Putative uncharacterized protein [Source:UniProtKB/TrEMBL;Acc:F6H411]	319	17.2347	102	8.07069	1.09456	1.02813e-12	3.57621e-13	up
VIT_16s0100g01170.t01	1340	Putative uncharacterized protein [Source:UniProtKB/TrEMBL;Acc:F6HP17]	498	23.0706	0.5	0.0339231	9.40957	2.2009e-75	2.6458e-76	up
VIT_16s0050g01720.t01	850	Putative uncharacterized protein [Source:UniProtKB/TrEMBL;Acc:F6H6L5]	620	45.28	79	8.44965	2.42191	3.92407e-70	4.95507e-71	up
VIT_05s0020g03240.t01	2385	Putative uncharacterized protein [Source:UniProtKB/TrEMBL;Acc:F6HDP1]	762	19.8336	137	5.22231	1.92518	8.54616e-65	1.14153e-65	up
VIT_11s0065g00570.t01	378	Putative uncharacterized protein [Source:UniProtKB/TrEMBL;Acc:F6H9K7]	56	9.19666	7	1.68359	2.44957	1.55092e-07	7.01637e-08	up
VIT_00s0324g00060.t01	1481	Putative uncharacterized protein [Source:UniProtKB/TrEMBL;Acc:F6I299]	613	25.6945	1	0.0613868	8.70931	6.77947e-101	6.55044e-102	up
VIT_11s0065g00530.t01	180	Putative uncharacterized protein [Source:UniProtKB/TrEMBL;Acc:D7T0P4]	15	5.17312	0.5	0.252539	4.35646	0.000602087	0.000362976	up
VIT_09s0002g02460.t01	865	Putative uncharacterized protein [Source:UniProtKB/TrEMBL;Acc:D7U028]	112	8.03778	29	3.04798	1.39894	3.79671e-07	1.75789e-07	up
VIT_07s0005g02390.t01	2602	Putative uncharacterized protein [Source:UniProtKB/TrEMBL;Acc:F6HZE8]	430	10.2588	141	4.92654	1.05821	6.93129e-16	2.16281e-16	up
VIT_18s0001g15140.t01	1322	Putative uncharacterized protein [Source:UniProtKB/TrEMBL;Acc:E0CQL0]	355	16.6698	68	4.67636	1.83378	5.52548e-29	1.23896e-29	up
VIT_13s0074g00110.t01	1219	Putative uncharacterized protein [Source:UniProtKB/TrEMBL;Acc:D7UBS7]	909	46.2907	144	10.7396	2.10778	1.54235e-86	1.67361e-87	up
VIT_07s0129g00360.t01	1447	Putative uncharacterized protein [Source:UniProtKB/TrEMBL;Acc:F6HSU5]	548	23.5096	64	4.02107	2.5476	9.56756e-66	1.26347e-66	up
VIT_14s0060g01530.t01	1608	Putative uncharacterized protein [Source:UniProtKB/TrEMBL;Acc:D7UA01]	331	12.7784	67	3.78808	1.75417	1.41756e-25	3.41149e-26	up
VIT_18s0122g01160.t01	1177	Putative uncharacterized protein [Source:UniProtKB/TrEMBL;Acc:F6I6T8]	277	14.6096	31	2.3945	2.60911	9.86589e-35	1.98441e-35	up
VIT_13s0067g00160.t01	1345	Putative uncharacterized protein [Source:UniProtKB/TrEMBL;Acc:D7T4T5]	1064	49.1081	347	23.4551	1.06606	6.67787e-38	1.27053e-38	up
VIT_00s0301g00080.t01	455	Putative uncharacterized protein [Source:UniProtKB/TrEMBL;Acc:F6GYY2]	478	65.2154	150	29.9716	1.12162	3.93796e-19	1.11093e-19	up
VIT_13s0019g00840.t01	1412	Putative uncharacterized protein [Source:UniProtKB/TrEMBL;Acc:A5BIN1]	6420	282.25	878	56.5315	2.31985	0	0	up
VIT_02s0033g01310.t01	2407	Putative uncharacterized protein [Source:UniProtKB/TrEMBL;Acc:F6I0A0]	1005	25.9193	277	10.4625	1.30881	3.26045e-49	5.23503e-50	up
VIT_04s0023g01360.t01	1699	Putative uncharacterized protein [Source:UniProtKB/TrEMBL;Acc:D7SPH9]	583	21.3014	154	8.24058	1.37013	4.15852e-31	8.93129e-32	up
VIT_01s0010g03730.t01	1648	Putative uncharacterized protein [Source:UniProtKB/TrEMBL;Acc:F6HGB2]	1328	50.0236	347	19.1427	1.38582	1.98249e-70	2.49791e-71	up
VIT_11s0016g02240.t01	1470	Putative uncharacterized protein [Source:UniProtKB/TrEMBL;Acc:F6HGW4]	277	11.6976	90	5.56616	1.07146	7.2806e-11	2.76072e-11	up
VIT_19s0090g01260.t01	1053	Putative uncharacterized protein [Source:UniProtKB/TrEMBL;Acc:D7T844]	210	12.3801	55	4.74859	1.38245	3.81202e-12	1.35869e-12	up
VIT_06s0009g01730.t01	1160	Putative uncharacterized protein [Source:UniProtKB/TrEMBL;Acc:F6H9Z2]	182	9.73974	37	2.89984	1.74791	1.486e-14	4.83362e-15	up
VIT_03s0017g02350.t01	1565	Putative uncharacterized protein [Source:UniProtKB/TrEMBL;Acc:F6HTQ3]	284	11.2652	86	4.99591	1.17305	1.16912e-12	4.07953e-13	up
VIT_12s0035g02070.t01	1237	Putative uncharacterized protein [Source:UniProtKB/TrEMBL;Acc:D7TGJ2]	756	37.939	164	12.0533	1.65426	2.20234e-52	3.39055e-53	up
VIT_06s0004g06320.t01	1973	Putative uncharacterized protein [Source:UniProtKB/TrEMBL;Acc:F6GUT2]	625	19.6647	192	8.84717	1.15232	1.14587e-25	2.75133e-26	up
VIT_06s0004g02200.t01	892	Putative uncharacterized protein [Source:UniProtKB/TrEMBL;Acc:F6GU42]	1581	110.027	321	32.7168	1.74976	5.55408e-117	4.77244e-118	up
VIT_16s0100g00300.t01	1383	Putative uncharacterized protein [Source:UniProtKB/TrEMBL;Acc:D7TMY3]	4568	205.04	389	25.5716	3.00329	0	0	up
VIT_12s0035g02200.t01	510	Putative uncharacterized protein [Source:UniProtKB/TrEMBL;Acc:D7TGI2]	167	20.3273	26	4.63483	2.13283	3.67678e-17	1.10113e-17	up
VIT_05s0049g00550.t01	636	Putative uncharacterized protein [Source:UniProtKB/TrEMBL;Acc:F6H8M4]	1751	170.908	173	24.7297	2.7889	1.9606e-228	9.91727e-230	up
VIT_05s0049g02240.t01	838	Putative uncharacterized protein [Source:UniProtKB/TrEMBL;Acc:D7SZQ8]	265	19.6307	3	0.325467	5.91445	1.37883e-53	2.08667e-54	up
VIT_01s0011g05950.t01	1915	Putative uncharacterized protein [Source:UniProtKB/TrEMBL;Acc:D7T8J2]	422	13.6797	0.5	0.0237373	9.17067	4.51922e-66	5.93478e-67	up
VIT_02s0087g00100.t01	1306	Putative uncharacterized protein [Source:UniProtKB/TrEMBL;Acc:D7TFG7]	672	31.9419	146	10.1634	1.65206	1.28154e-46	2.13531e-47	up
VIT_14s0081g00690.t01	2565	Putative uncharacterized protein [Source:UniProtKB/TrEMBL;Acc:F6HVH9]	209	5.05816	34	1.2051	2.06946	2.053e-20	5.59755e-21	up
VIT_05s0102g01160.t01	3930	Putative uncharacterized protein [Source:UniProtKB/TrEMBL;Acc:F6HYX1]	535	8.45075	177	4.0946	1.04536	4.22896e-19	1.19419e-19	up
VIT_14s0030g00410.t01	807	Putative uncharacterized protein [Source:UniProtKB/TrEMBL;Acc:D7TUZ8]	2744	211.079	351	39.5425	2.41631	2.27084e-305	8.94328e-307	up
VIT_13s0067g03070.t01	1556	Putative uncharacterized protein [Source:UniProtKB/TrEMBL;Acc:F6HC71]	1078	43.0074	325	18.9891	1.17941	6.01448e-45	1.02892e-45	up
VIT_02s0025g01680.t01	1166	Putative uncharacterized protein [Source:UniProtKB/TrEMBL;Acc:D7TVH9]	288	15.333	91	7.09534	1.1117	7.31061e-12	2.63787e-12	up
VIT_14s0060g01680.t01	3633	Putative uncharacterized protein [Source:UniProtKB/TrEMBL;Acc:D7U9Y9]	1124	19.2059	254	6.35622	1.59531	2.07801e-73	2.54863e-74	up
VIT_01s0137g00730.t01	1681	Putative uncharacterized protein [Source:UniProtKB/TrEMBL;Acc:D7SMB6]	145	5.35469	4	0.216333	4.62948	1.19597e-28	2.70173e-29	up
VIT_06s0004g04010.t01	2141	Putative uncharacterized protein [Source:UniProtKB/TrEMBL;Acc:F6GTU7]	3441	99.7705	420	17.8346	2.48394	0	0	up
VIT_16s0098g01170.t01	894	Putative uncharacterized protein [Source:UniProtKB/TrEMBL;Acc:E0CVA4]	2009	139.501	21	2.13556	6.02951	0	0	up
VIT_10s0003g02610.t01	2111	Putative uncharacterized protein [Source:UniProtKB/TrEMBL;Acc:F6HMG5]	3733	109.775	1245	53.6181	1.03376	1.63671e-123	1.3613e-124	up
VIT_13s0019g04550.t01	1644	Putative uncharacterized protein [Source:UniProtKB/TrEMBL;Acc:F6HNE7]	382	14.4243	19	1.05071	3.77907	8.25622e-66	1.08916e-66	up
VIT_04s0008g01500.t01	665	Putative uncharacterized protein [Source:UniProtKB/TrEMBL;Acc:F6H3Q1]	58	5.41428	3	0.410138	3.72259	6.04803e-11	2.28057e-11	up
VIT_18s0001g08920.t01	604	Putative uncharacterized protein [Source:UniProtKB/TrEMBL;Acc:F6H190]	525	53.9581	83	12.4931	2.1107	1.33595e-50	2.10639e-51	up
VIT_03s0088g01000.t01	1620	Putative uncharacterized protein [Source:UniProtKB/TrEMBL;Acc:D7T3K4]	317	12.1473	68	3.81614	1.67044	5.36155e-23	1.36783e-23	up
VIT_11s0016g01060.t01	1551	Putative uncharacterized protein [Source:UniProtKB/TrEMBL;Acc:D7TCE8]	239	9.56577	0.5	0.0293082	8.35044	1.05437e-41	1.88699e-42	up
VIT_19s0014g00020.t01	2976	Putative uncharacterized protein [Source:UniProtKB/TrEMBL;Acc:A5B4Z4]	673	14.0384	30	0.916471	3.93714	4.06539e-118	3.47646e-119	up
VIT_05s0077g02030.t01	291	Putative uncharacterized protein [Source:UniProtKB/TrEMBL;Acc:D7SYB7]	61	13.0128	10	3.12419	2.05838	8.87088e-07	4.2066e-07	up
VIT_02s0012g01590.t01	663	Putative uncharacterized protein [Source:UniProtKB/TrEMBL;Acc:F6HT74]	476	44.5684	27	3.70238	3.5895	9.3606e-79	1.09048e-79	up
VIT_06s0080g00980.t01	1015	Putative uncharacterized protein [Source:UniProtKB/TrEMBL;Acc:F6HHD0]	230	14.0668	60	5.37422	1.38817	2.91798e-13	9.96637e-14	up
VIT_18s0001g11570.t01	2734	Putative uncharacterized protein [Source:UniProtKB/TrEMBL;Acc:F6H022]	240	5.44938	38	1.26362	2.10853	8.68562e-24	2.1744e-24	up
VIT_19s0090g01040.t01	549	Putative uncharacterized protein [Source:UniProtKB/TrEMBL;Acc:A5BER5]	81	9.15897	0.5	0.0827996	6.78942	8.05588e-17	2.43311e-17	up
VIT_12s0059g02280.t01	1295	Putative uncharacterized protein [Source:UniProtKB/TrEMBL;Acc:F6HIJ7]	414	19.8456	124	8.70527	1.18886	3.00337e-18	8.69745e-19	up
VIT_04s0008g05820.t01	1082	Putative uncharacterized protein [Source:UniProtKB/TrEMBL;Acc:D7SUX5]	1516	86.9773	420	35.2901	1.30138	5.81554e-73	7.16999e-74	up
VIT_01s0011g01510.t01	2434	Putative uncharacterized protein [Source:UniProtKB/TrEMBL;Acc:A5B0U6]	1166	29.738	359	13.4092	1.14908	1.3789e-46	2.2988e-47	up
VIT_09s0002g05820.t01	609	Putative uncharacterized protein [Source:UniProtKB/TrEMBL;Acc:F6HX82]	752	76.6539	60	8.95704	3.09727	2.2746e-109	2.06307e-110	up
VIT_04s0008g05920.t01	1165	Golgi SNAP receptor complex member 1 [Source:UniProtKB/TrEMBL;Acc:D7SUY6]	375	19.982	121	9.44256	1.08145	1.80156e-14	5.88282e-15	up
VIT_18s0001g13520.t01	1168	Putative uncharacterized protein [Source:UniProtKB/TrEMBL;Acc:E0CPH8]	247	13.1277	16	1.2454	3.39794	9.00486e-40	1.66242e-40	up
VIT_17s0000g07020.t01	2269	Putative uncharacterized protein [Source:UniProtKB/TrEMBL;Acc:F6GT23]	609	16.6616	84	3.3657	2.30755	3.72658e-65	4.94517e-66	up
VIT_11s0016g00920.t01	767	Copper transporter [Source:UniProtKB/TrEMBL;Acc:D7TCD9]	952	77.0505	298	35.3225	1.12522	4.81344e-37	9.30828e-38	up
VIT_05s0102g00070.t01	1447	Putative uncharacterized protein [Source:UniProtKB/TrEMBL;Acc:F6HYQ4]	259	11.1113	61	3.83258	1.53564	5.54425e-17	1.66536e-17	up
VIT_16s0039g01550.t01	690	Putative uncharacterized protein [Source:UniProtKB/TrEMBL;Acc:F6HED5]	230	20.6925	49	6.45621	1.68035	3.67653e-17	1.1008e-17	up
VIT_08s0105g00340.t01	1468	Putative uncharacterized protein [Source:UniProtKB/TrEMBL;Acc:D7SY12]	410	17.3377	93	5.75953	1.58989	1.87871e-27	4.35743e-28	up
VIT_13s0156g00170.t01	1762	Putative uncharacterized protein [Source:UniProtKB/TrEMBL;Acc:F6HPS8]	299	10.5341	43	2.21867	2.24731	1.20419e-31	2.55805e-32	up
VIT_00s0179g00260.t01	3225	Putative uncharacterized protein [Source:UniProtKB/TrEMBL;Acc:F6HBJ0]	1334	25.6779	56	1.57866	4.02376	4.30442e-236	2.12198e-237	up
VIT_16s0039g00300.t01	580	Putative uncharacterized protein [Source:UniProtKB/TrEMBL;Acc:D7T7D4]	363	38.8519	117	18.3395	1.08303	4.45864e-14	1.47578e-14	up
VIT_06s0004g02720.t01	2469	Putative uncharacterized protein [Source:UniProtKB/TrEMBL;Acc:D7SKZ7]	247	6.21026	75	2.76166	1.16912	4.06582e-11	1.52118e-11	up
VIT_00s0409g00040.t01	1233	Putative uncharacterized protein [Source:UniProtKB/TrEMBL;Acc:F6H7Y8]	135	6.7968	5	0.36867	4.20446	1.25018e-25	3.00465e-26	up
VIT_14s0030g01490.t01	1494	Cysteine synthase [Source:UniProtKB/TrEMBL;Acc:F6HTV3]	216	8.97506	18	1.09535	3.03453	1.00064e-31	2.12152e-32	up
VIT_00s0264g00030.t01	3027	Putative uncharacterized protein [Source:UniProtKB/TrEMBL;Acc:D7T1R6]	3347	68.64	1122	33.6985	1.02636	1.40244e-109	1.27073e-110	up
VIT_15s0048g00350.t01	1756	3-phosphoshikimate 1-carboxyvinyltransferase [Source:UniProtKB/TrEMBL;Acc:D0VBC7]	3035	107.292	630	32.6172	1.71784	8.1099e-218	4.32558e-219	up
VIT_07s0005g00870.t01	1218	Putative uncharacterized protein [Source:UniProtKB/TrEMBL;Acc:D7U2D1]	3000	152.9	2	0.149284	10.0003	0	0	up
VIT_04s0044g01620.t01	1526	Putative uncharacterized protein [Source:UniProtKB/TrEMBL;Acc:D7U4B6]	625	25.4249	142	8.45988	1.58753	4.2596e-41	7.69567e-42	up
VIT_17s0000g03860.t01	1301	Putative uncharacterized protein [Source:UniProtKB/TrEMBL;Acc:F6GTK0]	278	13.2648	44	3.07472	2.10908	2.29228e-27	5.32718e-28	up
VIT_18s0001g00610.t01	1003	Putative uncharacterized protein [Source:UniProtKB/TrEMBL;Acc:A5AJY6]	265	16.4013	37	3.35375	2.28996	8.17988e-29	1.84241e-29	up
VIT_00s0294g00080.t01	717	Putative uncharacterized protein [Source:UniProtKB/TrEMBL;Acc:F6I287]	75	6.49346	2	0.253595	4.67839	1.77492e-15	5.60478e-16	up
VIT_17s0000g07210.t01	1779	Putative uncharacterized protein [Source:UniProtKB/TrEMBL;Acc:A5C6P2]	6226	217.254	910	46.5046	2.22394	0	0	up
VIT_07s0104g00850.t01	1479	Putative uncharacterized protein [Source:UniProtKB/TrEMBL;Acc:D7TP81]	294	12.3399	6	0.368819	5.06428	2.0919e-58	2.97951e-59	up
VIT_04s0008g04810.t01	1509	Putative uncharacterized protein [Source:UniProtKB/TrEMBL;Acc:F6H3T1]	540	22.2146	44	2.6509	3.06695	3.49256e-78	4.08635e-79	up
VIT_10s0116g01840.t01	654	Putative uncharacterized protein [Source:UniProtKB/TrEMBL;Acc:F6H7N1]	186	17.6551	1	0.139012	6.98873	1.31858e-36	2.57773e-37	up
VIT_12s0035g00380.t01	1811	Putative uncharacterized protein [Source:UniProtKB/TrEMBL;Acc:F6HK70]	3234	110.855	424	21.2852	2.38075	0	0	up
VIT_02s0109g00230.t01	2723	Putative uncharacterized protein [Source:UniProtKB/TrEMBL;Acc:D7SYN5]	443	10.0993	133	4.44053	1.18545	2.33935e-19	6.56619e-20	up
VIT_17s0000g05580.t01	830	Putative uncharacterized protein [Source:UniProtKB/TrEMBL;Acc:D7SIH0]	262	19.5955	1	0.109535	7.48299	2.39265e-49	3.83948e-50	up
VIT_06s0004g05460.t01	1558	Putative uncharacterized protein [Source:UniProtKB/TrEMBL;Acc:D7SK82]	13408	534.233	359	20.9487	4.67253	0	0	up
VIT_02s0025g01280.t01	1517	Putative uncharacterized protein [Source:UniProtKB/TrEMBL;Acc:D7TVE1]	2468	100.994	511	30.6243	1.72152	7.12988e-178	4.47049e-179	up
VIT_11s0016g02980.t01	865	Putative uncharacterized protein [Source:UniProtKB/TrEMBL;Acc:D7TBF0]	186	13.3484	11	1.15613	3.5293	3.72679e-31	7.98695e-32	up
VIT_18s0122g00970.t01	3105	Putative uncharacterized protein [Source:UniProtKB/TrEMBL;Acc:F6I6U5]	283	5.65795	60	1.75679	1.68734	6.04694e-21	1.62928e-21	up
VIT_16s0115g00180.t01	251	Putative uncharacterized protein [Source:UniProtKB/TrEMBL;Acc:F6HCN5]	39	9.6455	5	1.81103	2.41304	1.56865e-05	8.20505e-06	up
VIT_01s0011g01740.t01	537	Putative uncharacterized protein [Source:UniProtKB/TrEMBL;Acc:F6HF56]	128	14.7969	10	1.693	3.12764	7.90308e-20	2.19361e-20	up
VIT_00s0415g00040.t01	2815	Putative uncharacterized protein [Source:UniProtKB/TrEMBL;Acc:F6HCT8]	6354	140.121	369	11.9173	3.55554	0	0	up
VIT_12s0035g01400.t01	617	Putative uncharacterized protein [Source:UniProtKB/TrEMBL;Acc:F6HK23]	54	5.43304	11	1.62083	1.74502	3.78257e-05	2.03739e-05	up
VIT_06s0004g04080.t01	1567	Putative uncharacterized protein [Source:UniProtKB/TrEMBL;Acc:D7SKL8]	818	32.4055	104	6.03385	2.42509	2.89889e-92	2.98592e-93	up
VIT_04s0044g00020.t01	1763	Catalase [Source:UniProtKB/TrEMBL;Acc:F6I0K4]	87097	3066.8	7656	394.803	2.95753	0	0	up
VIT_19s0090g00660.t01	1394	Putative uncharacterized protein [Source:UniProtKB/TrEMBL;Acc:D7T7Z7]	620	27.6098	135	8.80443	1.64888	5.38417e-43	9.47531e-44	up
VIT_07s0104g00200.t01	1173	Putative uncharacterized protein [Source:UniProtKB/TrEMBL;Acc:F6HQ73]	219	11.5899	70	5.42538	1.09507	4.06236e-09	1.67503e-09	up
VIT_06s0004g06480.t01	1857	Putative uncharacterized protein [Source:UniProtKB/TrEMBL;Acc:D7SJZ1]	735	24.5702	41	2.00725	3.61362	1.57442e-121	1.32178e-122	up
VIT_06s0004g06710.t01	2854	Putative uncharacterized protein [Source:UniProtKB/TrEMBL;Acc:F6GUQ8]	9973	216.923	2545	81.0707	1.41993	0	0	up
VIT_08s0007g05720.t01	511	Putative uncharacterized protein [Source:UniProtKB/TrEMBL;Acc:D7TIK4]	153	18.5868	25	4.44784	2.0631	3.2024e-15	1.01955e-15	up
VIT_07s0005g03490.t01	1511	Putative uncharacterized protein [Source:UniProtKB/TrEMBL;Acc:F6HZK7]	597	24.527	173	10.4091	1.23653	2.45735e-27	5.71982e-28	up
VIT_14s0066g00610.t01	14040	Putative uncharacterized protein [Source:UniProtKB/TrEMBL;Acc:F6HUV7]	1836	8.11782	30	0.194261	5.38503	0	0	up
VIT_18s0001g01730.t01	1159	Putative uncharacterized protein [Source:UniProtKB/TrEMBL;Acc:D7TFR2]	97	5.19544	23	1.80416	1.52592	4.59848e-07	2.13998e-07	up
VIT_08s0058g00200.t01	1318	Putative uncharacterized protein [Source:UniProtKB/TrEMBL;Acc:F6GXV1]	2571	121.093	354	24.4185	2.31008	1.91667e-271	8.25228e-273	up
VIT_18s0001g11760.t01	1913	Putative uncharacterized protein [Source:UniProtKB/TrEMBL;Acc:E0CPY0]	2066	67.0424	302	14.3523	2.22379	1.49139e-208	8.21478e-210	up
VIT_19s0014g03490.t01	384	Putative uncharacterized protein [Source:UniProtKB/TrEMBL;Acc:E0CSR8]	140	22.6324	32	7.57616	1.57885	4.26421e-10	1.67507e-10	up
VIT_05s0077g01540.t01	480	Putative uncharacterized protein [Source:UniProtKB/TrEMBL;Acc:F6H6U5]	179	23.1497	1	0.189404	6.93338	2.18062e-35	4.35002e-36	up
VIT_14s0006g02900.t01	1421	Putative uncharacterized protein [Source:UniProtKB/TrEMBL;Acc:F6HSS2]	310	13.5426	105	6.71778	1.01145	4.86197e-11	1.82642e-11	up
VIT_14s0068g01500.t01	1411	Putative uncharacterized protein [Source:UniProtKB/TrEMBL;Acc:A5AMY0]	2238	98.4616	481	30.9919	1.66767	2.21303e-154	1.57247e-155	up
VIT_05s0020g02600.t01	1487	Putative uncharacterized protein [Source:UniProtKB/TrEMBL;Acc:D7T6Q6]	1707	71.2618	454	27.7572	1.36027	1.10388e-87	1.18464e-88	up
VIT_11s0037g00950.t01	1322	S-adenosylmethionine decarboxylase proenzyme [Source:UniProtKB/TrEMBL;Acc:F6HYN0]	2877	135.096	516	35.4853	1.92869	8.53183e-242	4.13159e-243	up
VIT_13s0074g00700.t01	4565	Putative uncharacterized protein [Source:UniProtKB/TrEMBL;Acc:F6I5W8]	460	6.25534	35	0.69704	3.16578	9.98494e-69	1.27917e-69	up
VIT_01s0137g00230.t01	2273	Putative uncharacterized protein [Source:UniProtKB/TrEMBL;Acc:D7SMF8]	2998	81.8778	666	26.6382	1.61997	4.69365e-198	2.70381e-199	up
VIT_18s0001g04640.t01	580	Putative uncharacterized protein [Source:UniProtKB/TrEMBL;Acc:F6H0U5]	302	32.3231	28	4.38895	2.88062	9.56084e-42	1.71065e-42	up
VIT_04s0023g01080.t01	4136	Putative uncharacterized protein [Source:UniProtKB/TrEMBL;Acc:F6GX02]	1765	26.491	143	3.1433	3.07515	2.22303e-253	1.02244e-254	up
VIT_09s0002g03720.t01	1363	Putative uncharacterized protein [Source:UniProtKB/TrEMBL;Acc:D7U0D1]	130	5.92081	0.5	0.0333507	7.47194	3.83568e-25	9.30311e-26	up
VIT_09s0002g05250.t01	1581	Putative uncharacterized protein [Source:UniProtKB/TrEMBL;Acc:D7U0Q3]	1956	76.8017	306	17.5962	2.12587	8.42579e-187	5.11287e-188	up
VIT_12s0121g00030.t01	593	Putative uncharacterized protein [Source:UniProtKB/TrEMBL;Acc:F6I6Q7]	70	7.32786	19	2.91292	1.33092	0.000125153	7.03319e-05	up
VIT_08s0007g06040.t01	1250	Putative uncharacterized protein [Source:UniProtKB/TrEMBL;Acc:F6HLL9]	6541	324.839	301	21.8921	3.89124	0	0	up
VIT_02s0025g04880.t01	1485	Putative uncharacterized protein [Source:UniProtKB/TrEMBL;Acc:F6HUK6]	7753	324.099	385	23.5703	3.78139	0	0	up
VIT_19s0027g00470.t01	1066	Putative uncharacterized protein [Source:UniProtKB/TrEMBL;Acc:D7SWY9]	180	10.4821	33	2.81441	1.89703	5.6971e-16	1.76854e-16	up
VIT_09s0002g02970.t01	450	Putative uncharacterized protein [Source:UniProtKB/TrEMBL;Acc:F6HY67]	19630	2707.96	6	1.21219	11.1254	0	0	up
VIT_05s0077g01310.t01	1522	Putative uncharacterized protein [Source:UniProtKB/TrEMBL;Acc:F6H742]	1302	53.1044	32	1.91146	4.79608	2.03414e-250	9.43962e-252	up
VIT_07s0005g01350.t01	774	Putative uncharacterized protein [Source:UniProtKB/TrEMBL;Acc:D7U2H3]	347	27.8306	14	1.64444	4.08101	7.58977e-63	1.03503e-63	up
VIT_07s0031g00080.t01	1218	Putative uncharacterized protein [Source:UniProtKB/TrEMBL;Acc:F6H4G0]	2047	104.329	279	20.8251	2.32474	5.28317e-218	2.81061e-219	up
VIT_11s0052g01220.t01	942	Putative uncharacterized protein [Source:UniProtKB/TrEMBL;Acc:F6GXE6]	356	23.4603	32	3.08837	2.9253	1.01755e-49	1.62399e-50	up
VIT_18s0001g14260.t01	199		1622	505.978	34	15.533	5.02566	0	0	up
VIT_00s0227g00160.t01	798	Putative uncharacterized protein [Source:UniProtKB/TrEMBL;Acc:D7T5A0]	853	66.356	270	30.7603	1.10915	1.37922e-32	2.87354e-33	up
VIT_17s0000g05550.t01	5353	Putative uncharacterized protein [Source:UniProtKB/TrEMBL;Acc:F6GTB2]	3966	45.9928	455	7.7276	2.57331	0	0	up
VIT_00s1206g00020.t01	1385	Putative uncharacterized protein [Source:UniProtKB/TrEMBL;Acc:F6I7M0]	366	16.4046	118	7.74573	1.08263	3.55599e-14	1.1726e-14	up
VIT_03s0063g00290.t01	1932	Putative uncharacterized protein [Source:UniProtKB/TrEMBL;Acc:F6HQA2]	287	9.22165	56	2.63519	1.80712	3.16123e-23	8.01844e-24	up
VIT_00s2349g00010.t01	1336	Putative uncharacterized protein [Source:UniProtKB/TrEMBL;Acc:A5C3N2]	11574	537.788	623	42.3947	3.66508	0	0	up
VIT_15s0046g00150.t01	1360	Putative uncharacterized protein [Source:UniProtKB/TrEMBL;Acc:A5C165]	130	5.93388	6	0.401091	3.88697	1.19562e-23	3.00524e-24	up
VIT_08s0007g00470.t01	1351	Putative uncharacterized protein [Source:UniProtKB/TrEMBL;Acc:F6HLC2]	420	19.2987	140	9.42113	1.03453	5.04661e-15	1.61734e-15	up
VIT_07s0005g00170.t01	988	Putative uncharacterized protein [Source:UniProtKB/TrEMBL;Acc:F6HZ34]	175	10.9955	17	1.56431	2.81332	3.63867e-24	9.02904e-25	up
VIT_12s0034g00030.t01	1374	Putative uncharacterized protein [Source:UniProtKB/TrEMBL;Acc:F6H998]	641	28.9604	101	6.6829	2.11554	1.12186e-61	1.54844e-62	up
VIT_09s0002g08540.t01	928	Putative uncharacterized protein [Source:UniProtKB/TrEMBL;Acc:F6HXN0]	689	46.0898	77	7.5435	2.61114	1.40696e-84	1.55511e-85	up
VIT_10s0003g02240.t01	2020	Putative uncharacterized protein [Source:UniProtKB/TrEMBL;Acc:D7TJV4]	193	5.93116	48	2.16033	1.45706	4.33566e-12	1.5497e-12	up
VIT_15s0048g02640.t01	699	Putative uncharacterized protein [Source:UniProtKB/TrEMBL;Acc:F6I2X9]	122	10.8347	2	0.260126	5.38031	2.98148e-25	7.21215e-26	up
VIT_11s0016g04520.t01	1106	Putative uncharacterized protein [Source:UniProtKB/TrEMBL;Acc:D7TBU4]	98	5.50053	23	1.89061	1.54072	3.28839e-07	1.51695e-07	up
VIT_14s0006g01650.t01	1431	Putative uncharacterized protein [Source:UniProtKB/TrEMBL;Acc:F6HSL5]	472	20.4756	66	4.19309	2.28782	2.83546e-50	4.4915e-51	up
VIT_13s0073g00690.t01	1360	Putative uncharacterized protein [Source:UniProtKB/TrEMBL;Acc:D7T398]	180	8.21614	19	1.27012	2.69349	9.01659e-24	2.25829e-24	up
VIT_11s0037g00580.t01	1374	Putative uncharacterized protein [Source:UniProtKB/TrEMBL;Acc:F6HYL0]	4796	216.684	90	5.95506	5.18533	0	0	up
VIT_07s0031g02390.t01	1953	Putative uncharacterized protein [Source:UniProtKB/TrEMBL;Acc:F6H4E0]	4625	147.009	1480	68.8953	1.09342	2.88036e-167	1.9012e-168	up
VIT_05s0094g01530.t01	1493	Putative uncharacterized protein [Source:UniProtKB/TrEMBL;Acc:F6HAZ4]	1246	51.8074	129	7.85525	2.72143	8.09776e-159	5.6126e-160	up
VIT_16s0050g01110.t01	3309	Putative uncharacterized protein [Source:UniProtKB/TrEMBL;Acc:F6H6C6]	339	6.3597	49	1.34626	2.24	1.41783e-35	2.81535e-36	up
VIT_19s0014g00860.t01	1887	Putative uncharacterized protein [Source:UniProtKB/TrEMBL;Acc:E0CS58]	927	30.4959	143	6.88961	2.14612	3.16193e-90	3.30184e-91	up
VIT_00s0214g00150.t01	1104	Putative uncharacterized protein [Source:UniProtKB/TrEMBL;Acc:F6I211]	256	14.3948	29	2.38814	2.59159	5.75107e-32	1.21589e-32	up
VIT_13s0084g00830.t01	1487	Putative uncharacterized protein [Source:UniProtKB/TrEMBL;Acc:F6HVD6]	237	9.89399	73	4.46316	1.14849	1.88584e-10	7.29112e-11	up
VIT_06s0009g02220.t01	858	Putative uncharacterized protein [Source:UniProtKB/TrEMBL;Acc:F6HAF4]	120	8.68216	33	3.49669	1.31206	5.61355e-07	2.6362e-07	up
VIT_14s0128g00390.t01	1391	Putative uncharacterized protein [Source:UniProtKB/TrEMBL;Acc:F6HYZ0]	699	31.1949	69	4.50975	2.79019	5.74449e-92	5.92748e-93	up
VIT_06s0004g06540.t01	1231	Putative uncharacterized protein [Source:UniProtKB/TrEMBL;Acc:D7SJY4]	2432	122.642	795	58.7137	1.06268	1.4087e-84	1.55768e-85	up
VIT_11s0016g03680.t01	2267	Putative uncharacterized protein [Source:UniProtKB/TrEMBL;Acc:D7TBL3]	364	9.96744	121	4.85249	1.0385	2.92978e-13	1.0008e-13	up
VIT_00s0187g00260.t01	1162	Putative uncharacterized protein [Source:UniProtKB/TrEMBL;Acc:F6HRM4]	129	6.89156	18	1.40831	2.29087	1.13757e-14	3.68774e-15	up
VIT_08s0058g00880.t01	2447	Putative uncharacterized protein [Source:UniProtKB/TrEMBL;Acc:F6GXZ1]	1458	36.9877	288	10.7001	1.78942	2.40011e-111	2.14276e-112	up
VIT_01s0011g04660.t01	682	Putative uncharacterized protein [Source:UniProtKB/TrEMBL;Acc:F6HFJ6]	235	21.3903	5	0.666524	5.00416	8.38906e-47	1.39433e-47	up
VIT_01s0010g02750.t01	2830	Lipoxygenase [Source:UniProtKB/TrEMBL;Acc:D7TAQ3]	471	10.3316	86	2.76276	1.90289	6.30145e-40	1.159e-40	up
VIT_07s0191g00230.t01	1844	Putative uncharacterized protein [Source:UniProtKB/TrEMBL;Acc:F6HRP9]	1562	52.5841	375	18.4885	1.508	1.33736e-93	1.364e-94	up
VIT_13s0019g05070.t01	2122	Putative uncharacterized protein [Source:UniProtKB/TrEMBL;Acc:F6HNC1]	351	10.2682	13	0.556966	4.20446	1.29962e-64	1.73891e-65	up
VIT_12s0055g00080.t01	1108	Putative uncharacterized protein [Source:UniProtKB/TrEMBL;Acc:D7ST76]	19222	1076.94	3240	265.849	2.01826	0	0	up
VIT_08s0007g08560.t01	1573	Putative uncharacterized protein [Source:UniProtKB/TrEMBL;Acc:D7THW2]	324	12.7865	70	4.04576	1.66014	2.78028e-23	7.04321e-24	up
VIT_19s0015g02880.t01	840	Putative uncharacterized protein [Source:UniProtKB/TrEMBL;Acc:F6I523]	266	19.6579	52	5.628	1.80441	1.4091e-21	3.7307e-22	up
VIT_12s0035g01240.t01	499	Putative uncharacterized protein [Source:UniProtKB/TrEMBL;Acc:F6HK33]	71	8.83267	0.5	0.0910961	6.59932	5.07088e-15	1.62594e-15	up
VIT_01s0010g01160.t01	1666	Putative uncharacterized protein [Source:UniProtKB/TrEMBL;Acc:D7TAC1]	432	16.0969	90	4.91132	1.7126	6.01086e-32	1.27109e-32	up
VIT_05s0020g02310.t01	3291	Putative uncharacterized protein [Source:UniProtKB/TrEMBL;Acc:F6HDJ6]	3832	72.2822	214	5.91175	3.61198	0	0	up
VIT_06s0004g01480.t01	2387	Lipoxygenase [Source:UniProtKB/TrEMBL;Acc:F6GUA6]	1124	29.2313	41	1.56157	4.22644	9.54295e-205	5.35712e-206	up
VIT_01s0146g00480.t01	1079	Putative uncharacterized protein [Source:UniProtKB/TrEMBL;Acc:D7U618]	1458	83.8822	77	6.48783	3.69256	1.06126e-243	5.07588e-245	up
VIT_09s0002g07340.t01	2245	Putative uncharacterized protein [Source:UniProtKB/TrEMBL;Acc:F6HXG0]	286	7.90831	90	3.64466	1.11759	7.03841e-12	2.53739e-12	up
VIT_08s0007g05000.t01	1441	S-adenosylmethionine synthase [Source:UniProtKB/TrEMBL;Acc:D7TIR8]	3077	132.555	258	16.2774	3.02565	0	0	up
VIT_12s0035g00920.t01	1132	Putative uncharacterized protein [Source:UniProtKB/TrEMBL;Acc:F6HK45]	503	27.5839	90	7.22814	1.93213	2.10061e-43	3.67265e-44	up
VIT_17s0000g07350.t01	2151	Putative uncharacterized protein [Source:UniProtKB/TrEMBL;Acc:F6GSY9]	736	21.2408	115	4.86058	2.12764	3.92395e-71	4.90629e-72	up
VIT_00s0214g00090.t01	1317	Putative uncharacterized protein [Source:UniProtKB/TrEMBL;Acc:F6I209]	297	13.9992	27	1.86384	2.909	1.81799e-41	3.2678e-42	up
VIT_11s0016g04020.t01	608	Putative uncharacterized protein [Source:UniProtKB/TrEMBL;Acc:F6HH24]	317	32.366	36	5.38306	2.58798	3.18441e-39	5.93295e-40	up
VIT_01s0146g00180.t01	1091	Putative uncharacterized protein [Source:UniProtKB/TrEMBL;Acc:F6I1N4]	203	11.5506	26	2.1666	2.41446	9.88303e-24	2.47734e-24	up
VIT_19s0090g01080.t01	1118	Putative uncharacterized protein [Source:UniProtKB/TrEMBL;Acc:F6HES9]	2306	128.042	592	48.1405	1.41129	9.6475e-125	7.98866e-126	up
VIT_11s0118g00760.t01	1893	Putative uncharacterized protein [Source:UniProtKB/TrEMBL;Acc:F6HCI6]	1696	55.6172	426	20.4592	1.44278	3.89315e-95	3.92782e-96	up
VIT_19s0015g00920.t01	1546	Putative uncharacterized protein [Source:UniProtKB/TrEMBL;Acc:A5APB9]	4130	165.834	1378	81.0345	1.03313	2.1709e-136	1.69e-137	up
VIT_11s0016g00900.t01	1869	Putative uncharacterized protein [Source:UniProtKB/TrEMBL;Acc:D7TCD6]	3411	113.294	370	17.9979	2.65417	0	0	up
VIT_08s0007g06690.t01	947	Putative uncharacterized protein [Source:UniProtKB/TrEMBL;Acc:F6HLH7]	96	6.29296	25	2.40005	1.39067	2.99631e-06	1.47849e-06	up
VIT_18s0001g09650.t01	1879	Putative uncharacterized protein [Source:UniProtKB/TrEMBL;Acc:F6GZW3]	6912	228.355	203	9.82199	4.53912	0	0	up
VIT_16s0050g02220.t01	1254	Acidic endochitinase [Source:UniProtKB/Swiss-Prot;Acc:P51614]	189	9.35617	15	1.08749	3.10492	1.69381e-28	3.83606e-29	up
VIT_05s0020g01850.t01	2870	Putative uncharacterized protein [Source:UniProtKB/TrEMBL;Acc:D7T6I9]	646	13.9728	137	4.33979	1.68693	3.53723e-46	5.93273e-47	up
VIT_01s0010g03910.t01	1428	Putative uncharacterized protein [Source:UniProtKB/TrEMBL;Acc:A5BHV4]	314	13.6501	68	4.32923	1.65673	1.53713e-22	3.96313e-23	up
VIT_11s0016g01390.t01	2056	Putative uncharacterized protein [Source:UniProtKB/TrEMBL;Acc:D7TCH6]	206	6.21982	63	2.78579	1.15879	2.34296e-09	9.52895e-10	up
VIT_08s0040g00470.t01	552	Putative uncharacterized protein [Source:UniProtKB/TrEMBL;Acc:A5B473]	7580	852.441	2553	420.477	1.01957	5.23039e-244	2.49684e-245	up
VIT_10s0003g05040.t01	1099	Putative uncharacterized protein [Source:UniProtKB/TrEMBL;Acc:D7TKK7]	194	10.9582	38	3.14352	1.80155	4.85096e-16	1.50321e-16	up
VIT_08s0007g07350.t01	1149	Putative uncharacterized protein [Source:UniProtKB/TrEMBL;Acc:F6HLB8]	383	20.6925	75	5.93433	1.80195	1.84086e-30	4.00602e-31	up
VIT_10s0003g01390.t01	1432	Putative uncharacterized protein [Source:UniProtKB/TrEMBL;Acc:D7TJM3]	726	31.4722	109	6.92012	2.18521	1.57676e-72	1.9505e-73	up
VIT_05s0049g01750.t01	1598	Putative uncharacterized protein [Source:UniProtKB/TrEMBL;Acc:F6H8U3]	302	11.7318	35	1.99123	2.55869	5.64074e-37	1.09288e-37	up
VIT_03s0063g00880.t01	1232	Putative uncharacterized protein [Source:UniProtKB/TrEMBL;Acc:F6HQE2]	2308	116.294	148	10.9215	3.41254	0	0	up
VIT_05s0077g00430.t01	1193	Putative uncharacterized protein [Source:UniProtKB/TrEMBL;Acc:F6H6Z7]	61697	3210.39	13	0.99068	11.662	0	0	up
VIT_14s0068g00920.t01	1471	Putative uncharacterized protein [Source:UniProtKB/TrEMBL;Acc:F6H419]	53055	2238.97	1335	82.5086	4.76215	0	0	up
VIT_18s0001g12430.t01	1302	Putative uncharacterized protein [Source:UniProtKB/TrEMBL;Acc:F6H1I4]	559	26.6523	72	5.0275	2.40635	6.81494e-63	9.28741e-64	up
VIT_18s0001g09850.t01	1213	Putative uncharacterized protein [Source:UniProtKB/TrEMBL;Acc:F6GZY0]	3878	198.464	568	42.5714	2.22092	0	0	up
VIT_14s0060g01470.t01	2387	Putative uncharacterized protein [Source:UniProtKB/TrEMBL;Acc:F6I4R4]	793	20.6231	168	6.39863	1.68843	1.82351e-56	2.66838e-57	up
VIT_13s0156g00270.t01	946	Putative uncharacterized protein [Source:UniProtKB/TrEMBL;Acc:F6HPT5]	261	17.1271	41	3.94024	2.11992	6.28966e-26	1.50183e-26	up
VIT_00s0587g00040.t01	2381	Putative uncharacterized protein [Source:UniProtKB/TrEMBL;Acc:F6HD57]	321	8.36912	64	2.44372	1.776	3.01064e-25	7.28407e-26	up
VIT_17s0000g03680.t01	1143	Putative uncharacterized protein [Source:UniProtKB/TrEMBL;Acc:D7SIZ2]	3631	197.203	808	64.2681	1.61751	4.21681e-239	2.06718e-240	up
VIT_01s0011g06460.t01	1034	Putative uncharacterized protein [Source:UniProtKB/TrEMBL;Acc:F6HF98]	836	50.1903	2	0.175849	8.15693	1.28029e-145	9.50842e-147	up
VIT_00s0199g00310.t01	912	Putative uncharacterized protein [Source:UniProtKB/TrEMBL;Acc:F6GZ66]	11756	800.2	249	24.8219	5.01068	0	0	up
VIT_05s0049g01040.t01	1873	Putative uncharacterized protein [Source:UniProtKB/TrEMBL;Acc:F6H8I7]	858	28.437	225	10.9213	1.38062	1.07135e-45	1.80967e-46	up
VIT_08s0007g06030.t01	1014	Putative uncharacterized protein [Source:UniProtKB/TrEMBL;Acc:F6HLM0]	124	7.59133	38	3.40703	1.15584	4.35662e-06	2.17681e-06	up
VIT_00s0705g00010.t01	1110	Putative uncharacterized protein [Source:UniProtKB/TrEMBL;Acc:F6I2G3]	541	30.2558	83	6.79807	2.15401	2.01385e-53	3.05785e-54	up
VIT_18s0001g02680.t01	1125	Putative uncharacterized protein [Source:UniProtKB/TrEMBL;Acc:E0CR58]	518	28.5832	111	8.97017	1.67196	7.89426e-37	1.53638e-37	up
VIT_17s0119g00280.t01	715	Putative uncharacterized protein [Source:UniProtKB/TrEMBL;Acc:D7TY99]	5033	436.973	2	0.254305	10.7468	0	0	up
VIT_07s0005g00280.t01	1278	Putative uncharacterized protein [Source:UniProtKB/TrEMBL;Acc:D7U277]	510	24.7727	122	8.67879	1.51318	1.44675e-31	3.07797e-32	up
VIT_02s0012g00170.t01	1908	Putative uncharacterized protein [Source:UniProtKB/TrEMBL;Acc:F6HTE7]	6210	202.045	179	8.52914	4.56613	0	0	up
VIT_14s0219g00230.t01	1227	Putative uncharacterized protein [Source:UniProtKB/TrEMBL;Acc:F6GX67]	246	12.4458	44	3.26016	1.93265	7.06096e-22	1.85064e-22	up
VIT_00s0203g00050.t01	1287	Putative uncharacterized protein [Source:UniProtKB/TrEMBL;Acc:F6I737]	628	30.2911	194	13.7042	1.14428	1.64301e-25	3.95858e-26	up
VIT_04s0008g05380.t01	1405	Putative uncharacterized protein [Source:UniProtKB/TrEMBL;Acc:F6H320]	3908	172.668	82	5.30601	5.02423	0	0	up
VIT_00s0250g00020.t01	1409	Putative uncharacterized protein [Source:UniProtKB/TrEMBL;Acc:D7SYX3]	886	39.0352	245	15.8083	1.30409	2.65708e-43	4.65166e-44	up
VIT_03s0017g00180.t01	492	Putative uncharacterized protein [Source:UniProtKB/TrEMBL;Acc:F6HTG0]	63	7.94894	2	0.369569	4.42685	6.39454e-13	2.21018e-13	up
VIT_16s0100g00910.t01	1401	Putative uncharacterized protein [Source:UniProtKB/TrEMBL;Acc:F6HP38]	566	25.0791	0.5	0.0324461	9.59423	2.04684e-83	2.29149e-84	up
VIT_08s0007g07640.t01	1418	Putative uncharacterized protein [Source:UniProtKB/TrEMBL;Acc:F6HLA2]	614	26.8798	8	0.512913	5.71166	1.43881e-122	1.2033e-123	up
VIT_17s0000g05880.t01	803	Putative uncharacterized protein [Source:UniProtKB/TrEMBL;Acc:F6GT96]	1434	110.858	205	23.2097	2.25592	1.12188e-147	8.24958e-149	up
VIT_19s0027g00230.t01	1124	Putative uncharacterized protein [Source:UniProtKB/TrEMBL;Acc:D7SX08]	2467	136.25	0.5	0.0404421	11.7181	3.50451e-257	1.59574e-258	up
VIT_15s0024g00910.t01	1082	Putative uncharacterized protein [Source:UniProtKB/TrEMBL;Acc:D7UB72]	307	17.6135	46	3.8651	2.1881	1.89032e-31	4.03209e-32	up
VIT_00s0160g00100.t01	517	Putative uncharacterized protein [Source:UniProtKB/TrEMBL;Acc:F6HWJ6]	61	7.32442	3	0.527547	3.79534	1.38209e-11	5.05518e-12	up
VIT_14s0066g02400.t01	1565	Putative uncharacterized protein [Source:UniProtKB/TrEMBL;Acc:D7TWZ7]	394	15.6284	84	4.87972	1.6793	1.7505e-28	3.96526e-29	up
VIT_06s0004g02250.t01	420	Putative uncharacterized protein [Source:UniProtKB/TrEMBL;Acc:F6GU39]	107	15.815	0.5	0.108231	7.19104	2.49609e-21	6.66471e-22	up
VIT_19s0014g01800.t01	1636	Putative uncharacterized protein [Source:UniProtKB/TrEMBL;Acc:E0CSC9]	2242	85.0719	82	4.55681	4.22259	0	0	up
VIT_18s0076g00360.t01	1864	Putative uncharacterized protein [Source:UniProtKB/TrEMBL;Acc:D7SSC2]	5115	170.347	1424	69.4536	1.29435	2.99908e-241	1.45783e-242	up
VIT_18s0122g01260.t01	1415	Putative uncharacterized protein [Source:UniProtKB/TrEMBL;Acc:F6I6T4]	235	10.3097	69	4.43326	1.21756	2.91376e-11	1.08072e-11	up
VIT_14s0006g02750.t01	1035	Putative uncharacterized protein [Source:UniProtKB/TrEMBL;Acc:D7TT16]	588	35.2672	173	15.1962	1.21461	3.15153e-26	7.48464e-27	up
VIT_18s0001g06140.t01	1032	Putative uncharacterized protein [Source:UniProtKB/TrEMBL;Acc:A5AG34]	201	12.0907	66	5.81426	1.05623	4.71246e-08	2.06616e-08	up
VIT_09s0002g04600.t01	927	Putative uncharacterized protein [Source:UniProtKB/TrEMBL;Acc:D7U0K6]	86	5.75907	29	2.84412	1.01785	0.000619759	0.00037437	up
VIT_02s0025g02430.t01	1359	Putative uncharacterized protein [Source:UniProtKB/TrEMBL;Acc:F6HU67]	2949	134.707	781	52.2471	1.3664	1.26424e-151	9.11069e-153	up
VIT_09s0002g08980.t01	361	Putative uncharacterized protein [Source:UniProtKB/TrEMBL;Acc:F6HXS8]	34	5.84663	3	0.755517	2.95207	6.87724e-06	3.48471e-06	up
VIT_00s0370g00010.t01	1609	Putative uncharacterized protein [Source:UniProtKB/TrEMBL;Acc:D7TYW0]	437	16.8601	54	3.05118	2.46617	7.88863e-51	1.24018e-51	up
VIT_05s0094g01020.t01	648	Putative uncharacterized protein [Source:UniProtKB/TrEMBL;Acc:F6HAY3]	174	16.6689	0.5	0.0701496	7.89251	4.33828e-32	9.13816e-33	up
VIT_12s0034g01420.t01	1867	Putative uncharacterized protein [Source:UniProtKB/TrEMBL;Acc:F6H959]	170	5.65247	51	2.48345	1.18653	3.43468e-08	1.49e-08	up
VIT_14s0108g00840.t01	2197	Putative uncharacterized protein [Source:UniProtKB/TrEMBL;Acc:F6H5T7]	346	9.77642	74	3.06219	1.67474	4.50458e-25	1.09379e-25	up
VIT_15s0046g02240.t01	1740	Putative uncharacterized protein [Source:UniProtKB/TrEMBL;Acc:F6I648]	436	15.555	132	6.89692	1.17336	8.80455e-19	2.50606e-19	up
VIT_04s0023g02950.t01	4738	Putative uncharacterized protein [Source:UniProtKB/TrEMBL;Acc:F6GWQ1]	1111	14.5564	295	5.66053	1.36264	1.17226e-57	1.68957e-58	up
VIT_02s0012g00290.t01	1848	Putative uncharacterized protein [Source:UniProtKB/TrEMBL;Acc:F6HTE1]	1422	47.7674	401	19.7275	1.27582	1.79178e-66	2.34726e-67	up
VIT_07s0104g01600.t01	6087	Putative uncharacterized protein [Source:UniProtKB/TrEMBL;Acc:F6HPZ9]	775	7.90374	237	3.53977	1.15888	8.41561e-32	1.78309e-32	up
VIT_14s0068g01800.t01	569	Putative uncharacterized protein [Source:UniProtKB/TrEMBL;Acc:F6H467]	92	10.0371	0.5	0.0798892	6.97313	9.36002e-19	2.66782e-19	up
VIT_09s0002g02120.t01	2757	Beta-galactosidase [Source:UniProtKB/TrEMBL;Acc:D7TZZ8]	2006	45.1677	374	12.3329	1.87278	1.838e-162	1.23596e-163	up
VIT_00s0480g00030.t01	779	Putative uncharacterized protein [Source:UniProtKB/TrEMBL;Acc:F6I2B5]	5914	471.279	78	9.10306	5.69408	0	0	up
VIT_16s0022g00240.t01	1685	Putative uncharacterized protein [Source:UniProtKB/TrEMBL;Acc:D7T210]	412	15.1786	63	3.39916	2.15879	4.25639e-41	7.68793e-42	up
VIT_04s0023g02110.t01	1932	Putative uncharacterized protein [Source:UniProtKB/TrEMBL;Acc:D7SPA7]	1500	48.1968	244	11.4819	2.06958	9.37589e-139	7.19998e-140	up
VIT_06s0004g02970.t01	1452	Putative uncharacterized protein [Source:UniProtKB/TrEMBL;Acc:F6GU00]	192	8.20859	7	0.43829	4.22718	5.07473e-36	1.00162e-36	up
VIT_08s0040g02760.t01	2030	Putative uncharacterized protein [Source:UniProtKB/TrEMBL;Acc:D7TQD9]	695	21.2531	49	2.19447	3.27573	2.55628e-106	2.3784e-107	up
VIT_18s0089g00530.t01	330	Putative uncharacterized protein [Source:UniProtKB/TrEMBL;Acc:D7SMY6]	28	5.26718	0.5	0.137748	5.25692	1.0309e-06	4.92451e-07	up
VIT_05s0049g00440.t01	772	Putative uncharacterized protein [Source:UniProtKB/TrEMBL;Acc:D7SZC9]	170	13.6699	58	6.83032	1.00098	1.67064e-06	8.08711e-07	up
VIT_10s0003g01810.t01	398	Putative uncharacterized protein [Source:UniProtKB/TrEMBL;Acc:D7TJR1]	65	10.1383	0.5	0.114213	6.47194	6.3913e-14	2.12823e-14	up
VIT_04s0044g01920.t01	2217	Putative uncharacterized protein [Source:UniProtKB/TrEMBL;Acc:F6I0B2]	192	5.37613	61	2.50147	1.10379	3.12786e-08	1.35346e-08	up
VIT_18s0001g09400.t01	592	Putative uncharacterized protein [Source:UniProtKB/TrEMBL;Acc:A5B9D6]	2481	260.159	413	63.4247	2.03628	5.28967e-224	2.73394e-225	up
VIT_07s0031g02130.t01	1798	Putative uncharacterized protein [Source:UniProtKB/TrEMBL;Acc:D7SWB3]	1198	41.362	345	17.4446	1.24553	3.55643e-54	5.35113e-55	up
VIT_02s0025g00240.t01	1207	Putative uncharacterized protein [Source:UniProtKB/TrEMBL;Acc:D7TV52]	993	51.0712	6	0.451933	6.82026	8.7809e-192	5.18729e-193	up
VIT_16s0050g01700.t01	2229	Putative uncharacterized protein [Source:UniProtKB/TrEMBL;Acc:F6H6L6]	306	8.52207	18	0.734164	3.53703	1.60543e-50	2.53349e-51	up
VIT_18s0075g00590.t01	858	Putative uncharacterized protein [Source:UniProtKB/TrEMBL;Acc:F6GYA6]	98	7.09043	0.5	0.0529801	7.06428	8.55649e-20	2.37693e-20	up
VIT_02s0012g01900.t01	1195	Putative uncharacterized protein [Source:UniProtKB/TrEMBL;Acc:D7TTS6]	3799	197.349	511	38.8762	2.34379	0	0	up
VIT_09s0002g01640.t01	1464	Putative uncharacterized protein [Source:UniProtKB/TrEMBL;Acc:F6HXY8]	500	21.2013	137	8.50765	1.31732	2.33108e-25	5.62707e-26	up
VIT_14s0030g01910.t01	809	Putative uncharacterized protein [Source:UniProtKB/TrEMBL;Acc:D7TUL3]	179	13.7353	51	5.73129	1.26096	2.6661e-09	1.08744e-09	up
VIT_13s0067g02870.t01	1081	Putative uncharacterized protein [Source:UniProtKB/TrEMBL;Acc:F6HC36]	6606	379.356	712	59.8804	2.6634	0	0	up
VIT_16s0100g00810.t01	1359	Putative uncharacterized protein [Source:UniProtKB/TrEMBL;Acc:F6HP46]	122	5.57281	0.5	0.0334488	7.38031	7.85007e-24	1.96144e-24	up
VIT_12s0059g00660.t01	638	Putative uncharacterized protein [Source:UniProtKB/TrEMBL;Acc:D7TE79]	559	54.3908	128	18.2398	1.57627	1.58112e-36	3.09532e-37	up
VIT_02s0012g01570.t01	1322	Putative uncharacterized protein [Source:UniProtKB/TrEMBL;Acc:D7TTV4]	2490	116.924	141	9.69657	3.59195	0	0	up
VIT_14s0083g00740.t01	1934	Putative uncharacterized protein [Source:UniProtKB/TrEMBL;Acc:F6GVU0]	3816	122.486	493	23.1751	2.40197	0	0	up
VIT_18s0075g01090.t01	975	Putative uncharacterized protein [Source:UniProtKB/TrEMBL;Acc:F6GYD6]	107	6.8126	0.5	0.0466225	7.19104	2.49609e-21	6.66471e-22	up
VIT_11s0052g00610.t01	1583	Putative uncharacterized protein [Source:UniProtKB/TrEMBL;Acc:D7SQD2]	4585	179.801	359	20.6179	3.12443	0	0	up
VIT_13s0019g05080.t01	1028	Putative uncharacterized protein [Source:UniProtKB/TrEMBL;Acc:F6HNC0]	644	38.889	219	19.3678	1.0057	2.05274e-21	5.45739e-22	up
VIT_00s0414g00030.t01	2373	Putative uncharacterized protein [Source:UniProtKB/TrEMBL;Acc:F6HJJ9]	498	13.0276	112	4.29092	1.60222	1.98892e-33	4.07351e-34	up
VIT_18s0001g04150.t01	1856	Putative uncharacterized protein [Source:UniProtKB/TrEMBL;Acc:E0CRD4]	735	24.5835	221	10.8254	1.18327	3.34154e-31	7.15519e-32	up
VIT_07s0104g00090.t01	2302	Putative uncharacterized protein [Source:UniProtKB/TrEMBL;Acc:F6HQ81]	3741	100.883	953	37.6373	1.42244	5.1191e-204	2.8831e-205	up
VIT_07s0205g00050.t01	904	Putative uncharacterized protein [Source:UniProtKB/TrEMBL;Acc:F6GYZ1]	121	8.30904	18	1.81023	2.19851	3.21689e-13	1.10124e-13	up
VIT_14s0108g01430.t01	1283	Putative uncharacterized protein [Source:UniProtKB/TrEMBL;Acc:F6H5M0]	164	7.93508	52	3.68474	1.10668	3.12965e-07	1.44171e-07	up
VIT_16s0100g00270.t01	450	Putative uncharacterized protein [Source:UniProtKB/TrEMBL;Acc:F6HP74]	505	69.6647	8	1.61625	5.42971	1.12126e-100	1.08493e-101	up
VIT_16s0039g01280.t01	2178	Phenylalanine ammonia-lyase [Source:UniProtKB/TrEMBL;Acc:F6HEB9]	565	16.1037	6	0.250452	6.00671	1.03017e-112	9.13564e-114	up
VIT_14s0060g01180.t01	1563	Putative uncharacterized protein [Source:UniProtKB/TrEMBL;Acc:A5C7Q8]	1179	46.8262	33	1.91949	4.60852	1.4405e-223	7.47823e-225	up
VIT_19s0090g01170.t01	346	Putative uncharacterized protein [Source:UniProtKB/TrEMBL;Acc:D7T834]	101	18.1209	0.5	0.131378	7.10778	2.62201e-20	7.17185e-21	up
VIT_00s0187g00300.t01	931	Putative uncharacterized protein [Source:UniProtKB/TrEMBL;Acc:F6HRM6]	1042	69.4788	315	30.7603	1.1755	2.89147e-43	5.06464e-44	up
VIT_13s0064g01470.t01	1528	Putative uncharacterized protein [Source:UniProtKB/TrEMBL;Acc:F6HB92]	1296	52.6521	379	22.55	1.22336	6.54887e-57	9.52301e-58	up
VIT_08s0007g03690.t01	1266	Putative uncharacterized protein [Source:UniProtKB/TrEMBL;Acc:D7TJ39]	590	28.9303	52	3.73422	2.9537	2.46171e-82	2.78193e-83	up
VIT_02s0025g02340.t01	1793	Putative uncharacterized protein [Source:UniProtKB/TrEMBL;Acc:F6HU62]	1531	53.0065	416	21.0932	1.32939	4.32406e-76	5.15846e-77	up
VIT_07s0031g00230.t01	3746	Putative uncharacterized protein [Source:UniProtKB/TrEMBL;Acc:D7SVT9]	729	12.0807	201	4.87819	1.30829	4.99921e-36	9.86486e-37	up
VIT_12s0059g00280.t01	1838	Putative uncharacterized protein [Source:UniProtKB/TrEMBL;Acc:F6HI93]	3534	119.359	184	9.10128	3.71309	0	0	up
VIT_13s0064g00740.t01	894	Putative uncharacterized protein [Source:UniProtKB/TrEMBL;Acc:D7T324]	732	50.8285	69	7.01685	2.85674	1.44513e-98	1.42018e-99	up
VIT_06s0061g01090.t01	623	Putative uncharacterized protein [Source:UniProtKB/TrEMBL;Acc:D7SN72]	57	5.67964	5	0.729646	2.96053	4.32189e-09	1.78611e-09	up
VIT_14s0083g00920.t01	232	Putative uncharacterized protein [Source:UniProtKB/TrEMBL;Acc:D7SMM5]	67	17.9275	0.5	0.195935	6.51566	2.73684e-14	8.99028e-15	up
VIT_02s0033g00870.t01	1196	Putative uncharacterized protein [Source:UniProtKB/TrEMBL;Acc:D7U3W2]	3195	165.834	86	6.53729	4.6649	0	0	up
VIT_05s0077g02140.t01	2384	Putative uncharacterized protein [Source:UniProtKB/TrEMBL;Acc:F6H6Y0]	15278	397.827	1412	53.8467	2.88521	0	0	up
VIT_08s0007g05370.t01	1302	Putative uncharacterized protein [Source:UniProtKB/TrEMBL;Acc:F6HK98]	2486	118.529	516	36.0304	1.71795	1.20659e-178	7.53775e-180	up
VIT_04s0210g00050.t01	1381	Putative uncharacterized protein [Source:UniProtKB/TrEMBL;Acc:D7U6N0]	1651	74.2143	328	21.5929	1.78114	3.94404e-125	3.24778e-126	up
VIT_08s0007g02330.t01	2056	Putative uncharacterized protein [Source:UniProtKB/TrEMBL;Acc:F6HKS1]	659	19.8974	88	3.89126	2.35427	4.4891e-72	5.56553e-73	up
VIT_14s0060g00760.t01	978	Putative uncharacterized protein [Source:UniProtKB/TrEMBL;Acc:F6I4V0]	235	14.9164	28	2.60285	2.51873	1.44391e-28	3.26746e-29	up
VIT_17s0000g09350.t01	1075	Putative uncharacterized protein [Source:UniProtKB/TrEMBL;Acc:D7SHI3]	741	42.7901	220	18.6056	1.20154	3.44404e-32	7.23081e-33	up
VIT_11s0016g00780.t01	743	Putative uncharacterized protein [Source:UniProtKB/TrEMBL;Acc:D7TCC5]	470	39.2684	138	16.8858	1.21756	2.7127e-21	7.2493e-22	up
VIT_06s0004g04890.t01	1717	Putative uncharacterized protein [Source:UniProtKB/TrEMBL;Acc:F6GV04]	1998	72.2369	575	30.4458	1.24649	1.28484e-89	1.34936e-90	up
VIT_00s0540g00020.t01	3857	Putative uncharacterized protein [Source:UniProtKB/TrEMBL;Acc:F6HWU5]	573	9.22229	1	0.0235711	8.61196	1.90417e-95	1.91414e-96	up
VIT_05s0077g02020.t01	1194	Putative uncharacterized protein [Source:UniProtKB/TrEMBL;Acc:F6H6W4]	2006	104.294	368	28.0204	1.89611	3.54793e-165	2.36952e-166	up
VIT_03s0038g03530.t01	1947	Putative uncharacterized protein [Source:UniProtKB/TrEMBL;Acc:F6I0T8]	5680	181.099	181	8.45168	4.4214	0	0	up
VIT_17s0000g09870.t01	2718	Putative uncharacterized protein [Source:UniProtKB/TrEMBL;Acc:F6GTM6]	5938	135.62	1462	48.9022	1.4716	0	0	up
VIT_17s0000g05040.t01	762	Putative uncharacterized protein [Source:UniProtKB/TrEMBL;Acc:F6GTE1]	747	60.8555	142	16.942	1.84479	4.58696e-60	6.42587e-61	up
VIT_19s0027g00340.t01	1566	Putative uncharacterized protein [Source:UniProtKB/TrEMBL;Acc:F6H4V3]	506	20.0582	96	5.57327	1.8476	3.53067e-41	6.36252e-42	up
VIT_02s0025g01720.t01	1565	Putative uncharacterized protein [Source:UniProtKB/TrEMBL;Acc:F6HU34]	26223	1040.16	6548	380.386	1.45128	0	0	up
VIT_07s0005g02660.t01	4405	Putative uncharacterized protein [Source:UniProtKB/TrEMBL;Acc:F6HZG2]	1843	25.9725	96	1.98132	3.71245	0	0	up
VIT_06s0061g01300.t01	1658	Putative uncharacterized protein [Source:UniProtKB/TrEMBL;Acc:A5BWG3]	11001	411.89	985	54.011	2.93094	0	0	up
VIT_06s0004g01420.t01	2366	Putative uncharacterized protein [Source:UniProtKB/TrEMBL;Acc:F6GUD3]	950	24.9254	223	8.56881	1.54045	3.3106e-59	4.67581e-60	up
VIT_05s0077g00470.t01	3695	Putative uncharacterized protein [Source:UniProtKB/TrEMBL;Acc:D7SYH1]	848	14.2467	263	6.471	1.13857	9.6188e-34	1.95943e-34	up
VIT_07s0031g01220.t01	275	Putative uncharacterized protein [Source:UniProtKB/TrEMBL;Acc:F6H4N6]	129	29.12	29	9.58729	1.60281	1.40631e-09	5.65789e-10	up
VIT_08s0105g00230.t01	2506	Putative uncharacterized protein [Source:UniProtKB/TrEMBL;Acc:F6H6S8]	8406	208.23	1707	61.9274	1.74952	0	0	up
VIT_09s0002g00910.t01	2277	Putative uncharacterized protein [Source:UniProtKB/TrEMBL;Acc:F6HXU7]	2930	79.8801	558	22.2793	1.84213	1.56344e-231	7.8007e-233	up
VIT_02s0025g04180.t01	783	Putative uncharacterized protein [Source:UniProtKB/TrEMBL;Acc:D7TW54]	818	64.8523	96	11.1465	2.54056	3.20726e-97	3.18282e-98	up
VIT_16s0098g01060.t01	854	Putative uncharacterized protein [Source:UniProtKB/TrEMBL;Acc:E0CVB4]	388	28.2038	16	1.70331	4.04948	8.29911e-70	1.05139e-70	up
VIT_18s0041g00100.t01	1917	Putative uncharacterized protein [Source:UniProtKB/TrEMBL;Acc:D7U9F0]	526	17.0333	163	7.73029	1.13976	1.92402e-21	5.10898e-22	up
VIT_17s0000g04470.t01	1127	Putative uncharacterized protein [Source:UniProtKB/TrEMBL;Acc:F6GTG6]	164	9.03346	21	1.69405	2.4148	2.04418e-19	5.73209e-20	up
VIT_13s0067g00700.t01	1081	Putative uncharacterized protein [Source:UniProtKB/TrEMBL;Acc:D7T4Q8]	3969	227.924	777	65.347	1.80236	4.75021e-304	1.88386e-305	up
VIT_10s0003g04370.t01	1085	Putative uncharacterized protein [Source:UniProtKB/TrEMBL;Acc:D7TKF4]	143	8.18164	23	1.92721	2.08588	1.71943e-14	5.60357e-15	up
VIT_01s0010g03680.t01	1069	Putative uncharacterized protein [Source:UniProtKB/TrEMBL;Acc:F6HGB0]	144	8.36217	23	1.95605	2.09593	1.14797e-14	3.72328e-15	up
VIT_12s0028g01410.t01	1501	Putative uncharacterized protein [Source:UniProtKB/TrEMBL;Acc:F6H551]	311	12.8622	59	3.57357	1.8477	8.47982e-26	2.02887e-26	up
VIT_11s0016g02760.t01	444	Putative uncharacterized protein [Source:UniProtKB/TrEMBL;Acc:A5B2M5]	147	20.5527	48	9.82853	1.06428	2.85011e-06	1.40497e-06	up
VIT_16s0100g01070.t01	1445	Stilbene synthase 1 [Source:UniProtKB/Swiss-Prot;Acc:P28343]	2128	91.4193	4	0.251665	8.50485	0	0	up
VIT_00s0253g00150.t01	924	Putative uncharacterized protein [Source:UniProtKB/TrEMBL;Acc:D7SSD8]	1747	117.369	90	8.85525	3.72838	8.73152e-294	3.55096e-295	up
VIT_03s0091g00310.t01	2107	Putative uncharacterized protein [Source:UniProtKB/TrEMBL;Acc:F6H697]	15915	468.896	426	18.3813	4.67296	0	0	up
VIT_10s0003g02430.t01	1822	Putative uncharacterized protein [Source:UniProtKB/TrEMBL;Acc:D7TJX3]	179	6.09872	47	2.3452	1.3788	1.69541e-10	6.53502e-11	up
VIT_11s0016g03880.t01	2287	Putative uncharacterized protein [Source:UniProtKB/TrEMBL;Acc:D7TBN3]	1654	44.8956	271	10.7729	2.05916	6.74147e-152	4.85203e-153	up
VIT_00s0179g00240.t01	931	Putative uncharacterized protein [Source:UniProtKB/TrEMBL;Acc:D7T3H0]	119	7.93471	3	0.292956	4.75942	5.72041e-24	1.42577e-24	up
VIT_12s0059g02360.t01	506	Putative uncharacterized protein [Source:UniProtKB/TrEMBL;Acc:D7TEM7]	139	17.0529	46	8.2649	1.04495	7.49427e-06	3.81095e-06	up
VIT_14s0006g02550.t01	556	Putative uncharacterized protein [Source:UniProtKB/TrEMBL;Acc:D7TT01]	1490	166.359	365	59.6827	1.47891	7.7471e-87	8.37437e-88	up
VIT_03s0088g00710.t01	671	Putative uncharacterized protein [Source:UniProtKB/TrEMBL;Acc:F6HBN7]	858	79.3777	2	0.27098	8.1944	7.44965e-149	5.44379e-150	up
VIT_05s0029g01060.t01	1572	Putative uncharacterized protein [Source:UniProtKB/TrEMBL;Acc:F6GWC1]	1313	51.8497	250	14.4583	1.84244	1.90426e-104	1.79448e-105	up
VIT_00s0533g00010.t01	867	Putative uncharacterized protein [Source:UniProtKB/TrEMBL;Acc:F6HJR7]	547	39.1654	185	19.3992	1.01358	1.34464e-18	3.85198e-19	up
VIT_07s0141g00890.t01	1791	Putative uncharacterized protein [Source:UniProtKB/TrEMBL;Acc:D7SQN0]	368	12.7552	32	1.62437	2.97313	3.7503e-52	5.79432e-53	up
VIT_17s0000g00850.t01	1079	Putative uncharacterized protein [Source:UniProtKB/TrEMBL;Acc:D7SH32]	146	8.39973	47	3.96011	1.0848	2.13594e-06	1.04385e-06	up
VIT_05s0094g00500.t01	2059	Putative uncharacterized protein [Source:UniProtKB/TrEMBL;Acc:F6HAX4]	198	5.96957	66	2.91419	1.03453	1.00411e-07	4.48497e-08	up
VIT_04s0023g02830.t01	2947	Putative uncharacterized protein [Source:UniProtKB/TrEMBL;Acc:F6GWR0]	549	11.5645	163	5.02849	1.2015	3.57003e-24	8.85707e-25	up
VIT_16s0050g01230.t01	553	Putative uncharacterized protein [Source:UniProtKB/TrEMBL;Acc:F6H6B8]	326	36.5954	76	12.4945	1.55037	2.46241e-21	6.5714e-22	up
VIT_00s0229g00050.t01	1079	Putative uncharacterized protein [Source:UniProtKB/TrEMBL;Acc:F6I037]	289	16.6269	71	5.98229	1.47475	8.71113e-18	2.55464e-18	up
VIT_00s0391g00070.t01	1958	Putative uncharacterized protein [Source:UniProtKB/TrEMBL;Acc:F6HJL1]	44907	1423.76	2926	135.86	3.38951	0	0	up
VIT_04s0023g03480.t01	1951	Putative uncharacterized protein [Source:UniProtKB/TrEMBL;Acc:F6GWM5]	1053	33.5046	352	16.4027	1.03043	1.45932e-35	2.89841e-36	up
VIT_16s0100g00400.t01	979	Putative uncharacterized protein [Source:UniProtKB/TrEMBL;Acc:F6HP68]	3068	194.539	924	85.8064	1.1809	7.51659e-126	6.16549e-127	up
VIT_06s0004g07100.t01	1254	Putative uncharacterized protein [Source:UniProtKB/TrEMBL;Acc:D7SJS8]	183	9.05915	11	0.797491	3.50584	1.60566e-30	3.4883e-31	up
VIT_01s0011g02810.t01	3913	Putative uncharacterized protein [Source:UniProtKB/TrEMBL;Acc:F6HF26]	585	9.28068	197	4.57706	1.01981	5.41437e-20	1.49637e-20	up
VIT_00s0625g00040.t01	561	Putative uncharacterized protein [Source:UniProtKB/TrEMBL;Acc:D7T5U0]	1184	131.016	402	65.1469	1.00797	1.87518e-38	3.53672e-39	up
VIT_01s0150g00050.t01	1467	Putative uncharacterized protein [Source:UniProtKB/TrEMBL;Acc:F6HJ64]	465	19.6769	72	4.46203	2.14073	9.46844e-46	1.59807e-46	up
VIT_12s0034g01810.t01	1598	Putative uncharacterized protein [Source:UniProtKB/TrEMBL;Acc:F6H8X7]	262	10.1779	80	4.55139	1.16106	1.33087e-11	4.86509e-12	up
VIT_06s0061g00930.t01	486	Putative uncharacterized protein [Source:UniProtKB/TrEMBL;Acc:F6GW73]	71	9.06893	9	1.68359	2.42939	3.72137e-09	1.53136e-09	up
VIT_06s0061g01210.t01	1530	Putative uncharacterized protein [Source:UniProtKB/TrEMBL;Acc:F6GW57]	2922	118.556	86	5.11019	4.53604	0	0	up
VIT_03s0132g00230.t01	1749	Putative uncharacterized protein [Source:UniProtKB/TrEMBL;Acc:F6HJG1]	178	6.31778	17	0.883669	2.83784	9.14778e-25	2.23614e-25	up
VIT_18s0122g00320.t01	990	Putative uncharacterized protein [Source:UniProtKB/TrEMBL;Acc:F6I6X5]	748	46.903	5	0.459161	6.67453	8.05229e-146	5.96548e-147	up
VIT_02s0025g04580.t01	1696	Putative uncharacterized protein [Source:UniProtKB/TrEMBL;Acc:D7TW88]	2213	81.0008	574	30.7692	1.39645	7.10424e-118	6.08161e-119	up
VIT_08s0007g01070.t01	1542	Putative uncharacterized protein [Source:UniProtKB/TrEMBL;Acc:F6HL40]	331	13.3253	42	2.47625	2.42794	3.86693e-38	7.33413e-39	up
VIT_02s0012g01380.t01	653	Putative uncharacterized protein [Source:UniProtKB/TrEMBL;Acc:F6HT86]	771	73.2951	2	0.27845	8.04016	5.99832e-136	4.67509e-137	up
VIT_02s0025g03660.t01	1721	Putative uncharacterized protein [Source:UniProtKB/TrEMBL;Acc:D7TW09]	1796	64.7828	248	13.1009	2.30594	1.40512e-189	8.41032e-191	up
VIT_18s0001g07080.t01	758	Putative uncharacterized protein [Source:UniProtKB/TrEMBL;Acc:E0CRS3]	131	10.7284	22	2.63866	2.02356	6.5116e-13	2.25153e-13	up
VIT_18s0001g15650.t01	1173	Putative uncharacterized protein [Source:UniProtKB/TrEMBL;Acc:E0CQP8]	833	44.084	273	21.159	1.05898	1.22492e-29	2.71116e-30	up
VIT_18s0001g05840.t01	1524	Putative uncharacterized protein [Source:UniProtKB/TrEMBL;Acc:E0CRL7]	200	8.14665	50	2.98274	1.44957	2.13689e-12	7.53687e-13	up
VIT_14s0006g01600.t01	720	Putative uncharacterized protein [Source:UniProtKB/TrEMBL;Acc:D7TSS4]	2468	212.788	247	31.1885	2.77033	0	0	up
VIT_08s0007g08860.t01	1385	Putative uncharacterized protein [Source:UniProtKB/TrEMBL;Acc:D7THT6]	675	30.2544	158	10.3714	1.54453	1.3485e-42	2.38429e-43	up
VIT_18s0001g05310.t01	1147	Putative uncharacterized protein [Source:UniProtKB/TrEMBL;Acc:F6H0W1]	460	24.8959	79	6.26173	1.99128	2.29302e-41	4.12589e-42	up
VIT_14s0060g01750.t01	1454	Serine/threonine-protein phosphatase [Source:UniProtKB/TrEMBL;Acc:F6I4Q1]	378	16.1384	108	6.75289	1.25692	3.40381e-18	9.87894e-19	up
VIT_07s0104g00930.t01	1699	Putative uncharacterized protein [Source:UniProtKB/TrEMBL;Acc:F6HQ36]	6855	250.466	112	5.99315	5.38515	0	0	up
VIT_08s0007g02810.t01	858	Putative uncharacterized protein [Source:UniProtKB/TrEMBL;Acc:F6HKN6]	110	7.95865	1	0.10596	6.23093	7.27518e-23	1.86104e-23	up
VIT_07s0104g00770.t01	822	Putative uncharacterized protein [Source:UniProtKB/TrEMBL;Acc:D7TP90]	69	5.21088	5	0.553004	3.23616	1.44104e-11	5.27375e-12	up
VIT_18s0001g15640.t01	1148	Putative uncharacterized protein [Source:UniProtKB/TrEMBL;Acc:E0CQP7]	5596	302.601	881	69.7693	2.11675	0	0	up
VIT_05s0049g00180.t01	987	Putative uncharacterized protein [Source:UniProtKB/TrEMBL;Acc:F6H8I1]	1538	96.7327	431	39.7	1.28486	1.41841e-72	1.75332e-73	up
VIT_18s0001g03790.t01	2837	Putative uncharacterized protein [Source:UniProtKB/TrEMBL;Acc:F6H0M0]	806	17.6364	240	7.69099	1.19731	1.02274e-34	2.059e-35	up
VIT_18s0122g01340.t01	2536	Putative uncharacterized protein [Source:UniProtKB/TrEMBL;Acc:F6I6T0]	2796	68.4419	373	13.3718	2.35569	4.91061e-302	1.96325e-303	up
VIT_19s0090g00540.t01	222	Putative uncharacterized protein [Source:UniProtKB/TrEMBL;Acc:D7T7Y7]	135	37.7498	3	1.22857	4.94142	2.45653e-27	5.71679e-28	up
VIT_13s0019g04540.t01	919	Putative uncharacterized protein [Source:UniProtKB/TrEMBL;Acc:F6HNE8]	5710	385.704	779	77.0641	2.32336	0	0	up
VIT_16s0022g00590.t01	377	Putative uncharacterized protein [Source:UniProtKB/TrEMBL;Acc:F6HAU5]	55	9.05639	11	2.65266	1.7715	2.62614e-05	1.391e-05	up
VIT_14s0108g00970.t01	1237	Putative uncharacterized protein [Source:UniProtKB/TrEMBL;Acc:F6H5U4]	803	40.2977	139	10.2159	1.97988	9.65734e-71	1.21238e-71	up
VIT_11s0016g00400.t01	2030	Putative uncharacterized protein [Source:UniProtKB/TrEMBL;Acc:D7TC91]	1990	60.8543	396	17.7349	1.77876	2.64173e-150	1.91588e-151	up
VIT_06s0080g00790.t01	829	Putative uncharacterized protein [Source:UniProtKB/TrEMBL;Acc:F6HHE1]	814	60.9542	8	0.877336	6.11845	1.49605e-161	1.01083e-162	up
VIT_03s0063g00530.t01	788	Putative uncharacterized protein [Source:UniProtKB/TrEMBL;Acc:F6HQB7]	386	30.4085	27	3.11507	3.28714	8.80951e-60	1.23574e-60	up
VIT_12s0059g01460.t01	1136	Putative uncharacterized protein [Source:UniProtKB/TrEMBL;Acc:F6HIF5]	3169	173.172	849	67.9453	1.34976	7.63105e-160	5.25059e-161	up
VIT_18s0041g02020.t01	1364	Putative uncharacterized protein [Source:UniProtKB/TrEMBL;Acc:F6I452]	373	16.9757	94	6.26533	1.43801	8.35975e-22	2.19719e-22	up
VIT_18s0089g00210.t01	1485	Putative uncharacterized protein [Source:UniProtKB/TrEMBL;Acc:D7SN09]	192	8.02618	3	0.183664	5.44957	4.45255e-39	8.31812e-40	up
VIT_01s0011g01140.t01	2143	Putative uncharacterized protein [Source:UniProtKB/TrEMBL;Acc:F6HFT9]	682	19.7559	69	2.92723	2.75467	1.36333e-88	1.45119e-89	up
VIT_13s0019g03160.t01	676	Putative uncharacterized protein [Source:UniProtKB/TrEMBL;Acc:F6HNM7]	123	11.2952	13	1.74834	2.69164	1.25707e-16	3.82383e-17	up
VIT_18s0001g15330.t01	986	Putative uncharacterized protein [Source:UniProtKB/TrEMBL;Acc:E0CQM5]	737	46.4007	93	8.57504	2.43593	1.1106e-83	1.24131e-84	up
VIT_18s0001g10680.t01	4307	Putative uncharacterized protein [Source:UniProtKB/TrEMBL;Acc:F6H004]	773	11.1414	240	5.06602	1.137	8.30607e-31	1.79534e-31	up
VIT_02s0012g02290.t01	1780	Putative uncharacterized protein [Source:UniProtKB/TrEMBL;Acc:F6HT38]	206	7.18425	27	1.37903	2.38118	1.07045e-23	2.68719e-24	up
VIT_13s0019g02980.t01	42		75	110.853	6	12.9877	3.09342	5.11424e-12	1.83315e-12	up
VIT_00s2536g00010.t01	425	Putative uncharacterized protein [Source:UniProtKB/TrEMBL;Acc:F6HS27]	69	10.0785	0.5	0.106958	6.55809	1.17556e-14	3.81492e-15	up
VIT_11s0103g00490.t01	1415	Putative uncharacterized protein [Source:UniProtKB/TrEMBL;Acc:F6I5N9]	888	38.9574	210	13.4925	1.52974	7.13226e-55	1.06136e-55	up
VIT_05s0049g00800.t01	1143	Putative uncharacterized protein [Source:UniProtKB/TrEMBL;Acc:F6H8N4]	125	6.78887	12	0.954477	2.83039	1.01864e-17	2.99101e-18	up
VIT_16s0050g02480.t01	4990	Putative uncharacterized protein [Source:UniProtKB/TrEMBL;Acc:F6H6G1]	2313	28.7746	309	5.62974	2.35366	8.42215e-250	3.93544e-251	up
VIT_16s0098g01050.t01	876		196	13.8895	7	0.726481	4.25692	7.07567e-37	1.37512e-37	up
VIT_16s0148g00070.t01	1486	Putative uncharacterized protein [Source:UniProtKB/TrEMBL;Acc:F6HWE6]	353	14.7465	23	1.40715	3.38953	3.50668e-56	5.14107e-57	up
VIT_08s0058g01260.t01	429	Putative uncharacterized protein [Source:UniProtKB/TrEMBL;Acc:F6GXX1]	80	11.5762	26	5.50993	1.07106	0.000577534	0.000347035	up
VIT_05s0049g00510.t01	1264	Putative uncharacterized protein [Source:UniProtKB/TrEMBL;Acc:F6H8M0]	355	17.4347	8	0.575405	4.92124	9.8355e-70	1.24648e-70	up
VIT_12s0121g00270.t01	279	Putative uncharacterized protein [Source:UniProtKB/TrEMBL;Acc:F6I6R7]	38	8.455	2	0.651713	3.6975	1.47897e-07	6.68474e-08	up
VIT_13s0067g02500.t01	1961	Putative uncharacterized protein [Source:UniProtKB/TrEMBL;Acc:F6HC52]	5627	178.128	202	9.36492	4.24951	0	0	up
VIT_13s0158g00180.t01	1850	Putative uncharacterized protein [Source:UniProtKB/TrEMBL;Acc:F6HHX5]	5375	180.36	458	22.5073	3.00241	0	0	up
VIT_18s0001g00790.t01	1693	Putative uncharacterized protein [Source:UniProtKB/TrEMBL;Acc:F6HWA4]	1058	38.7938	0.5	0.0268499	10.4967	1.01584e-135	7.93141e-137	up
VIT_11s0037g00560.t01	2295	Putative uncharacterized protein [Source:UniProtKB/TrEMBL;Acc:F6HYK8]	1097	29.6728	209	8.27931	1.84156	2.05724e-87	2.21154e-88	up
VIT_06s0009g01840.t01	1930	CBL-interacting protein kinase 18 [Source:UniProtKB/TrEMBL;Acc:C4P7W7]	1308	42.0712	266	12.5301	1.74743	8.06538e-97	8.02984e-98	up
VIT_06s0004g06290.t01	2265	Putative uncharacterized protein [Source:UniProtKB/TrEMBL;Acc:F6GUT5]	1750	47.9627	575	23.0797	1.05529	1.56758e-60	2.19027e-61	up
VIT_07s0005g00340.t01	1248	Putative uncharacterized protein [Source:UniProtKB/TrEMBL;Acc:F6HZ43]	1235	61.4308	288	20.9801	1.54994	2.83672e-77	3.34375e-78	up
VIT_05s0020g03080.t01	2574	Putative uncharacterized protein [Source:UniProtKB/TrEMBL;Acc:D7T6V1]	1149	27.7106	286	10.1015	1.45586	1.00627e-65	1.32931e-66	up
VIT_15s0046g03360.t01	2165	Putative uncharacterized protein [Source:UniProtKB/TrEMBL;Acc:D7UC49]	296	8.48727	25	1.04981	3.01517	9.37611e-43	1.65349e-43	up
VIT_14s0006g00180.t01	1417	Putative uncharacterized protein [Source:UniProtKB/TrEMBL;Acc:F6HSG4]	6456	282.831	1152	73.9117	1.93607	0	0	up
VIT_07s0141g00170.t01	1641	Putative uncharacterized protein [Source:UniProtKB/TrEMBL;Acc:F6GXL2]	778	29.431	168	9.30746	1.66088	3.59023e-54	5.40364e-55	up
VIT_12s0028g02960.t01	711	Putative uncharacterized protein [Source:UniProtKB/TrEMBL;Acc:F6H5F6]	1148	100.232	315	40.2783	1.31527	1.87423e-56	2.74347e-57	up
VIT_02s0025g04290.t01	722	Putative uncharacterized protein [Source:UniProtKB/TrEMBL;Acc:A5C9F2]	3328	286.141	0.5	0.0629598	12.15	0	0	up
VIT_03s0038g02890.t01	1386	Putative uncharacterized protein [Source:UniProtKB/TrEMBL;Acc:F6I0X9]	187	8.37553	1	0.0655945	6.99646	8.84745e-37	1.72433e-37	up
VIT_16s0039g01360.t01	2187	Phenylalanine ammonia-lyase [Source:UniProtKB/TrEMBL;Acc:F6HEC2]	458	13.0002	0.5	0.0207851	9.28877	1.56892e-70	1.97465e-71	up
VIT_01s0137g00660.t01	720	Putative uncharacterized protein [Source:UniProtKB/TrEMBL;Acc:F6GVM5]	229	19.7441	26	3.283	2.58833	1.0849e-28	2.44957e-29	up
VIT_00s0780g00030.t01	242	Putative uncharacterized protein [Source:UniProtKB/TrEMBL;Acc:D7UEA0]	534	136.981	3	1.12703	6.9253	4.20467e-103	4.00666e-104	up
VIT_03s0091g00580.t01	1017	Putative uncharacterized protein [Source:UniProtKB/TrEMBL;Acc:D7SXS6]	178	10.8651	20	1.78788	2.60337	1.02527e-22	2.63164e-23	up
VIT_11s0016g04730.t01	1377	Putative uncharacterized protein [Source:UniProtKB/TrEMBL;Acc:F6HH65]	372	16.7704	120	7.92278	1.08184	2.25976e-14	7.40341e-15	up
VIT_07s0031g02530.t01	763	Putative uncharacterized protein [Source:UniProtKB/TrEMBL;Acc:D7SWF6]	62	5.0443	9	1.07238	2.23384	1.73861e-07	7.88742e-08	up
VIT_06s0004g00020.t01	1079	Putative uncharacterized protein [Source:UniProtKB/TrEMBL;Acc:D7SLP9]	215	12.3695	63	5.30823	1.22048	1.91712e-10	7.41471e-11	up
VIT_01s0011g02950.t01	1624	Putative uncharacterized protein [Source:UniProtKB/TrEMBL;Acc:D7T9A1]	161	6.15423	45	2.51917	1.28863	9.72756e-09	4.10249e-09	up
VIT_18s0001g04980.t01	7605	Putative uncharacterized protein [Source:UniProtKB/TrEMBL;Acc:F6H0V3]	7576	61.8407	1436	17.1667	1.84895	0	0	up
VIT_07s0141g00620.t01	1662	Putative uncharacterized protein [Source:UniProtKB/TrEMBL;Acc:D7TYL1]	1299	48.519	429	23.4669	1.04792	9.31111e-45	1.5963e-45	up
VIT_01s0011g03190.t01	660	Putative uncharacterized protein [Source:UniProtKB/TrEMBL;Acc:A5AM53]	272	25.5834	63	8.67815	1.55975	3.72897e-18	1.08312e-18	up
VIT_16s0100g01210.t01	749	Putative uncharacterized protein [Source:UniProtKB/TrEMBL;Acc:D7TMR6]	1032	85.5326	180	21.8485	1.96894	6.63631e-90	6.94214e-91	up
VIT_14s0068g01710.t01	2289	Putative uncharacterized protein [Source:UniProtKB/TrEMBL;Acc:D7SVM6]	2521	68.3693	670	26.6109	1.36133	4.62623e-129	3.72247e-130	up
VIT_13s0156g00310.t01	1434	Putative uncharacterized protein [Source:UniProtKB/TrEMBL;Acc:F6HPT7]	350	15.1514	78	4.94511	1.61538	3.88791e-24	9.65643e-25	up
VIT_03s0017g01460.t01	489	Putative uncharacterized protein [Source:UniProtKB/TrEMBL;Acc:D6CH20]	1800	228.506	37	6.87897	5.0539	0	0	up
VIT_08s0040g01520.t01	1897	Putative uncharacterized protein [Source:UniProtKB/TrEMBL;Acc:F6HR47]	710	23.2341	0.5	0.0239626	9.92124	1.18627e-99	1.15708e-100	up
VIT_14s0030g01590.t01	730	Putative uncharacterized protein [Source:UniProtKB/TrEMBL;Acc:F6HTU5]	2058	175.007	616	76.7164	1.18981	7.87348e-86	8.59772e-87	up
VIT_01s0011g03670.t01	1013	Putative uncharacterized protein [Source:UniProtKB/TrEMBL;Acc:D7T937]	502	30.763	54	4.84635	2.66622	2.34881e-63	3.18048e-64	up
VIT_05s0062g01120.t01	1871	Putative uncharacterized protein [Source:UniProtKB/TrEMBL;Acc:D7U9N0]	1200	39.8145	241	11.7105	1.7655	3.438e-90	3.5917e-91	up
VIT_08s0007g01560.t01	864	Putative uncharacterized protein [Source:UniProtKB/TrEMBL;Acc:D7THD8]	1404	100.876	323	33.9875	1.56951	2.8588e-89	3.01417e-90	up
VIT_09s0002g03960.t01	665	Putative uncharacterized protein [Source:UniProtKB/TrEMBL;Acc:D7U0F1]	65	6.06772	15	2.05069	1.56505	2.86757e-05	1.52322e-05	up
VIT_13s0019g05170.t01	1480	Putative uncharacterized protein [Source:UniProtKB/TrEMBL;Acc:A5AIY0]	339	14.2191	9	0.552855	4.68478	1.41589e-65	1.87239e-66	up
VIT_11s0037g00970.t01	1014	Putative uncharacterized protein [Source:UniProtKB/TrEMBL;Acc:F6HYN1]	259	15.8561	17	1.5242	3.37891	1.86481e-41	3.35283e-42	up
VIT_03s0038g03680.t01	1845	Putative uncharacterized protein [Source:UniProtKB/TrEMBL;Acc:F6I0T0]	2372	79.8091	727	35.8235	1.15565	2.59909e-94	2.63655e-95	up
VIT_16s0098g00270.t01	700	Putative uncharacterized protein [Source:UniProtKB/TrEMBL;Acc:F6H7D9]	314	27.8462	101	13.1176	1.08598	2.1635e-12	7.63175e-13	up
VIT_18s0041g00840.t01	1510	Putative uncharacterized protein [Source:UniProtKB/TrEMBL;Acc:F6I3X8]	300	12.3333	31	1.86644	2.72419	3.11331e-39	5.79905e-40	up
VIT_03s0132g00390.t01	876	Putative uncharacterized protein [Source:UniProtKB/TrEMBL;Acc:F6HJG9]	123	8.71636	0.5	0.0518915	7.39208	5.36824e-24	1.33701e-24	up
VIT_01s0011g05750.t01	395	Putative uncharacterized protein [Source:UniProtKB/TrEMBL;Acc:F6HFD6]	434	68.2066	109	25.0876	1.44294	2.74414e-25	6.63424e-26	up
VIT_18s0001g01510.t01	732	Putative uncharacterized protein [Source:UniProtKB/TrEMBL;Acc:F6H0G7]	100	8.48053	6	0.745196	3.50846	2.96615e-17	8.84835e-18	up
VIT_16s0100g01160.t01	1285	Stilbene synthase 1 [Source:UniProtKB/Swiss-Prot;Acc:P28343]	942	45.5074	3	0.21225	7.74419	1.99688e-170	1.29239e-171	up
VIT_16s0098g01150.t01	789	Putative uncharacterized protein [Source:UniProtKB/TrEMBL;Acc:A5C137]	903	71.0468	170	19.5886	1.85876	4.42335e-73	5.44341e-74	up
VIT_16s0100g01150.t01	1377	Putative uncharacterized protein [Source:UniProtKB/TrEMBL;Acc:F6HP19]	277	12.4876	0.5	0.0330116	8.56331	4.77681e-47	7.91201e-48	up
VIT_12s0055g00770.t01	2332	Putative uncharacterized protein [Source:UniProtKB/TrEMBL;Acc:F6H1T4]	696	18.5274	184	7.17331	1.36895	7.58161e-37	1.47519e-37	up
VIT_00s2785g00010.t01	1039	Putative uncharacterized protein [Source:UniProtKB/TrEMBL;Acc:F6I7S3]	202	12.069	55	4.81258	1.32642	4.36965e-11	1.63726e-11	up
VIT_03s0017g02170.t01	1338	Putative uncharacterized protein [Source:UniProtKB/TrEMBL;Acc:F6HTP5]	822	38.1373	197	13.3857	1.51051	5.65389e-50	8.98456e-51	up
VIT_08s0056g01710.t01	2104	Putative uncharacterized protein [Source:UniProtKB/TrEMBL;Acc:F6HMP9]	1638	48.3284	404	17.4569	1.46908	2.08419e-94	2.11327e-95	up
VIT_08s0056g00180.t01	1128	Putative uncharacterized protein [Source:UniProtKB/TrEMBL;Acc:A5B4Z1]	3466	190.745	553	44.5704	2.09749	0	0	up
VIT_05s0062g00250.t01	904	Putative uncharacterized protein [Source:UniProtKB/TrEMBL;Acc:F6I4C9]	211	14.4893	29	2.91649	2.31269	1.85195e-23	4.67281e-24	up
VIT_00s0710g00020.t01	1297	Putative uncharacterized protein [Source:UniProtKB/TrEMBL;Acc:D7U6Z6]	121	5.79134	34	2.38325	1.28097	8.23242e-07	3.89704e-07	up
VIT_01s0011g06620.t01	2053	Putative uncharacterized protein [Source:UniProtKB/TrEMBL;Acc:F6HEU1]	2524	76.3193	572	25.3301	1.59119	1.07648e-162	7.23385e-164	up
VIT_18s0001g00850.t01	1651	Putative uncharacterized protein [Source:UniProtKB/TrEMBL;Acc:F6HWA5]	202	7.59518	0.5	0.027533	8.10778	2.57464e-36	5.05983e-37	up
VIT_17s0000g06380.t01	772	Putative uncharacterized protein [Source:UniProtKB/TrEMBL;Acc:F6GT68]	914	73.4959	238	28.0279	1.3908	3.97764e-49	6.3957e-50	up
VIT_10s0003g01230.t01	1366	Putative uncharacterized protein [Source:UniProtKB/TrEMBL;Acc:F6HM94]	860	39.0824	273	18.1695	1.105	1.18468e-32	2.46387e-33	up
VIT_18s0001g14330.t01	908	Putative uncharacterized protein [Source:UniProtKB/TrEMBL;Acc:E0CQ62]	94	6.42652	7	0.700878	3.1968	3.66025e-15	1.16825e-15	up
VIT_11s0118g00560.t01	2035	Putative uncharacterized protein [Source:UniProtKB/TrEMBL;Acc:F6HCI0]	981	29.9253	173	7.7288	1.95305	1.24645e-84	1.37713e-85	up
VIT_05s0049g01550.t01	2214	Putative uncharacterized protein [Source:UniProtKB/TrEMBL;Acc:D7SZL3]	704	19.7392	43	1.76572	3.48274	3.16495e-113	2.79799e-114	up
VIT_02s0025g04720.t01	1298	Anthocyanidin synthase; Leucocyanidin oxygenase [Source:UniProtKB/TrEMBL;Acc:A2ICC9]	63836	3052.99	2451	171.672	4.1525	0	0	up
VIT_16s0100g01110.t01	15767	Stilbene synthase 2 [Source:UniProtKB/TrEMBL;Acc:A0FDZ9]	1322	5.20495	6	0.0345965	7.23311	1.59118e-248	7.47164e-250	up
VIT_06s0004g03180.t01	3252	Putative uncharacterized protein [Source:UniProtKB/TrEMBL;Acc:F6GTZ0]	1752	33.4439	582	16.2706	1.03948	3.77759e-59	5.34231e-60	up
VIT_18s0001g12050.t01	812	Putative uncharacterized protein [Source:UniProtKB/TrEMBL;Acc:E0CQ08]	85	6.49826	7	0.783741	3.0516	2.65365e-13	9.0477e-14	up
VIT_13s0019g03920.t01	1668	Elongation factor 1-alpha [Source:UniProtKB/TrEMBL;Acc:F6HNI6]	16132	600.38	4548	247.888	1.27619	0	0	up
VIT_14s0006g02590.t01	1410	Putative uncharacterized protein [Source:UniProtKB/TrEMBL;Acc:D7TT05]	236	10.3903	11	0.709258	3.87278	8.33122e-42	1.48873e-42	up
VIT_12s0028g03600.t01	588	Putative uncharacterized protein [Source:UniProtKB/TrEMBL;Acc:F6H5D6]	531	56.0598	156	24.12	1.21673	7.21869e-24	1.80285e-24	up
VIT_14s0083g01070.t01	254	Putative uncharacterized protein [Source:UniProtKB/TrEMBL;Acc:D7SMP0]	60	14.664	5	1.78964	3.03453	1.05141e-09	4.20785e-10	up
VIT_12s0055g00900.t01	1477	Putative uncharacterized protein [Source:UniProtKB/TrEMBL;Acc:D7STD2]	465	19.5437	109	6.70929	1.54247	1.10516e-29	2.44408e-30	up
VIT_16s0050g01240.t01	534	Putative uncharacterized protein [Source:UniProtKB/TrEMBL;Acc:F6H6B7]	5361	623.216	1092	185.914	1.7451	0	0	up
VIT_04s0008g04300.t01	1454	Putative uncharacterized protein [Source:UniProtKB/TrEMBL;Acc:D7SUI5]	327	13.961	51	3.18887	2.13029	2.34732e-32	4.91314e-33	up
VIT_05s0020g02540.t01	973	Putative uncharacterized protein [Source:UniProtKB/TrEMBL;Acc:D7T6Q0]	5372	342.734	1076	100.538	1.76935	0	0	up
VIT_02s0025g03960.t01	1410	Putative uncharacterized protein [Source:UniProtKB/TrEMBL;Acc:D7TW33]	214	9.42169	60	3.86868	1.28414	3.68452e-11	1.37277e-11	up
VIT_07s0005g00210.t01	1105	Putative uncharacterized protein [Source:UniProtKB/TrEMBL;Acc:D7U270]	397	22.3029	90	7.40475	1.59071	1.21901e-26	2.87267e-27	up
VIT_18s0001g05770.t01	1389	Protein phosphatase methylesterase 1 [Source:UniProtKB/TrEMBL;Acc:D7TLE9]	294	13.1395	87	5.69439	1.2063	1.34095e-13	4.52152e-14	up
VIT_12s0028g01770.t01	1719	Putative uncharacterized protein [Source:UniProtKB/TrEMBL;Acc:F6H527]	4531	163.626	1	0.0528877	11.5952	0	0	up
VIT_11s0118g00240.t01	1745	Putative uncharacterized protein [Source:UniProtKB/TrEMBL;Acc:F6HCG3]	244	8.68017	36	1.87559	2.21038	1.47623e-25	3.55403e-26	up
VIT_11s0016g05400.t01	937	Putative uncharacterized protein [Source:UniProtKB/TrEMBL;Acc:D7TC23]	291	19.2791	95	9.21753	1.06459	3.03506e-11	1.12662e-11	up
VIT_11s0206g00070.t01	2082	Putative uncharacterized protein [Source:UniProtKB/TrEMBL;Acc:F6GZ32]	415	12.3738	67	2.92566	2.08045	1.48525e-39	2.75288e-40	up
VIT_16s0050g00850.t01	1042	Putative uncharacterized protein [Source:UniProtKB/TrEMBL;Acc:F6H6J3]	8093	482.143	1806	157.572	1.61345	0	0	up
VIT_13s0047g00010.t01	1845	Putative uncharacterized protein [Source:UniProtKB/TrEMBL;Acc:D7TF43]	257	8.6471	79	3.89279	1.15141	2.86703e-11	1.06313e-11	up
VIT_08s0007g07310.t01	293	Putative uncharacterized protein [Source:UniProtKB/TrEMBL;Acc:F6HLE3]	294	62.2893	48	14.8937	2.06428	4.02644e-28	9.19837e-29	up
VIT_09s0002g06810.t01	1189	Putative uncharacterized protein [Source:UniProtKB/TrEMBL;Acc:F6HXC9]	2413	125.982	698	53.3708	1.2391	5.51152e-107	5.09764e-108	up
VIT_04s0044g00080.t01	1033	Putative uncharacterized protein [Source:UniProtKB/TrEMBL;Acc:F6I0K0]	985	59.1929	336	29.5712	1.00123	7.31456e-32	1.54913e-32	up
VIT_19s0090g01370.t01	523	Putative uncharacterized protein [Source:UniProtKB/TrEMBL;Acc:F6HEL0]	102	12.1069	0.5	0.0869158	7.12199	1.76847e-20	4.81771e-21	up
VIT_14s0060g02420.t01	3001	Putative uncharacterized protein [Source:UniProtKB/TrEMBL;Acc:F6I4L0]	369	7.63298	115	3.48387	1.13156	3.00537e-15	9.55439e-16	up
VIT_05s0049g01780.t01	1010	Putative uncharacterized protein [Source:UniProtKB/TrEMBL;Acc:D7SZN0]	121	7.437	0.5	0.0450069	7.36843	1.14616e-23	2.87933e-24	up
VIT_11s0052g00540.t01	984	Putative uncharacterized protein [Source:UniProtKB/TrEMBL;Acc:D7SQD8]	1109	69.9633	111	10.2555	2.7702	3.99799e-144	2.98023e-145	up
VIT_09s0054g01610.t01	1691	Putative uncharacterized protein [Source:UniProtKB/TrEMBL;Acc:D7SRT9]	564	20.7047	113	6.07526	1.76894	3.56169e-43	6.25004e-44	up
VIT_18s0001g08220.t01	630	Putative uncharacterized protein [Source:UniProtKB/TrEMBL;Acc:F6GZM0]	403	39.7099	67	9.66862	2.03812	1.77514e-37	3.40264e-38	up
VIT_12s0028g01040.t01	556	Putative uncharacterized protein [Source:UniProtKB/TrEMBL;Acc:F6H575]	91	10.1602	0.5	0.0817571	6.95736	1.39629e-18	4.00345e-19	up
VIT_05s0094g01400.t01	1822	Putative uncharacterized protein [Source:UniProtKB/TrEMBL;Acc:D7T2M5]	3387	115.399	902	45.0079	1.35838	2.05359e-172	1.32061e-173	up
VIT_18s0001g15630.t01	1946	Putative uncharacterized protein [Source:UniProtKB/TrEMBL;Acc:E0CQP6]	423	13.4937	95	4.43824	1.60423	1.23272e-28	2.78559e-29	up
VIT_19s0015g00020.t01	3287	Putative uncharacterized protein [Source:UniProtKB/TrEMBL;Acc:F6I527]	603	11.3881	125	3.45733	1.7198	2.40144e-44	4.14901e-45	up
VIT_04s0023g02660.t01	949	Putative uncharacterized protein [Source:UniProtKB/TrEMBL;Acc:A5AL27]	776	50.7609	218	20.8843	1.2813	4.3412e-37	8.37116e-38	up
VIT_14s0108g01330.t01	1557	Chorismate mutase 02 [Source:UniProtKB/TrEMBL;Acc:D0VBC0]	1001	39.9098	286	16.6997	1.25692	4.12074e-46	6.92086e-47	up
VIT_05s0051g00720.t01	1611	Putative uncharacterized protein [Source:UniProtKB/TrEMBL;Acc:D7TS82]	12024	463.327	1183	66.7605	2.79496	0	0	up
VIT_01s0011g01050.t01	2335	Putative uncharacterized protein [Source:UniProtKB/TrEMBL;Acc:F6HEY1]	1995	53.0383	322	12.5372	2.08082	2.03866e-185	1.24176e-186	up
VIT_17s0000g04890.t01	1247	Putative uncharacterized protein [Source:UniProtKB/TrEMBL;Acc:D7SIN9]	592	29.4706	112	8.16548	1.85167	4.20651e-48	6.8699e-49	up
VIT_01s0011g00380.t01	1905	Putative uncharacterized protein [Source:UniProtKB/TrEMBL;Acc:F6HFV0]	183	5.96335	38	1.81351	1.71734	2.66297e-14	8.74456e-15	up
VIT_00s0332g00140.t01	1142	Putative uncharacterized protein [Source:UniProtKB/TrEMBL;Acc:D7TSH3]	222	12.0676	58	4.61734	1.386	8.16604e-13	2.83259e-13	up
VIT_07s0129g00520.t01	1445	Putative uncharacterized protein [Source:UniProtKB/TrEMBL;Acc:D7TTA6]	1238	53.1847	250	15.7291	1.75758	1.95107e-92	2.00516e-93	up
VIT_08s0040g01590.t01	1127	Putative uncharacterized protein [Source:UniProtKB/TrEMBL;Acc:F6HR42]	127	6.99542	41	3.30743	1.0807	1.089e-05	5.61547e-06	up
VIT_10s0116g01820.t01	1110	Putative uncharacterized protein [Source:UniProtKB/TrEMBL;Acc:F6H7M9]	722	40.3783	200	16.3809	1.30157	2.02427e-35	4.03535e-36	up
VIT_14s0108g00540.t01	1984	Putative uncharacterized protein [Source:UniProtKB/TrEMBL;Acc:D7SXA1]	2035	63.6732	29	1.32888	5.5824	0	0	up
VIT_11s0016g05550.t01	711	Putative uncharacterized protein [Source:UniProtKB/TrEMBL;Acc:D7TC36]	140	12.2234	7	0.895074	3.7715	6.92152e-25	1.68765e-25	up
VIT_02s0025g02610.t01	1550	Putative uncharacterized protein [Source:UniProtKB/TrEMBL;Acc:F6HU75]	283	11.3341	1	0.0586541	7.59423	9.86028e-53	1.50941e-53	up
VIT_17s0000g05850.t01	3017	Putative uncharacterized protein [Source:UniProtKB/TrEMBL;Acc:D7SIE3]	1140	23.4565	153	4.61048	2.347	2.55029e-123	2.12348e-124	up
VIT_15s0048g00510.t01	1592	Pectinesterase [Source:UniProtKB/TrEMBL;Acc:F6I390]	2608	101.695	6	0.34264	8.21333	0	0	up
VIT_00s1194g00020.t01	505	Putative uncharacterized protein [Source:UniProtKB/TrEMBL;Acc:D7ST35]	195	23.9705	27	4.86074	2.30201	1.16141e-21	3.06532e-22	up
VIT_10s0003g01130.t01	1256	Putative uncharacterized protein [Source:UniProtKB/TrEMBL;Acc:F6HM89]	323	15.9642	33	2.38866	2.74056	2.10613e-42	3.7374e-43	up
VIT_05s0077g00280.t01	1970	Putative uncharacterized protein [Source:UniProtKB/TrEMBL;Acc:F6HX09]	4352	137.138	585	26.9973	2.34474	0	0	up
VIT_08s0040g02720.t01	838	Putative uncharacterized protein [Source:UniProtKB/TrEMBL;Acc:F6HQX7]	488	36.1501	124	13.4527	1.42611	8.29018e-28	1.90607e-28	up
VIT_18s0001g08760.t01	445	Putative uncharacterized protein [Source:UniProtKB/TrEMBL;Acc:E0CNZ4]	783	109.228	70	14.3011	2.93315	4.01407e-108	3.68316e-109	up
VIT_14s0006g01250.t01	787	Putative uncharacterized protein [Source:UniProtKB/TrEMBL;Acc:D7TSQ0]	1061	83.6902	115	13.2848	2.65529	6.20957e-132	4.92239e-133	up
VIT_07s0129g00760.t01	1515	Putative uncharacterized protein [Source:UniProtKB/TrEMBL;Acc:F6HSX1]	2665	109.199	2	0.120018	9.82949	0	0	up
VIT_06s0061g00450.t01	2186	Putative uncharacterized protein [Source:UniProtKB/TrEMBL;Acc:F6GW98]	3352	95.1892	478	19.8796	2.25951	0	0	up
VIT_18s0001g06070.t01	1104	Putative uncharacterized protein [Source:UniProtKB/TrEMBL;Acc:D7TLG0]	716	40.2604	171	14.0818	1.51553	6.65761e-44	1.15605e-44	up
VIT_02s0087g00340.t01	1896	Putative uncharacterized protein [Source:UniProtKB/TrEMBL;Acc:F6HJ43]	773	25.309	79	3.78808	2.74011	1.06824e-99	1.04147e-100	up
VIT_02s0012g01390.t01	824	Putative uncharacterized protein [Source:UniProtKB/TrEMBL;Acc:F6HT85]	1522	114.663	497	54.8352	1.06422	1.59943e-53	2.42418e-54	up
VIT_00s0790g00020.t01	1701	Putative uncharacterized protein [Source:UniProtKB/TrEMBL;Acc:F6GZF8]	294	10.7294	44	2.35168	2.18981	3.36406e-30	7.35009e-31	up
VIT_19s0090g00080.t01	907	Putative uncharacterized protein [Source:UniProtKB/TrEMBL;Acc:F6HEN4]	480	32.8525	30	3.00708	3.44957	5.10979e-77	6.03952e-78	up
VIT_03s0091g00600.t01	1740	Putative uncharacterized protein [Source:UniProtKB/TrEMBL;Acc:F6H669]	616	21.9768	172	8.98689	1.29009	5.25135e-30	1.15146e-30	up
VIT_01s0146g00140.t01	2841	Putative uncharacterized protein [Source:UniProtKB/TrEMBL;Acc:D7U5Y7]	263	5.7467	84	2.68806	1.09617	1.01028e-10	3.85288e-11	up
VIT_00s0179g00250.t01	222	Putative uncharacterized protein [Source:UniProtKB/TrEMBL;Acc:F6HBI9]	39	10.9055	0.5	0.204761	5.73497	6.03238e-09	2.51571e-09	up
VIT_03s0063g01970.t01	937	Putative uncharacterized protein [Source:UniProtKB/TrEMBL;Acc:D7TPW5]	241	15.9666	34	3.2989	2.27499	4.04723e-26	9.62485e-27	up
VIT_07s0031g00570.t01	1563	Putative uncharacterized protein [Source:UniProtKB/TrEMBL;Acc:D7SVX1]	136	5.40149	0.5	0.0290831	7.53703	4.07696e-26	9.69743e-27	up
VIT_13s0074g00310.t01	1729	Putative uncharacterized protein [Source:UniProtKB/TrEMBL;Acc:D7UBU1]	316	11.3456	90	4.73236	1.2615	1.7093e-15	5.39246e-16	up
VIT_12s0034g00240.t01	1755	Putative uncharacterized protein [Source:UniProtKB/TrEMBL;Acc:F6H984]	357	12.6277	103	5.33569	1.24285	5.68345e-17	1.70848e-17	up
VIT_10s0003g00480.t01	1629	Putative uncharacterized protein [Source:UniProtKB/TrEMBL;Acc:F6HM50]	604	23.0171	0.5	0.0279048	9.68797	8.58581e-88	9.20612e-89	up
VIT_00s0324g00020.t01	818	Putative uncharacterized protein [Source:UniProtKB/TrEMBL;Acc:F6I296]	105	7.96838	11	1.22256	2.70438	1.93172e-14	6.31759e-15	up
VIT_11s0037g01220.t01	406	Putative uncharacterized protein [Source:UniProtKB/TrEMBL;Acc:F6HYP2]	94	14.3726	16	3.58281	2.00416	1.65925e-09	6.70907e-10	up
VIT_06s0004g04940.t01	2921	Putative uncharacterized protein [Source:UniProtKB/TrEMBL;Acc:F6GV03]	939	19.9557	281	8.74591	1.19012	7.27724e-40	1.34047e-40	up
VIT_13s0019g04070.t01	1905	MLO-like protein [Source:UniProtKB/TrEMBL;Acc:D7TMB4]	1473	48.0001	271	12.9332	1.89196	2.96359e-121	2.49482e-122	up
VIT_00s2623g00010.t01	865	Putative uncharacterized protein [Source:UniProtKB/TrEMBL;Acc:F6H8F9]	127	9.11426	39	4.09901	1.15285	3.48303e-06	1.72425e-06	up
VIT_08s0007g05250.t01	3774	Putative uncharacterized protein [Source:UniProtKB/TrEMBL;Acc:F6HKA5]	840	13.8169	201	4.842	1.51276	3.76793e-51	5.89766e-52	up
VIT_17s0000g05170.t01	313	Putative uncharacterized protein [Source:UniProtKB/TrEMBL;Acc:F6GTD6]	42	8.32988	2	0.58092	3.84189	2.04685e-08	8.79631e-09	up
VIT_04s0008g06320.t01	1219	Putative uncharacterized protein [Source:UniProtKB/TrEMBL;Acc:D7SV17]	1352	68.8505	239	17.8248	1.94958	6.8329e-116	5.91833e-117	up
VIT_10s0003g00380.t01	1214	Putative uncharacterized protein [Source:UniProtKB/TrEMBL;Acc:A5C5U4]	153	7.8236	24	1.79731	2.12199	9.86757e-16	3.09035e-16	up
VIT_01s0011g04330.t01	515	Putative uncharacterized protein [Source:UniProtKB/TrEMBL;Acc:D7T8Y1]	140	16.8754	41	7.23781	1.2213	3.16659e-07	1.45931e-07	up
VIT_03s0063g00810.t01	1078	Putative uncharacterized protein [Source:UniProtKB/TrEMBL;Acc:F6HQD6]	2943	169.475	209	17.6262	3.26528	0	0	up
VIT_09s0054g00960.t01	629	Putative uncharacterized protein [Source:UniProtKB/TrEMBL;Acc:F6GYL3]	265	26.1535	88	12.7193	1.03999	5.23843e-10	2.06763e-10	up
VIT_07s0031g01330.t01	1517	Putative uncharacterized protein [Source:UniProtKB/TrEMBL;Acc:D7SW34]	415	16.9823	78	4.67455	1.86113	2.50492e-34	5.06939e-35	up
VIT_07s0005g01240.t01	2325	Putative uncharacterized protein [Source:UniProtKB/TrEMBL;Acc:F6HZ90]	8250	220.275	896	35.0361	2.65239	0	0	up
VIT_07s0031g03190.t01	1538	Putative uncharacterized protein [Source:UniProtKB/TrEMBL;Acc:D7SWL6]	395	15.9432	108	6.38407	1.32039	2.2977e-20	6.27317e-21	up
VIT_10s0003g03160.t01	666	Putative uncharacterized protein [Source:UniProtKB/TrEMBL;Acc:A5AX92]	311	28.9881	18	2.45713	3.56041	1.39962e-51	2.17915e-52	up
VIT_00s0650g00010.t01	617	Putative uncharacterized protein [Source:UniProtKB/TrEMBL;Acc:D7TGB8]	50	5.03059	1	0.147348	5.09342	5.58726e-11	2.10285e-11	up
VIT_08s0007g06610.t01	1959	Putative uncharacterized protein [Source:UniProtKB/TrEMBL;Acc:F6HLI4]	393	12.4535	0.5	0.0232042	9.06795	2.05816e-62	2.81903e-63	up
VIT_16s0100g00900.t01	1925	Stilbene synthase 4 [Source:UniProtKB/Swiss-Prot;Acc:A5AEM3]	368	11.8673	0.5	0.023614	8.97313	3.33872e-59	4.71706e-60	up
VIT_03s0017g01140.t01	1677	Putative uncharacterized protein [Source:UniProtKB/TrEMBL;Acc:F6HTJ5]	179	6.62604	37	2.00585	1.72393	4.38878e-14	1.45185e-14	up
VIT_18s0122g00240.t01	2046	Putative uncharacterized protein [Source:UniProtKB/TrEMBL;Acc:F6I6X9]	244	7.40318	48	2.13288	1.79534	9.09438e-20	2.52803e-20	up
VIT_04s0023g00120.t01	464	Putative uncharacterized protein [Source:UniProtKB/TrEMBL;Acc:D7SPU0]	466	62.345	72	14.1073	2.14383	6.3012e-46	1.0609e-46	up
VIT_08s0007g00520.t01	655	Putative uncharacterized protein [Source:UniProtKB/TrEMBL;Acc:F6HL97]	228	21.6086	66	9.16079	1.23806	3.19193e-11	1.18587e-11	up
VIT_05s0020g03690.t01	786	Putative uncharacterized protein [Source:UniProtKB/TrEMBL;Acc:D7T706]	1597	126.129	196	22.6706	2.47601	2.87205e-183	1.76257e-184	up
VIT_17s0000g03200.t01	1865	Putative uncharacterized protein [Source:UniProtKB/TrEMBL;Acc:F6GTP7]	1223	40.7082	16	0.779959	5.70578	6.23805e-243	3.00077e-244	up
VIT_12s0028g03200.t01	1500	Putative uncharacterized protein [Source:UniProtKB/TrEMBL;Acc:E0CTH7]	1547	64.0226	202	12.2431	2.38661	3.23016e-170	2.09206e-171	up
VIT_00s0477g00040.t01	1330	Putative uncharacterized protein [Source:UniProtKB/TrEMBL;Acc:D7UE72]	1304	60.8639	199	13.6029	2.16167	1.46978e-127	1.19277e-128	up
VIT_00s0317g00030.t01	671	Putative uncharacterized protein [Source:UniProtKB/TrEMBL;Acc:D7TRP1]	532	49.2179	45	6.09706	3.013	8.80885e-76	1.05451e-76	up
VIT_11s0016g04160.t01	2080	Putative uncharacterized protein [Source:UniProtKB/TrEMBL;Acc:D7TBQ9]	18449	550.609	269	11.7576	5.54936	0	0	up
VIT_07s0130g00160.t01	924	Putative uncharacterized protein [Source:UniProtKB/TrEMBL;Acc:F6HGJ0]	293	19.6847	81	7.96973	1.30448	3.65945e-15	1.16758e-15	up
VIT_01s0137g00790.t01	564	Putative uncharacterized protein [Source:UniProtKB/TrEMBL;Acc:F6GVL7]	676	74.4049	34	5.48063	3.76299	3.73905e-115	3.25575e-116	up
VIT_08s0007g01730.t01	1131	Putative uncharacterized protein [Source:UniProtKB/TrEMBL;Acc:D7THC1]	229	12.5692	64	5.14455	1.28877	6.46169e-12	2.3283e-12	up
VIT_12s0034g00080.t01	1603	Putative uncharacterized protein [Source:UniProtKB/TrEMBL;Acc:F6H995]	1012	39.1905	237	13.4414	1.54382	3.45035e-63	4.68788e-64	up
VIT_06s0061g00560.t01	2157	Putative uncharacterized protein [Source:UniProtKB/TrEMBL;Acc:D7SNC0]	2121	61.0414	160	6.74373	3.17817	0	0	up
VIT_16s0039g01120.t01	2219	Phenylalanine ammonia-lyase [Source:UniProtKB/TrEMBL;Acc:F6HEB2]	1297	36.2841	34	1.393	4.70307	9.5025e-248	4.47951e-249	up
VIT_14s0060g01560.t01	2664	Putative uncharacterized protein [Source:UniProtKB/TrEMBL;Acc:F6I4R0]	1154	26.8909	211	7.20076	1.9009	7.37115e-96	7.38942e-97	up
VIT_05s0094g00350.t01	1284	Putative uncharacterized protein [Source:UniProtKB/TrEMBL;Acc:D7T2C8]	26207	1267.03	1881	133.185	3.24995	0	0	up
VIT_06s0004g04730.t01	1335	Putative uncharacterized protein [Source:UniProtKB/TrEMBL;Acc:F6GV10]	853	39.6645	267	18.1828	1.12527	2.52794e-33	5.1891e-34	up
VIT_17s0000g07990.t01	994	Putative uncharacterized protein [Source:UniProtKB/TrEMBL;Acc:D7SHV1]	500	31.2261	48	4.39021	2.83039	4.19326e-67	5.45667e-68	up
VIT_07s0141g00230.t01	1393	Ubiquitin carboxyl-terminal hydrolase [Source:UniProtKB/TrEMBL;Acc:F6HWM1]	313	13.9485	100	6.52648	1.09573	1.61552e-12	5.66686e-13	up
VIT_14s0171g00400.t01	1893	Putative uncharacterized protein [Source:UniProtKB/TrEMBL;Acc:D7UBG5]	5652	185.347	271	13.0151	3.83197	0	0	up
VIT_04s0044g00630.t01	930	Putative uncharacterized protein [Source:UniProtKB/TrEMBL;Acc:F6I0I4]	218	14.5515	63	6.15868	1.24047	8.16331e-11	3.1018e-11	up
VIT_09s0002g06350.t01	261	Putative uncharacterized protein [Source:UniProtKB/TrEMBL;Acc:F6HXA7]	36	8.56241	6	2.08998	2.03453	0.000199803	0.000114511	up
VIT_07s0005g01950.t01	1195	Putative uncharacterized protein [Source:UniProtKB/TrEMBL;Acc:D7U2M6]	134	6.96099	18	1.36941	2.34573	1.36112e-15	4.27903e-16	up
VIT_05s0020g05040.t01	394	Putative uncharacterized protein [Source:UniProtKB/TrEMBL;Acc:A5C3X4]	115	18.1191	0.5	0.115373	7.29506	1.13621e-22	2.92111e-23	up
VIT_19s0014g01890.t01	1345	Putative uncharacterized protein [Source:UniProtKB/TrEMBL;Acc:F6H1Z5]	172	7.93853	55	3.71767	1.09447	2.05867e-07	9.37298e-08	up
VIT_01s0011g02740.t01	3319	Putative uncharacterized protein [Source:UniProtKB/TrEMBL;Acc:F6HFQ3]	2160	40.3999	408	11.1759	1.85396	1.7461e-172	1.12207e-173	up
VIT_12s0028g00920.t01	808	Glutathione S-transferase; Glutathione S-transferase 3 [Source:UniProtKB/TrEMBL;Acc:A4LAG9]	793	60.925	6	0.675103	6.49578	1.06489e-155	7.51279e-157	up
VIT_14s0006g01530.t01	1514	Putative uncharacterized protein [Source:UniProtKB/TrEMBL;Acc:A5BZP1]	529	21.6902	125	7.5061	1.53091	3.08366e-33	6.34256e-34	up
VIT_18s0001g09910.t01	1164	Putative uncharacterized protein [Source:UniProtKB/TrEMBL;Acc:A5C3M5]	46234	2465.71	213	16.6363	7.21153	0	0	up
VIT_11s0016g05600.t01	1556	Putative uncharacterized protein [Source:UniProtKB/TrEMBL;Acc:D7TC41]	209	8.33817	50	2.9214	1.51307	1.14248e-13	3.84289e-14	up
VIT_14s0030g01220.t01	450	Putative uncharacterized protein [Source:UniProtKB/TrEMBL;Acc:F6HTW7]	4826	665.746	1281	258.802	1.36313	1.79976e-246	8.54198e-248	up
VIT_14s0006g01620.t01	1361	Putative uncharacterized protein [Source:UniProtKB/TrEMBL;Acc:D7TSS6]	268	12.2239	51	3.40677	1.84323	2.46679e-22	6.39117e-23	up
VIT_00s2207g00010.t01	434	Putative uncharacterized protein [Source:UniProtKB/TrEMBL;Acc:F6H8F1]	114	16.3061	23	4.81802	1.7589	1.20129e-09	4.81652e-10	up
VIT_16s0050g01250.t01	629	Putative uncharacterized protein [Source:UniProtKB/TrEMBL;Acc:E0CUU3]	3012	297.261	599	86.5778	1.77966	4.95803e-227	2.52613e-228	up
VIT_19s0093g00620.t01	1604	Putative uncharacterized protein [Source:UniProtKB/TrEMBL;Acc:F6HR93]	642	24.8465	100	5.66795	2.13214	2.26074e-62	3.10065e-63	up
VIT_00s0194g00190.t01	919	Putative uncharacterized protein [Source:UniProtKB/TrEMBL;Acc:F6HCW1]	168	11.3482	4	0.395708	4.84189	1.66523e-33	3.40522e-34	up
VIT_02s0012g01810.t01	2167	Putative uncharacterized protein [Source:UniProtKB/TrEMBL;Acc:F6HT62]	647	18.5344	158	6.6287	1.48341	1.36557e-38	2.5693e-39	up
VIT_01s0137g00220.t01	2107	Putative uncharacterized protein [Source:UniProtKB/TrEMBL;Acc:D7SMF9]	846	24.9253	268	11.5638	1.10799	2.81301e-32	5.89562e-33	up
VIT_06s0004g00190.t01	1332	Putative uncharacterized protein [Source:UniProtKB/TrEMBL;Acc:D7SLN4]	751	35.0001	107	7.30315	2.26077	3.96066e-78	4.63586e-79	up
VIT_02s0025g02830.t01	1476	Putative uncharacterized protein [Source:UniProtKB/TrEMBL;Acc:D7TVT8]	202	8.4957	45	2.77177	1.61593	1.8404e-14	6.01049e-15	up
VIT_01s0010g02290.t01	810	Putative uncharacterized protein [Source:UniProtKB/TrEMBL;Acc:D7TAL0]	666	51.0415	103	11.5607	2.14245	4.83766e-65	6.43289e-66	up
VIT_17s0000g07600.t01	1447	Putative uncharacterized protein [Source:UniProtKB/TrEMBL;Acc:F6GSX4]	175	7.50764	58	3.6441	1.0428	4.84409e-07	2.25795e-07	up
VIT_02s0087g00330.t01	1535	Putative uncharacterized protein [Source:UniProtKB/TrEMBL;Acc:F6HJ44]	152	6.14708	7	0.414591	3.89014	1.87152e-27	4.3399e-28	up
VIT_03s0038g02110.t01	575	Putative uncharacterized protein [Source:UniProtKB/TrEMBL;Acc:F6I113]	1728	186.556	230	36.3656	2.35897	2.01104e-187	1.21479e-188	up
VIT_00s0477g00010.t01	592	Putative uncharacterized protein [Source:UniProtKB/TrEMBL;Acc:F6I7I3]	2698	282.914	61	9.36782	4.91651	0	0	up
VIT_14s0219g00190.t01	2183	Putative uncharacterized protein [Source:UniProtKB/TrEMBL;Acc:D7SPY0]	621	17.6592	201	8.37091	1.07697	5.29735e-23	1.35096e-23	up
VIT_08s0007g05400.t01	1568	Putative uncharacterized protein [Source:UniProtKB/TrEMBL;Acc:D7TIM9]	295	11.6791	75	4.34856	1.42532	2.73455e-17	8.1449e-18	up
VIT_05s0077g00690.t01	1822	Putative uncharacterized protein [Source:UniProtKB/TrEMBL;Acc:F6H710]	2197	74.8541	618	30.8369	1.27942	1.83459e-102	1.75324e-103	up
VIT_18s0041g01290.t01	2542	Putative uncharacterized protein [Source:UniProtKB/TrEMBL;Acc:F6I3V2]	3887	94.9233	999	35.729	1.40967	4.4058e-209	2.42273e-210	up
VIT_11s0052g01070.t01	1021	Putative uncharacterized protein [Source:UniProtKB/TrEMBL;Acc:F6GXF7]	743	45.1749	9	0.801396	5.81686	4.48071e-148	3.28865e-149	up
VIT_18s0001g10690.t01	1241	Putative uncharacterized protein [Source:UniProtKB/TrEMBL;Acc:F6H005]	1116	55.8247	343	25.1277	1.15163	8.48003e-45	1.45226e-45	up
VIT_15s0021g00990.t01	1313	Putative uncharacterized protein [Source:UniProtKB/TrEMBL;Acc:F6GVD4]	288	13.6164	54	3.73903	1.86461	2.89145e-24	7.15762e-25	up
VIT_00s0271g00110.t01	868	Putative uncharacterized protein [Source:UniProtKB/TrEMBL;Acc:D7UE46]	99	7.08026	22	2.30427	1.61949	9.97528e-08	4.45421e-08	up
VIT_08s0007g00200.t01	1676	Putative uncharacterized protein [Source:UniProtKB/TrEMBL;Acc:D7THQ1]	3137	116.192	437	23.7049	2.29325	0	0	up
VIT_05s0077g00710.t01	3095	Putative uncharacterized protein [Source:UniProtKB/TrEMBL;Acc:F6H711]	677	13.5788	206	6.05114	1.16608	3.31566e-28	7.56091e-29	up
VIT_10s0003g05550.t01	1612	Putative uncharacterized protein [Source:UniProtKB/TrEMBL;Acc:F6HM09]	5410	208.337	0.5	0.0281991	12.851	0	0	up
VIT_16s0050g01150.t01	2368	Putative uncharacterized protein [Source:UniProtKB/TrEMBL;Acc:F6H6C3]	304	7.9694	65	2.49553	1.67513	3.44817e-22	8.98209e-23	up
VIT_14s0068g00520.t01	1136	Putative uncharacterized protein [Source:UniProtKB/TrEMBL;Acc:D7SVC8]	1267	69.236	374	29.9312	1.20987	1.01147e-54	1.51075e-55	up
VIT_14s0036g01130.t01	1608	Putative uncharacterized protein [Source:UniProtKB/TrEMBL;Acc:E0CU83]	256	9.88298	50	2.82693	1.80571	7.82251e-21	2.11343e-21	up
VIT_06s0061g00940.t01	2998	Putative uncharacterized protein [Source:UniProtKB/TrEMBL;Acc:D7SN86]	617	12.7758	204	6.18627	1.04627	7.2544e-22	1.90201e-22	up
VIT_07s0005g01300.t01	2610	Putative uncharacterized protein [Source:UniProtKB/TrEMBL;Acc:D7U2G9]	241	5.73206	27	0.940489	2.60757	2.30644e-30	5.0266e-31	up
VIT_00s0274g00090.t01	663	Putative uncharacterized protein [Source:UniProtKB/TrEMBL;Acc:F6GZ23]	130	12.1721	42	5.75925	1.07962	8.66433e-06	4.43358e-06	up
VIT_01s0026g02710.t01	980	Putative uncharacterized protein [Source:UniProtKB/TrEMBL;Acc:D7TN62]	1366	86.5284	3	0.278308	8.28035	3.55531e-234	1.76574e-235	up
VIT_17s0000g01820.t01	1787	Malate synthase [Source:UniProtKB/TrEMBL;Acc:F6GSS9]	225	7.81613	0.5	0.0254376	8.26335	1.09379e-39	2.0213e-40	up
VIT_01s0026g01440.t01	1940	Putative uncharacterized protein [Source:UniProtKB/TrEMBL;Acc:F6HPG3]	173	5.53577	36	1.68706	1.71427	1.48077e-13	4.99978e-14	up
VIT_16s0013g01950.t01	1640	Hexose transporter [Source:UniProtKB/TrEMBL;Acc:E3VWT8]	831	31.4551	130	7.20659	2.12591	4.52869e-80	5.20302e-81	up
VIT_00s0508g00030.t01	521	Putative uncharacterized protein [Source:UniProtKB/TrEMBL;Acc:F6I2A9]	430	51.2348	98	17.1009	1.58305	1.47235e-28	3.33249e-29	up
VIT_04s0210g00080.t01	1140	Putative uncharacterized protein [Source:UniProtKB/TrEMBL;Acc:F6I272]	96	5.22758	11	0.87724	2.5751	1.10831e-12	3.86529e-13	up
VIT_11s0016g02340.t01	1028	Cytidine deaminase [Source:UniProtKB/TrEMBL;Acc:F6HGQ9]	684	41.3045	89	7.87095	2.39169	3.87573e-76	4.62007e-77	up
VIT_04s0008g00140.t01	924	Putative uncharacterized protein [Source:UniProtKB/TrEMBL;Acc:F6GZC5]	149	10.0103	0.5	0.0491958	7.66874	3.39756e-28	7.74922e-29	up
VIT_15s0048g02770.t01	1064	Putative uncharacterized protein [Source:UniProtKB/TrEMBL;Acc:F6I2X0]	1215	70.8873	272	23.2412	1.60885	3.30978e-80	3.79806e-81	up
VIT_12s0028g00590.t01	1551	Putative uncharacterized protein [Source:UniProtKB/TrEMBL;Acc:E0CU26]	1803	72.1636	107	6.27195	3.52429	8.75074e-291	3.57886e-292	up
VIT_09s0002g01810.t01	889	Putative uncharacterized protein [Source:UniProtKB/TrEMBL;Acc:F6HXZ8]	573	40.0117	169	17.2828	1.21108	1.76944e-25	4.26645e-26	up
VIT_02s0025g01750.t01	2368	Putative uncharacterized protein [Source:UniProtKB/TrEMBL;Acc:D7TVI6]	6094	159.755	20	0.767854	7.70081	0	0	up
VIT_01s0011g06450.t01	1143	Putative uncharacterized protein [Source:UniProtKB/TrEMBL;Acc:F6HF99]	2659	144.413	31	2.46573	5.87204	0	0	up
VIT_12s0059g02530.t01	1967	Putative uncharacterized protein [Source:UniProtKB/TrEMBL;Acc:F6HIL1]	242	7.63739	21	0.970611	2.97611	9.18054e-35	1.84445e-35	up
VIT_08s0007g03330.t01	661	Putative uncharacterized protein [Source:UniProtKB/TrEMBL;Acc:F6HKL0]	179	16.8107	47	6.46438	1.3788	1.69541e-10	6.53502e-11	up
VIT_04s0023g03530.t01	273	Putative uncharacterized protein [Source:UniProtKB/TrEMBL;Acc:D7SNY9]	25	5.68475	3	0.999054	2.50846	0.000441208	0.000261229	up
VIT_14s0030g01600.t01	541	Putative uncharacterized protein [Source:UniProtKB/TrEMBL;Acc:F6HTU4]	847	97.1897	277	46.5493	1.06204	2.99127e-30	6.52736e-31	up
VIT_08s0007g00140.t01	2334	Putative uncharacterized protein [Source:UniProtKB/TrEMBL;Acc:F6HLD7]	4919	130.831	912	35.5242	1.88083	0	0	up
VIT_12s0034g00040.t01	1648	Putative uncharacterized protein [Source:UniProtKB/TrEMBL;Acc:F6H997]	360	13.5606	68	3.7513	1.85396	8.52142e-30	1.87807e-30	up
VIT_15s0046g01560.t01	4073	Putative uncharacterized protein [Source:UniProtKB/TrEMBL;Acc:F6I688]	9486	144.578	732	16.3391	3.14545	0	0	up
VIT_00s0203g00070.t01	1093	Putative uncharacterized protein [Source:UniProtKB/TrEMBL;Acc:F6I738]	187	10.6208	45	3.74302	1.50461	2.8898e-12	1.02335e-12	up
VIT_12s0028g02150.t01	1394	Putative uncharacterized protein [Source:UniProtKB/TrEMBL;Acc:F6H4Z8]	229	10.1978	58	3.78265	1.43079	9.06238e-14	3.03494e-14	up
VIT_14s0060g00570.t01	3685	Putative uncharacterized protein [Source:UniProtKB/TrEMBL;Acc:F6I4V9]	343	5.77817	67	1.65298	1.80554	1.74509e-27	4.04432e-28	up
VIT_19s0014g03510.t01	1810	Putative uncharacterized protein [Source:UniProtKB/TrEMBL;Acc:E0CSS0]	1046	35.8746	309	15.5207	1.20877	2.45587e-45	4.17878e-46	up
VIT_14s0066g01150.t01	1462	Putative uncharacterized protein [Source:UniProtKB/TrEMBL;Acc:D7TWN5]	1200	50.9528	78	4.8504	3.39298	3.69948e-188	2.22621e-189	up
VIT_04s0008g04730.t01	798	Putative uncharacterized protein [Source:UniProtKB/TrEMBL;Acc:D7SUM3]	352	27.3825	97	11.0509	1.30909	4.65164e-18	1.35454e-18	up
VIT_02s0025g04310.t01	986	Putative uncharacterized protein [Source:UniProtKB/TrEMBL;Acc:F6HUG9]	39165	2465.78	313	28.8601	6.41683	0	0	up
VIT_00s0287g00070.t01	336	Putative uncharacterized protein [Source:UniProtKB/TrEMBL;Acc:F6H7Z7]	116	21.4315	28	7.57616	1.50019	4.85028e-08	2.12726e-08	up
VIT_05s0094g01010.t01	867	Putative uncharacterized protein [Source:UniProtKB/TrEMBL;Acc:F6HAY2]	129	9.23644	0.5	0.0524302	7.4608	5.58429e-25	1.35891e-25	up
VIT_12s0121g00300.t01	1406	Putative uncharacterized protein [Source:UniProtKB/TrEMBL;Acc:D7UD78]	524	23.1356	138	8.92327	1.37447	3.22997e-28	7.36106e-29	up
VIT_03s0180g00320.t01	1720	Glucosyltransferase [Source:UniProtKB/TrEMBL;Acc:A5B349]	14191	512.175	112	5.91998	6.4349	0	0	up
VIT_04s0008g05400.t01	1155	Putative uncharacterized protein [Source:UniProtKB/TrEMBL;Acc:D7SUT6]	381	20.4775	16	1.25941	4.02322	2.62209e-68	3.37119e-69	up
VIT_12s0059g00880.t01	1905	Putative uncharacterized protein [Source:UniProtKB/TrEMBL;Acc:F6HIC7]	1198	39.0387	49	2.33847	4.06127	2.52432e-213	1.36957e-214	up
VIT_10s0003g03190.t01	1233	Putative uncharacterized protein [Source:UniProtKB/TrEMBL;Acc:D7TK39]	450	22.656	123	9.06927	1.32084	4.88583e-23	1.24444e-23	up
VIT_00s0620g00010.t01	1717	Putative uncharacterized protein [Source:UniProtKB/TrEMBL;Acc:F6HJS8]	1925	69.5976	145	7.67765	3.1803	7.5274e-285	3.14073e-286	up
VIT_02s0025g04060.t01	781	Putative uncharacterized protein [Source:UniProtKB/TrEMBL;Acc:D7TW42]	205	16.2943	52	6.05317	1.42861	1.98705e-12	6.99838e-13	up
VIT_05s0020g01330.t01	410	Putative uncharacterized protein [Source:UniProtKB/TrEMBL;Acc:F6HE65]	38	5.75352	2	0.443483	3.6975	1.47897e-07	6.68474e-08	up
VIT_06s0004g06000.t01	984	Putative uncharacterized protein [Source:UniProtKB/TrEMBL;Acc:F6GUU9]	770	48.5769	235	21.7122	1.16177	1.00331e-31	2.12764e-32	up
VIT_14s0036g01020.t01	1364	Putative uncharacterized protein [Source:UniProtKB/TrEMBL;Acc:F6H5Z2]	5687	258.823	1356	90.3807	1.51788	0	0	up
VIT_17s0119g00230.t01	6288		1202	11.8666	1	0.0144583	9.68079	1.14579e-173	7.33674e-175	up
VIT_13s0019g00480.t01	775	Putative uncharacterized protein [Source:UniProtKB/TrEMBL;Acc:F6HN90]	2476	198.327	50	5.86541	5.07951	0	0	up
VIT_02s0025g02170.t01	1941	Putative uncharacterized protein [Source:UniProtKB/TrEMBL;Acc:F6HU56]	212	6.78023	56	2.62297	1.37013	4.22863e-12	1.51086e-12	up
VIT_08s0007g08300.t01	2187	Putative uncharacterized protein [Source:UniProtKB/TrEMBL;Acc:F6HL04]	4240	120.351	1369	56.9095	1.08051	1.54149e-150	1.11653e-151	up
VIT_18s0001g06910.t01	1283	Putative uncharacterized protein [Source:UniProtKB/TrEMBL;Acc:F6H0Z3]	1307	63.2387	34	2.40925	4.71415	7.28599e-250	3.4012e-251	up
VIT_13s0074g00660.t01	4502	Putative uncharacterized protein [Source:UniProtKB/TrEMBL;Acc:F6I5W5]	396	5.46039	66	1.33281	2.03453	9.05518e-37	1.76565e-37	up
VIT_00s0194g00070.t01	2227	Putative uncharacterized protein [Source:UniProtKB/TrEMBL;Acc:F6HCV2]	373	10.3973	53	2.16365	2.26468	1.60054e-39	2.96878e-40	up
VIT_04s0023g03540.t01	1372	Putative uncharacterized protein [Source:UniProtKB/TrEMBL;Acc:D7SNY8]	207	9.36592	69	4.5722	1.03453	5.06592e-08	2.22462e-08	up
VIT_00s0346g00110.t01	1085	Putative uncharacterized protein [Source:UniProtKB/TrEMBL;Acc:D7TRS2]	303	17.3359	11	0.921708	4.23331	3.77318e-56	5.53697e-57	up
VIT_17s0000g03370.t01	1719	Putative uncharacterized protein [Source:UniProtKB/TrEMBL;Acc:D7SJ23]	226	8.16144	9	0.475989	4.09982	1.76063e-41	3.15986e-42	up
VIT_01s0026g02720.t01	4548	Putative uncharacterized protein [Source:UniProtKB/TrEMBL;Acc:F6HPP6]	736	10.046	213	4.25784	1.23842	1.7626e-33	3.60837e-34	up
VIT_18s0001g04860.t01	1738	Putative uncharacterized protein [Source:UniProtKB/TrEMBL;Acc:E0CRG5]	465	16.6088	135	7.06178	1.23384	1.69231e-21	4.4875e-22	up
VIT_00s0353g00060.t01	2578	Serine/threonine-protein kinase [Source:UniProtKB/TrEMBL;Acc:F6HCT4]	450	10.8359	86	3.03281	1.83708	1.72237e-36	3.37659e-37	up
VIT_00s1355g00020.t01	458	Putative uncharacterized protein [Source:UniProtKB/TrEMBL;Acc:F6HJV2]	158	21.4154	1	0.198502	6.75335	1.11595e-31	2.37009e-32	up
VIT_03s0017g00710.t01	1242	Putative uncharacterized protein [Source:UniProtKB/TrEMBL;Acc:F6HTI1]	983	49.1322	46	3.36718	3.86705	5.42264e-170	3.52201e-171	up
[truncated: 1,458 more rows]

## Sheet: down-regulated genes
XD Zhu et al.. Analysis of the Regulation Networks in Grapevine Reveals Responding to Waterlogging Stress and Candidate Gene-marker Selection for Damage Severity.Royal Society Open Science
Table S2: List of differentially regulated genes.
#Gene	Length	Function	read_A	RPKM_A	read_B	RPKM_B	log2(Fold_change) normalized	q-value(Benjamini et al. 1995)	p_value	Result
VIT_02s0012g01370.t01	510	Putative uncharacterized protein [Source:UniProtKB/TrEMBL;Acc:F6HT87]	45	5.47742	141	25.135	-2.19813	1.11186e-21	2.93123e-22	down
VIT_07s0031g01910.t01	546	Putative uncharacterized protein [Source:UniProtKB/TrEMBL;Acc:F6H4C1]	38	4.32041	118	19.6481	-2.18515	3.19139e-18	9.25659e-19	down
VIT_00s0615g00040.t01	45		0.5	0.68975	14	28.2843	-5.35779	3.05352e-05	1.63104e-05	down
VIT_08s0007g03540.t01	1071	Putative uncharacterized protein [Source:UniProtKB/TrEMBL;Acc:D7TJ51]	0.5	0.0289811	91	7.72471	-8.05823	1.68492e-24	4.14347e-25	down
VIT_01s0011g01630.t01	4420	Putative uncharacterized protein [Source:UniProtKB/TrEMBL;Acc:D7T9L3]	81	1.13762	340	6.99338	-2.61997	1.07232e-61	1.47957e-62	down
VIT_09s0018g01540.t01	911	Putative uncharacterized protein [Source:UniProtKB/TrEMBL;Acc:F6HBX9]	249	16.9674	414	41.3154	-1.28392	2.40999e-29	5.35959e-30	down
VIT_03s0180g00140.t01	830	Putative uncharacterized protein [Source:UniProtKB/TrEMBL;Acc:F6I5Y4]	203	15.1828	766	83.9037	-2.4663	1.59282e-128	1.28604e-129	down
VIT_08s0007g00710.t01	710	Putative uncharacterized protein [Source:UniProtKB/TrEMBL;Acc:A5B8W9]	485	42.405	1939	248.285	-2.54969	0	0	down
VIT_07s0031g03000.t01	583	Putative uncharacterized protein [Source:UniProtKB/TrEMBL;Acc:F6H4I4]	14010	1491.78	39927	6226.28	-2.06134	0	0	down
VIT_13s0019g01270.t01	1242	Putative uncharacterized protein [Source:UniProtKB/TrEMBL;Acc:F6GX86]	57	2.84897	82	6.00237	-1.07509	2.08804e-05	1.10009e-05	down
VIT_08s0007g02160.t01	1979	Putative uncharacterized protein [Source:UniProtKB/TrEMBL;Acc:F6HKS8]	6	0.188209	115	5.28302	-4.81096	1.61637e-33	3.30456e-34	down
VIT_04s0008g07130.t01	839	Putative uncharacterized protein [Source:UniProtKB/TrEMBL;Acc:F6H3K8]	6	0.443939	60	6.50159	-3.87236	2.37214e-16	7.28158e-17	down
VIT_10s0003g02730.t01	1842	Putative uncharacterized protein [Source:UniProtKB/TrEMBL;Acc:F6HMG8]	53	1.78616	113	5.57724	-1.64269	2.50793e-12	8.85936e-13	down
VIT_18s0122g01030.t01	2706	Putative uncharacterized protein [Source:UniProtKB/TrEMBL;Acc:F6I6U2]	224	5.13871	406	13.6404	-1.40841	5.3264e-33	1.0997e-33	down
VIT_14s0030g01950.t01	1633	Putative uncharacterized protein [Source:UniProtKB/TrEMBL;Acc:F6HTS4]	280	10.644	615	34.2389	-1.68559	8.19277e-64	1.1041e-64	down
VIT_18s0041g00290.t01	1216	Putative uncharacterized protein [Source:UniProtKB/TrEMBL;Acc:D7U9D3]	66	3.36934	113	8.44842	-1.32622	2.67249e-09	1.09097e-09	down
VIT_12s0034g00180.t01	971	Putative uncharacterized protein [Source:UniProtKB/TrEMBL;Acc:F6H988]	50	3.19657	83	7.77122	-1.28161	7.67141e-07	3.62725e-07	down
VIT_09s0002g00920.t01	1956	Putative uncharacterized protein [Source:UniProtKB/TrEMBL;Acc:D7TZQ0]	424	13.4565	681	31.6525	-1.23402	1.11785e-44	1.91901e-45	down
VIT_08s0058g01210.t01	652	Non-specific lipid-transfer protein [Source:UniProtKB/TrEMBL;Acc:F6GXX4]	768	73.1219	33364	4652.23	-5.99147	0	0	down
VIT_08s0040g00850.t01	1058	Putative uncharacterized protein [Source:UniProtKB/TrEMBL;Acc:D7TQU9]	353	20.712	572	49.1519	-1.24678	2.53113e-38	4.78783e-39	down
VIT_14s0060g00460.t01	2331	Putative uncharacterized protein [Source:UniProtKB/TrEMBL;Acc:D7UA94]	221	5.88551	441	17.1999	-1.54716	6.55452e-41	1.18659e-41	down
VIT_08s0058g00540.t01	2750	Putative uncharacterized protein [Source:UniProtKB/TrEMBL;Acc:F6GXT3]	0.5	0.0112868	287	9.48811	-9.71534	3.01716e-61	4.18103e-62	down
VIT_03s0017g01430.t01	632	Putative uncharacterized protein [Source:UniProtKB/TrEMBL;Acc:F6HTK9]	0.5	0.0491119	44	6.32945	-7.00986	1.76439e-13	5.9809e-14	down
VIT_14s0068g00720.t01	3255	Putative uncharacterized protein [Source:UniProtKB/TrEMBL;Acc:D7SVE1]	601	11.4619	823	22.9868	-1.00396	7.11346e-39	1.33349e-39	down
VIT_08s0058g01320.t01	1319	Putative uncharacterized protein [Source:UniProtKB/TrEMBL;Acc:F6GXW7]	46	2.16495	96	6.61693	-1.61183	2.0947e-10	8.11016e-11	down
VIT_15s0046g01330.t01	1214	Putative uncharacterized protein [Source:UniProtKB/TrEMBL;Acc:D7UCL3]	0.5	0.0255673	78	5.84126	-7.83583	1.32309e-21	3.49994e-22	down
VIT_03s0063g00800.t01	1133	Putative uncharacterized protein [Source:UniProtKB/TrEMBL;Acc:F6HQD5]	3	0.164371	81	6.49958	-5.30532	1.53775e-24	3.77768e-25	down
VIT_11s0052g00430.t01	1770	Putative uncharacterized protein [Source:UniProtKB/TrEMBL;Acc:D7SQE7]	66	2.31475	158	8.11548	-1.80982	5.26751e-19	1.49205e-19	down
VIT_07s0005g04150.t01	495	Putative uncharacterized protein [Source:UniProtKB/TrEMBL;Acc:F6HZQ0]	517	64.8365	1176	215.989	-1.73608	5.8956e-126	4.82776e-127	down
VIT_04s0023g00300.t01	2326	Putative uncharacterized protein [Source:UniProtKB/TrEMBL;Acc:D7SPS6]	57	1.52124	147	5.74563	-1.91721	4.13619e-19	1.16742e-19	down
VIT_19s0014g03250.t01	1799	Putative uncharacterized protein [Source:UniProtKB/TrEMBL;Acc:E0CSP8]	76	2.62251	109	5.5084	-1.07069	9.20742e-07	4.37232e-07	down
VIT_07s0129g00340.t01	1660	Putative uncharacterized protein [Source:UniProtKB/TrEMBL;Acc:A5ANJ0]	7	0.261772	190	10.4058	-5.31293	7.11001e-56	1.04728e-56	down
VIT_09s0002g03360.t01	1655	Putative uncharacterized protein [Source:UniProtKB/TrEMBL;Acc:F6HY91]	91	3.41332	176	9.66819	-1.50207	2.09365e-16	6.41471e-17	down
VIT_00s1322g00010.t01	900	Putative uncharacterized protein [Source:UniProtKB/TrEMBL;Acc:F6HWX4]	83	5.72492	580	58.589	-3.3553	2.54916e-132	2.01724e-133	down
VIT_12s0059g02160.t01	1588	Putative uncharacterized protein [Source:UniProtKB/TrEMBL;Acc:D7TEL3]	53	2.07185	159	9.10284	-2.13539	1.80494e-23	4.55254e-24	down
VIT_03s0038g02790.t01	129	Putative uncharacterized protein [Source:UniProtKB/TrEMBL;Acc:D7U513]	156	75.0704	357	251.599	-1.74481	2.21752e-39	4.12236e-40	down
VIT_12s0059g00450.t01	3029	Putative uncharacterized protein [Source:UniProtKB/TrEMBL;Acc:F6HIA5]	143	2.9307	213	6.39309	-1.12527	5.64955e-13	1.94749e-13	down
VIT_19s0014g04930.t01	1856	(-)-germacrene D synthase [Source:UniProtKB/Swiss-Prot;Acc:Q6Q3H3]	38	1.27098	219	10.7275	-3.07729	4.28738e-47	7.09643e-48	down
VIT_13s0019g01200.t01	697	Putative uncharacterized protein [Source:UniProtKB/TrEMBL;Acc:A5BXV3]	28	2.49379	154	20.0871	-3.00986	7.9994e-33	1.65635e-33	down
VIT_17s0000g08290.t01	1358	Putative uncharacterized protein [Source:UniProtKB/TrEMBL;Acc:F6GSR1]	24	1.0971	197	13.1885	-3.58752	3.25654e-48	5.31546e-49	down
VIT_07s0005g06090.t01	1632	Putative uncharacterized protein [Source:UniProtKB/TrEMBL;Acc:F6HZZ6]	356	13.5414	4088	227.73	-4.07188	0	0	down
VIT_00s0259g00160.t01	898	Putative uncharacterized protein [Source:UniProtKB/TrEMBL;Acc:F6GZ01]	60	4.14771	356	36.0416	-3.11927	1.05166e-76	1.24735e-77	down
VIT_15s0021g01850.t01	1468	Peptidyl-prolyl cis-trans isomerase [Source:UniProtKB/TrEMBL;Acc:F6GV93]	20	0.845742	157	9.72308	-3.52312	3.64346e-38	6.90696e-39	down
VIT_15s0046g00220.t01	1978	Putative uncharacterized protein [Source:UniProtKB/TrEMBL;Acc:D7UCV7]	13	0.407991	660	30.3353	-6.21631	3.40213e-191	2.01292e-192	down
VIT_01s0011g04160.t01	1590	Putative uncharacterized protein [Source:UniProtKB/TrEMBL;Acc:F6HEU8]	126	4.91935	244	13.9516	-1.50389	2.66346e-22	6.916e-23	down
VIT_14s0030g01810.t01	1050	40S ribosomal protein S3a-2 [Source:UniProtKB/Swiss-Prot;Acc:A7Q5X9]	1491	88.15	2193	189.88	-1.10706	7.46785e-119	6.36889e-120	down
VIT_19s0014g00400.t01	1091	Putative uncharacterized protein [Source:UniProtKB/TrEMBL;Acc:F6H2K9]	733	41.7074	1653	137.746	-1.72363	8.47143e-175	5.3972e-176	down
VIT_01s0011g02150.t01	1503	Putative uncharacterized protein [Source:UniProtKB/TrEMBL;Acc:D7T9G8]	672	27.7552	1414	85.5305	-1.62368	1.26376e-137	9.76273e-139	down
VIT_12s0059g01600.t01	1697	Putative uncharacterized protein [Source:UniProtKB/TrEMBL;Acc:D7TEG2]	34	1.24374	99	5.30376	-2.09233	9.93445e-15	3.21709e-15	down
VIT_00s2472g00010.t01	638	Putative uncharacterized protein [Source:UniProtKB/TrEMBL;Acc:D7U722]	15	1.4595	42	5.98493	-2.03586	9.55994e-07	4.5463e-07	down
VIT_06s0009g01640.t01	3069	Putative uncharacterized protein [Source:UniProtKB/TrEMBL;Acc:F6H9Z9]	0.5	0.0101136	332	9.83494	-9.92547	1.33857e-68	1.7173e-69	down
VIT_07s0005g04400.t01	789	Putative uncharacterized protein [Source:UniProtKB/TrEMBL;Acc:D7U379]	83	6.53033	688	79.276	-3.60166	9.60837e-166	6.39941e-167	down
VIT_16s0098g00970.t01	6057	Putative uncharacterized protein [Source:UniProtKB/TrEMBL;Acc:F6H766]	279	2.85944	409	6.13898	-1.10227	4.89361e-23	1.24665e-23	down
VIT_13s0101g00470.t01	817	Putative uncharacterized protein [Source:UniProtKB/TrEMBL;Acc:F6HPY1]	117	8.88992	167	18.5834	-1.06377	1.23687e-09	4.96089e-10	down
VIT_12s0059g01190.t01	1086	Putative uncharacterized protein [Source:UniProtKB/TrEMBL;Acc:F6HIE0]	65	3.7155	164	13.7292	-1.88562	9.73387e-21	2.63832e-21	down
VIT_01s0137g00240.t01	1556	Putative uncharacterized protein [Source:UniProtKB/TrEMBL;Acc:D7SMF7]	0.5	0.0199478	173	10.108	-8.98506	4.25338e-41	7.67858e-42	down
VIT_07s0005g01430.t01	2560	Putative uncharacterized protein [Source:UniProtKB/TrEMBL;Acc:D7U2I1]	0.5	0.0121245	177	6.28585	-9.01804	7.49117e-42	1.33707e-42	down
VIT_02s0025g02620.t01	2045	Putative uncharacterized protein [Source:UniProtKB/TrEMBL;Acc:D7TVR6]	40	1.21423	844	37.5214	-4.9496	3.91179e-240	1.91226e-241	down
VIT_11s0016g02400.t01	2174	Putative uncharacterized protein [Source:UniProtKB/TrEMBL;Acc:D7TB94]	128	3.65497	371	15.5147	-2.08571	1.48112e-51	2.30809e-52	down
VIT_11s0103g00210.t01	1315	Putative uncharacterized protein [Source:UniProtKB/TrEMBL;Acc:D7UBL3]	21	0.991351	190	13.1359	-3.72797	7.73801e-48	1.2712e-48	down
VIT_14s0066g01790.t01	1104	Putative uncharacterized protein [Source:UniProtKB/TrEMBL;Acc:D7TWU4]	6	0.337378	78	6.42327	-4.25087	5.32092e-22	1.39092e-22	down
VIT_11s0016g02280.t01	3073	Putative uncharacterized protein [Source:UniProtKB/TrEMBL;Acc:F6HGW6]	199	4.01999	339	10.0292	-1.31895	3.10436e-25	7.51367e-26	down
VIT_15s0046g00040.t01	3358	Putative uncharacterized protein [Source:UniProtKB/TrEMBL;Acc:F6I6G6]	64	1.18313	266	7.20164	-2.60571	2.90387e-48	4.73849e-49	down
VIT_11s0016g02880.t01	2099	Putative uncharacterized protein [Source:UniProtKB/TrEMBL;Acc:A5BJQ5]	18	0.532346	124	5.37081	-3.3347	3.88321e-29	8.67866e-30	down
VIT_06s0004g04270.t01	461	Histone H2A [Source:UniProtKB/TrEMBL;Acc:A5AFR3]	114	15.351	1162	229.158	-3.89994	4.82514e-295	1.95787e-296	down
VIT_00s0184g00050.t01	956	Putative uncharacterized protein [Source:UniProtKB/TrEMBL;Acc:F6HJI2]	32	2.07791	71	6.75198	-1.70018	1.50823e-08	6.41965e-09	down
VIT_00s0992g00020.t01	737	Putative uncharacterized protein [Source:UniProtKB/TrEMBL;Acc:D7TRZ0]	39	3.28497	134	16.5298	-2.33112	4.20066e-22	1.09615e-22	down
VIT_05s0020g02690.t01	2427	Putative uncharacterized protein [Source:UniProtKB/TrEMBL;Acc:F6HDL7]	44	1.12543	913	34.2004	-4.92547	2.67469e-259	1.20807e-260	down
VIT_05s0020g01500.t01	232	Putative uncharacterized protein [Source:UniProtKB/TrEMBL;Acc:F6HDF4]	89	23.8142	144	56.4293	-1.24462	1.49997e-10	5.76861e-11	down
VIT_14s0060g01920.t01	968	Putative uncharacterized protein [Source:UniProtKB/TrEMBL;Acc:D7U9X6]	184	11.7998	314	29.4907	-1.32149	1.5638e-23	3.93929e-24	down
VIT_00s0616g00020.t01	890	Putative uncharacterized protein [Source:UniProtKB/TrEMBL;Acc:D7U6T6]	1413	98.5567	2778	283.774	-1.52572	4.90351e-246	2.33179e-247	down
VIT_15s0048g00680.t01	2430	Putative uncharacterized protein [Source:UniProtKB/TrEMBL;Acc:F6I381]	22	0.562018	358	13.3939	-4.57482	8.42911e-100	8.20625e-101	down
VIT_15s0048g00820.t01	1008	Putative uncharacterized protein [Source:UniProtKB/TrEMBL;Acc:F6I374]	19	1.17011	59	5.32135	-2.18515	1.0038e-09	4.01454e-10	down
VIT_18s0001g13390.t01	1107	Putative uncharacterized protein [Source:UniProtKB/TrEMBL;Acc:E0CPG8]	19	1.06547	119	9.77304	-3.19732	4.69411e-27	1.09865e-27	down
VIT_18s0001g13400.t01	1119	Putative uncharacterized protein [Source:UniProtKB/TrEMBL;Acc:A5AN32]	70	3.88331	161	13.0806	-1.75207	1.5052e-18	4.32436e-19	down
VIT_13s0019g02530.t01	2241	Putative uncharacterized protein [Source:UniProtKB/TrEMBL;Acc:D7TLL2]	51	1.41274	798	32.3736	-4.51825	8.30645e-220	4.38466e-221	down
VIT_19s0177g00140.t01	1327	Thiamine thiazole synthase 1, chloroplastic [Source:UniProtKB/Swiss-Prot;Acc:F6H9A9]	11991	560.943	17402	1192.23	-1.08773	0	0	down
VIT_19s0015g00490.t01	974	Putative uncharacterized protein [Source:UniProtKB/TrEMBL;Acc:F6I554]	53	3.37793	1492	139.264	-5.36554	0	0	down
VIT_19s0014g03970.t01	450	Putative uncharacterized protein [Source:UniProtKB/TrEMBL;Acc:F6H285]	14	1.9313	331	66.8722	-5.11376	1.05597e-95	1.05907e-96	down
VIT_12s0057g01550.t01	620	Putative uncharacterized protein [Source:UniProtKB/TrEMBL;Acc:D7TDC3]	49	4.90612	164	24.0482	-2.29327	2.82208e-26	6.69185e-27	down
VIT_13s0047g00510.t01	2923	Putative uncharacterized protein [Source:UniProtKB/TrEMBL;Acc:F6HIV0]	135	2.86707	341	10.6061	-1.88724	8.31992e-42	1.48633e-42	down
VIT_00s0207g00040.t01	318	Putative uncharacterized protein [Source:UniProtKB/TrEMBL;Acc:D7U6H5]	153	29.8675	248	70.9014	-1.24724	2.46791e-17	7.33938e-18	down
VIT_16s0039g00010.t01	2690	Putative uncharacterized protein [Source:UniProtKB/TrEMBL;Acc:D7T7C0]	535	12.3463	1520	51.3714	-2.05689	9.97641e-204	5.62793e-205	down
VIT_18s0001g06580.t01	785	Putative uncharacterized protein [Source:UniProtKB/TrEMBL;Acc:F6H0Y2]	4	0.316318	170	19.6884	-5.95982	2.11187e-50	3.34142e-51	down
VIT_08s0007g08370.t01	1094	Putative uncharacterized protein [Source:UniProtKB/TrEMBL;Acc:A5BIQ8]	6084	345.228	9503	789.721	-1.19379	0	0	down
VIT_18s0122g01420.t01	380	Putative uncharacterized protein [Source:UniProtKB/TrEMBL;Acc:F6I6S8]	120	19.6034	183	43.7822	-1.15924	8.19424e-12	2.96311e-12	down
VIT_18s0001g00470.t01	1966	Putative uncharacterized protein [Source:UniProtKB/TrEMBL;Acc:E0CQT6]	98	3.0944	2278	105.342	-5.08927	0	0	down
VIT_09s0002g08340.t01	807	Putative uncharacterized protein [Source:UniProtKB/TrEMBL;Acc:F6HXM6]	4246	326.618	7419	835.8	-1.35555	0	0	down
VIT_07s0031g02550.t01	2177	Putative uncharacterized protein [Source:UniProtKB/TrEMBL;Acc:F6H4E6]	4	0.114061	198	8.2687	-6.17979	2.80871e-58	4.00821e-59	down
VIT_08s0058g01010.t01	1001	Putative uncharacterized protein [Source:UniProtKB/TrEMBL;Acc:F6GXY5]	49	3.03876	99	8.99149	-1.56508	2.68698e-10	1.04699e-10	down
VIT_01s0011g05610.t01	807	Putative uncharacterized protein [Source:UniProtKB/TrEMBL;Acc:D7T8M1]	39	3.00003	69	7.77331	-1.37355	2.03565e-06	9.93811e-07	down
VIT_19s0014g02970.t01	2166	Putative uncharacterized protein [Source:UniProtKB/TrEMBL;Acc:E0CSM5]	143	4.09837	362	15.1943	-1.89041	2.1113e-44	3.64579e-45	down
VIT_12s0059g00290.t01	1376	Putative uncharacterized protein [Source:UniProtKB/TrEMBL;Acc:F6HI94]	42	1.89481	169	11.166	-2.55899	1.55594e-30	3.37956e-31	down
VIT_18s0001g05710.t01	1240	Putative uncharacterized protein [Source:UniProtKB/TrEMBL;Acc:E0CRL0]	177	8.86106	327	23.9749	-1.43597	1.3864e-27	3.20476e-28	down
VIT_03s0063g02360.t01	710	Putative uncharacterized protein [Source:UniProtKB/TrEMBL;Acc:F6HQL2]	1	0.0874331	491	62.8715	-9.49001	3.90543e-107	3.60588e-108	down
VIT_11s0016g05290.t01	329	Putative uncharacterized protein [Source:UniProtKB/TrEMBL;Acc:F6HH89]	122	23.0196	177	48.9111	-1.0873	1.83324e-10	7.08356e-11	down
VIT_08s0032g00290.t01	1395	Putative uncharacterized protein [Source:UniProtKB/TrEMBL;Acc:D7U8J7]	177	7.8765	338	22.0279	-1.48371	7.85756e-30	1.73013e-30	down
VIT_03s0063g02680.t01	611	Putative uncharacterized protein [Source:UniProtKB/TrEMBL;Acc:A5BSB4]	3	0.304799	109	16.2187	-5.73365	8.4037e-33	1.74161e-33	down
VIT_09s0002g07940.t01	1222	Putative uncharacterized protein [Source:UniProtKB/TrEMBL;Acc:D7TZ86]	187	9.49958	342	25.444	-1.42139	2.26334e-28	5.13837e-29	down
VIT_08s0040g01260.t01	1766	Putative uncharacterized protein [Source:UniProtKB/TrEMBL;Acc:D7TQR3]	63	2.21454	124	6.38354	-1.52735	3.45833e-12	1.23151e-12	down
VIT_18s0117g00140.t01	2080	Putative uncharacterized protein [Source:UniProtKB/TrEMBL;Acc:F6GYT7]	52	1.55194	133	5.81325	-1.90527	2.83478e-17	8.44995e-18	down
VIT_01s0244g00070.t01	1913	Putative uncharacterized protein [Source:UniProtKB/TrEMBL;Acc:D7TYT5]	180	5.84106	405	19.2473	-1.72036	1.16501e-43	2.03205e-44	down
VIT_11s0016g04140.t01	611	Putative uncharacterized protein [Source:UniProtKB/TrEMBL;Acc:F6HH33]	0.5	0.0507999	152	22.6169	-8.79836	4.56076e-37	8.80082e-38	down
VIT_08s0040g02250.t01	617	Putative uncharacterized protein [Source:UniProtKB/TrEMBL;Acc:F6HR05]	1	0.100612	181	26.67	-8.05028	1.60977e-47	2.65265e-48	down
VIT_14s0060g01160.t01	3254	Putative uncharacterized protein [Source:UniProtKB/TrEMBL;Acc:F6I4S8]	224	4.27331	699	19.5294	-2.19223	3.74083e-102	3.58526e-103	down
VIT_01s0011g04980.t01	2159	Putative uncharacterized protein [Source:UniProtKB/TrEMBL;Acc:F6HFH7]	43	1.23637	335	14.1066	-3.51218	8.32162e-80	9.5722e-81	down
VIT_05s0094g01340.t01	1116	Putative uncharacterized protein [Source:UniProtKB/TrEMBL;Acc:F6HB39]	72	4.005	146	11.8938	-1.57033	1.14603e-14	3.71596e-15	down
VIT_01s0137g00180.t01	1647	Putative uncharacterized protein [Source:UniProtKB/TrEMBL;Acc:F6GVK2]	998	37.6159	1371	75.6788	-1.00855	2.17098e-64	2.91277e-65	down
VIT_13s0019g01260.t01	1324	Putative uncharacterized protein [Source:UniProtKB/TrEMBL;Acc:A5BAZ7]	581	27.2409	1294	88.8539	-1.70566	4.11499e-135	3.22233e-136	down
VIT_14s0066g02620.t01	1521	Putative uncharacterized protein [Source:UniProtKB/TrEMBL;Acc:D7TX15]	64	2.61207	98	5.8577	-1.16514	6.21644e-07	2.92446e-07	down
VIT_13s0067g02560.t01	751	Putative uncharacterized protein [Source:UniProtKB/TrEMBL;Acc:D7T4E9]	0.5	0.0413299	155	18.7639	-8.82656	1.18952e-37	2.27327e-38	down
VIT_13s0067g01930.t01	1605	Putative uncharacterized protein [Source:UniProtKB/TrEMBL;Acc:D7T4I9]	15	0.580163	138	7.8169	-3.75207	3.0122e-35	6.02412e-36	down
VIT_13s0019g02480.t01	3192	Putative uncharacterized protein [Source:UniProtKB/TrEMBL;Acc:D7TLL6]	0.5	0.00972391	527	15.0099	-10.5921	7.02671e-98	6.94091e-99	down
VIT_09s0002g01620.t01	804	Putative uncharacterized protein [Source:UniProtKB/TrEMBL;Acc:F6HXY7]	2218	171.254	3093	349.747	-1.03018	8.79867e-149	6.43362e-150	down
VIT_01s0011g03860.t01	2281	Putative uncharacterized protein [Source:UniProtKB/TrEMBL;Acc:F6HFM6]	167	4.54491	435	17.3378	-1.9316	1.29731e-54	1.94185e-55	down
VIT_00s1203g00010.t01	696	Putative uncharacterized protein [Source:UniProtKB/TrEMBL;Acc:F6GZE3]	1	0.0891918	59	7.70678	-6.43307	4.0082e-18	1.16533e-18	down
VIT_06s0004g00220.t01	1413	Putative uncharacterized protein [Source:UniProtKB/TrEMBL;Acc:F6GUP0]	63	2.76779	110	7.07752	-1.35451	2.41332e-09	9.8201e-10	down
VIT_09s0018g01630.t01	1176	Putative uncharacterized protein [Source:UniProtKB/TrEMBL;Acc:D7T428]	0.5	0.0263935	77	5.9527	-7.81722	2.22914e-21	5.93557e-22	down
VIT_03s0038g01830.t01	1873	Putative uncharacterized protein [Source:UniProtKB/TrEMBL;Acc:F6I133]	187	6.1978	13210	641.203	-6.69288	0	0	down
VIT_03s0063g01950.t01	810	Putative uncharacterized protein [Source:UniProtKB/TrEMBL;Acc:F6HQJ2]	20	1.53278	97	10.8872	-2.82842	5.90276e-20	1.63324e-20	down
VIT_16s0022g01460.t01	672	Putative uncharacterized protein [Source:UniProtKB/TrEMBL;Acc:A5AJ83]	1758	162.399	5832	789.003	-2.28049	0	0	down
VIT_16s0050g02460.t01	1533	Putative uncharacterized protein [Source:UniProtKB/TrEMBL;Acc:E0CUK3]	46	1.86273	126	7.47238	-2.00415	1.75858e-17	5.20851e-18	down
VIT_18s0122g00620.t01	1174	Putative uncharacterized protein [Source:UniProtKB/TrEMBL;Acc:D7UDF7]	5	0.264384	691	53.5107	-7.66105	2.55269e-184	1.56072e-185	down
VIT_05s0020g00950.t01	1778	Putative uncharacterized protein [Source:UniProtKB/TrEMBL;Acc:D7T6A4]	115	4.01513	384	19.635	-2.2899	1.0157e-59	1.42569e-60	down
VIT_18s0001g12500.t01	1031	Putative uncharacterized protein [Source:UniProtKB/TrEMBL;Acc:E0CQC9]	29	1.74612	385	33.9494	-4.28117	5.23192e-104	4.9399e-105	down
VIT_18s0041g02170.t01	1425	Putative uncharacterized protein [Source:UniProtKB/TrEMBL;Acc:F6I444]	57	2.4831	132	8.4215	-1.76194	1.52934e-15	4.8184e-16	down
VIT_13s0074g00750.t01	706	Putative uncharacterized protein [Source:UniProtKB/TrEMBL;Acc:D7UBY3]	53	4.66021	145	18.6721	-2.00242	6.55709e-20	1.81519e-20	down
VIT_07s0141g00270.t01	930	Putative uncharacterized protein [Source:UniProtKB/TrEMBL;Acc:D7SQK0]	83	5.54025	447	43.6973	-2.97952	5.59942e-92	5.77522e-93	down
VIT_16s0098g01550.t01	180	Putative uncharacterized protein [Source:UniProtKB/TrEMBL;Acc:E0CV76]	67	23.1066	93	46.9722	-1.0235	1.3239e-05	6.87714e-06	down
VIT_16s0050g00280.t01	294	Putative uncharacterized protein [Source:UniProtKB/TrEMBL;Acc:F6H6N8]	20	4.22296	65	20.1	-2.25087	6.13516e-11	2.31568e-11	down
VIT_16s0022g02170.t01	3569	Putative uncharacterized protein [Source:UniProtKB/TrEMBL;Acc:F6HAR2]	0.5	0.00869676	352	8.96657	-10.0099	8.78736e-72	1.09227e-72	down
VIT_05s0077g01450.t01	1155	Putative uncharacterized protein [Source:UniProtKB/TrEMBL;Acc:D7SY67]	51	2.74108	629	49.5107	-4.17492	6.54445e-167	4.34074e-168	down
VIT_17s0000g09680.t01	1257	Putative uncharacterized protein [Source:UniProtKB/TrEMBL;Acc:F6GTQ4]	3893	192.257	5756	416.309	-1.11462	0	0	down
VIT_01s0011g06330.t01	1800	Putative uncharacterized protein [Source:UniProtKB/TrEMBL;Acc:D7T8F7]	143	4.93171	324	16.3645	-1.73041	1.846e-35	3.67235e-36	down
VIT_11s0118g00280.t01	1655	Putative uncharacterized protein [Source:UniProtKB/TrEMBL;Acc:F6HCG7]	153	5.73888	247	13.5684	-1.24141	3.7481e-17	1.12292e-17	down
VIT_00s0220g00180.t01	914	Putative uncharacterized protein [Source:UniProtKB/TrEMBL;Acc:F6H7W3]	0.5	0.0339592	202	20.0926	-9.20864	1.77934e-46	2.97374e-47	down
VIT_17s0119g00100.t01	93	Putative uncharacterized protein [Source:UniProtKB/TrEMBL;Acc:D7TY86]	1	0.6675	125	122.196	-7.51622	8.9655e-35	1.80043e-35	down
VIT_14s0066g01640.t01	1665	Putative uncharacterized protein [Source:UniProtKB/TrEMBL;Acc:F6HV17]	16	0.59654	112	6.11553	-3.35779	1.38161e-26	3.25837e-27	down
VIT_05s0049g02080.t01	1603	Putative uncharacterized protein [Source:UniProtKB/TrEMBL;Acc:D7SZP9]	15	0.580887	400	22.6859	-5.2874	3.77992e-116	3.26705e-117	down
VIT_00s0527g00030.t01	1016	Putative uncharacterized protein [Source:UniProtKB/TrEMBL;Acc:F6HJS7]	14	0.855398	298	26.6657	-4.96225	1.2157e-85	1.33199e-86	down
VIT_08s0040g02950.t01	972	Putative uncharacterized protein [Source:UniProtKB/TrEMBL;Acc:F6HQW4]	68	4.34287	130	12.1593	-1.48534	2.97504e-12	1.05422e-12	down
VIT_13s0019g03260.t01	640	Putative uncharacterized protein [Source:UniProtKB/TrEMBL;Acc:F6HNM2]	922	89.4303	2236	317.63	-1.82851	4.86339e-256	2.22118e-257	down
VIT_11s0016g01180.t01	2692	Putative uncharacterized protein [Source:UniProtKB/TrEMBL;Acc:F6HGN8]	108	2.49048	150	5.06578	-1.02436	2.53315e-08	1.09228e-08	down
VIT_02s0025g01610.t01	2650	Putative uncharacterized protein [Source:UniProtKB/TrEMBL;Acc:F6HU28]	131	3.06874	598	20.5157	-2.74101	7.93435e-113	7.0326e-114	down
VIT_07s0151g00340.t01	2409	Putative uncharacterized protein [Source:UniProtKB/TrEMBL;Acc:D7TE10]	114	2.93766	1055	39.8149	-3.76057	1.58183e-261	7.08651e-263	down
VIT_12s0057g00300.t01	1284	Putative uncharacterized protein [Source:UniProtKB/TrEMBL;Acc:F6HHK0]	219	10.588	494	34.9778	-1.72401	3.97295e-53	6.05627e-54	down
VIT_10s0116g00940.t01	2624	Putative uncharacterized protein [Source:UniProtKB/TrEMBL;Acc:E0CVN9]	182	4.30568	409	14.1707	-1.71859	5.11961e-44	8.88282e-45	down
VIT_14s0068g01640.t01	1140	Putative uncharacterized protein [Source:UniProtKB/TrEMBL;Acc:F6H461]	408	22.2172	892	71.1362	-1.67891	1.77959e-91	1.84037e-92	down
VIT_02s0025g03540.t01	1340	Putative uncharacterized protein [Source:UniProtKB/TrEMBL;Acc:F6HUC8]	92	4.26203	2294	155.639	-5.19052	0	0	down
VIT_08s0040g01140.t01	1911	Putative uncharacterized protein [Source:UniProtKB/TrEMBL;Acc:D7TQS4]	98	3.18346	162	7.70699	-1.27557	3.99612e-12	1.42522e-12	down
VIT_09s0070g00650.t01	613	Putative uncharacterized protein [Source:UniProtKB/TrEMBL;Acc:F6I3E4]	62	6.27863	103	15.2759	-1.28274	3.27073e-08	1.41708e-08	down
VIT_04s0008g07370.t01	567	Putative uncharacterized protein [Source:UniProtKB/TrEMBL;Acc:F6H3M0]	25	2.7371	68	10.9033	-1.99404	6.0963e-10	2.41014e-10	down
VIT_08s0058g00470.t01	866	Putative uncharacterized protein [Source:UniProtKB/TrEMBL;Acc:F6GXT6]	28	2.00712	80	8.39851	-2.065	5.90209e-12	2.12205e-12	down
VIT_00s0271g00030.t01	1547	Putative uncharacterized protein [Source:UniProtKB/TrEMBL;Acc:F6I7F8]	3	0.120383	202	11.8711	-6.62368	1.47507e-58	2.09825e-59	down
VIT_00s0226g00070.t01	1315	Putative uncharacterized protein [Source:UniProtKB/TrEMBL;Acc:D7SPV9]	0.5	0.0236036	112	7.74324	-8.35779	5.3624e-29	1.20128e-29	down
VIT_00s0194g00140.t01	1888	Putative uncharacterized protein [Source:UniProtKB/TrEMBL;Acc:F6HCV7]	40	1.3152	106	5.10428	-1.95642	1.77994e-14	5.80733e-15	down
VIT_14s0006g02140.t01	1731	Putative uncharacterized protein [Source:UniProtKB/TrEMBL;Acc:F6HSN2]	185	6.63451	319	16.7542	-1.33646	2.77826e-24	6.87105e-25	down
VIT_18s0001g10510.t01	1074	Putative uncharacterized protein [Source:UniProtKB/TrEMBL;Acc:E0CPV6]	52	3.00561	179	15.1523	-2.33381	3.82894e-29	8.55212e-30	down
VIT_08s0007g03630.t01	1705	Putative uncharacterized protein [Source:UniProtKB/TrEMBL;Acc:F6HKJ3]	101	3.67732	188	10.0245	-1.44681	1.46733e-16	4.47083e-17	down
VIT_07s0104g00540.t01	1109	Putative uncharacterized protein [Source:UniProtKB/TrEMBL;Acc:F6HQ58]	190	10.6355	465	38.1199	-1.84166	9.54451e-55	1.42471e-55	down
VIT_11s0052g00600.t01	2772	Putative uncharacterized protein [Source:UniProtKB/TrEMBL;Acc:D7SQD3]	112	2.50818	166	5.44434	-1.11812	2.73245e-10	1.06509e-10	down
VIT_13s0019g02770.t01	729	Putative uncharacterized protein [Source:UniProtKB/TrEMBL;Acc:F6HNR1]	9	0.766388	63	7.85676	-3.35779	1.68979e-15	5.3282e-16	down
VIT_11s0037g00530.t01	3149	Putative uncharacterized protein [Source:UniProtKB/TrEMBL;Acc:D7U1D5]	28	0.551975	210	6.06285	-3.45732	6.87319e-50	1.09411e-50	down
VIT_02s0241g00140.t01	704	Putative serine/threonine kinase [Source:UniProtKB/TrEMBL;Acc:Q84U32]	861	75.9214	1863	240.586	-1.66397	2.34772e-187	1.41923e-188	down
VIT_00s0301g00100.t01	1132	Putative uncharacterized protein [Source:UniProtKB/TrEMBL;Acc:D7SSG6]	30	1.64516	131	10.521	-2.67696	4.26698e-25	1.0357e-25	down
VIT_17s0000g00460.t01	1292	Putative uncharacterized protein [Source:UniProtKB/TrEMBL;Acc:D7SH58]	46	2.21019	90	6.33301	-1.51872	4.0963e-09	1.68959e-09	down
VIT_13s0175g00010.t01	225	Putative uncharacterized protein [Source:UniProtKB/TrEMBL;Acc:D7UDR9]	4	1.1036	24	9.69748	-3.13539	2.46577e-06	1.21008e-06	down
VIT_10s0003g02900.t01	816	Putative uncharacterized protein [Source:UniProtKB/TrEMBL;Acc:F6HMH7]	1400	106.505	226379	25221.8	-7.8876	0	0	down
VIT_08s0032g00630.t01	557	Putative uncharacterized protein [Source:UniProtKB/TrEMBL;Acc:F6I3N5]	56	6.24118	346	56.4744	-3.1777	7.83843e-76	9.36538e-77	down
VIT_13s0074g00140.t01	644	Putative uncharacterized protein [Source:UniProtKB/TrEMBL;Acc:D7UBS9]	227	21.8813	316	44.6099	-1.02766	2.9025e-16	8.94225e-17	down
VIT_01s0011g05290.t01	742	Putative uncharacterized protein [Source:UniProtKB/TrEMBL;Acc:D7T8Q0]	51	4.26678	211	25.8529	-2.59911	1.92299e-38	3.62867e-39	down
VIT_06s0004g04370.t01	345	Histone H4 [Source:UniProtKB/TrEMBL;Acc:A5B4J3]	14	2.51909	1431	377.095	-7.22588	0	0	down
VIT_01s0011g04180.t01	1187	Putative uncharacterized protein [Source:UniProtKB/TrEMBL;Acc:D7T8Z3]	112	5.85735	196	15.0119	-1.35779	9.52575e-16	2.98068e-16	down
VIT_05s0020g03380.t01	2576	Putative uncharacterized protein [Source:UniProtKB/TrEMBL;Acc:F6HDP8]	60	1.4459	215	7.58792	-2.39173	9.80411e-36	1.94048e-36	down
VIT_13s0084g00310.t01	1739	Putative uncharacterized protein [Source:UniProtKB/TrEMBL;Acc:F6HVB1]	87	3.10566	167	8.73066	-1.49119	1.78111e-15	5.62597e-16	down
VIT_05s0020g01270.t01	1066	Putative uncharacterized protein [Source:UniProtKB/TrEMBL;Acc:D7T6D5]	0.5	0.029117	75	6.39638	-7.77925	6.36184e-21	1.71486e-21	down
VIT_02s0025g04610.t01	1168	Putative uncharacterized protein [Source:UniProtKB/TrEMBL;Acc:F6HUI7]	1187	63.0873	1890	147.112	-1.2215	7.66749e-120	6.50396e-121	down
VIT_01s0011g02500.t01	828	Putative uncharacterized protein [Source:UniProtKB/TrEMBL;Acc:F6HFQ9]	9	0.674755	48	5.27037	-2.96547	6.05636e-11	2.28483e-11	down
VIT_17s0000g01110.t01	1316	Putative uncharacterized protein [Source:UniProtKB/TrEMBL;Acc:F6GSX0]	285	13.4438	994	68.669	-2.35272	1.36107e-157	9.4836e-159	down
VIT_18s0001g02700.t01	2176	Putative uncharacterized protein [Source:UniProtKB/TrEMBL;Acc:F6H0L1]	328	9.35727	1468	61.3335	-2.71252	3.29516e-272	1.40815e-273	down
VIT_08s0056g01490.t01	974	Putative uncharacterized protein [Source:UniProtKB/TrEMBL;Acc:F6HMN2]	98	6.24599	175	16.3346	-1.38693	1.28244e-14	4.1653e-15	down
VIT_17s0053g00440.t01	324	Putative uncharacterized protein [Source:UniProtKB/TrEMBL;Acc:F6HVT3]	45	8.62187	208	58.3645	-2.75902	2.46631e-40	4.50221e-41	down
VIT_10s0116g00560.t01	1550	Oxidase [Source:UniProtKB/TrEMBL;Acc:Q5UNS6]	841	33.682	4122	241.772	-2.8436	0	0	down
VIT_11s0016g05110.t01	1449	Putative uncharacterized protein [Source:UniProtKB/TrEMBL;Acc:A5APG4]	7	0.299891	479	30.0537	-6.64696	5.26746e-137	4.08128e-138	down
VIT_17s0000g07850.t01	2031	Putative uncharacterized protein [Source:UniProtKB/TrEMBL;Acc:D7SHW5]	958	29.2812	3185	142.571	-2.28363	0	0	down
VIT_05s0020g04670.t01	516	Putative uncharacterized protein [Source:UniProtKB/TrEMBL;Acc:F6HDX9]	8	0.962441	75	13.2142	-3.77925	8.02245e-20	2.22711e-20	down
VIT_10s0003g00600.t01	1106	Putative uncharacterized protein [Source:UniProtKB/TrEMBL;Acc:D7TJG6]	0.5	0.028064	300	24.6602	-9.77925	2.12192e-63	2.87082e-64	down
VIT_14s0066g00160.t01	1144	Putative uncharacterized protein [Source:UniProtKB/TrEMBL;Acc:D7TWF5]	39	2.11628	77	6.11921	-1.53182	4.66307e-08	2.04279e-08	down
VIT_06s0004g07970.t01	788	Putative uncharacterized protein [Source:UniProtKB/TrEMBL;Acc:F6GUB7]	1	0.0787785	828	95.5288	-10.2439	1.76368e-161	1.19327e-162	down
VIT_05s0049g01650.t01	2792	Putative uncharacterized protein [Source:UniProtKB/TrEMBL;Acc:F6H8S1]	92	2.04553	329	10.713	-2.38881	6.23525e-54	9.40469e-55	down
VIT_13s0019g03350.t01	1467	Putative uncharacterized protein [Source:UniProtKB/TrEMBL;Acc:D7TMH3]	2611	110.487	5757	356.777	-1.69115	0	0	down
VIT_17s0000g06650.t01	2622	Putative uncharacterized protein [Source:UniProtKB/TrEMBL;Acc:D7SI73]	32	0.75762	214	7.42013	-3.2919	7.73279e-49	1.24869e-49	down
VIT_06s0004g00730.t01	800	Putative uncharacterized protein [Source:UniProtKB/TrEMBL;Acc:F6GUK1]	38	2.94868	54	6.13669	-1.05739	0.000711475	0.000431862	down
VIT_05s0077g02280.t01	703	Putative uncharacterized protein [Source:UniProtKB/TrEMBL;Acc:D7SYD8]	0.5	0.0441518	267	34.5292	-9.61113	6.96769e-58	1.00041e-58	down
VIT_12s0055g00830.t01	1738	Putative uncharacterized protein [Source:UniProtKB/TrEMBL;Acc:F6H1T7]	71	2.53596	97	5.07402	-1.0006	1.26055e-05	6.53708e-06	down
VIT_09s0002g02640.t01	467	Putative uncharacterized protein [Source:UniProtKB/TrEMBL;Acc:F6HY43]	488	64.869	1136	221.152	-1.76944	5.98494e-125	4.93388e-126	down
VIT_17s0000g07800.t01	973	Putative uncharacterized protein [Source:UniProtKB/TrEMBL;Acc:D7SHX0]	75	4.78501	313	29.2457	-2.61163	1.05575e-56	1.54054e-57	down
VIT_00s0804g00020.t01	1478	Putative uncharacterized protein [Source:UniProtKB/TrEMBL;Acc:F6HD85]	6	0.252006	172	10.58	-5.39173	8.29334e-51	1.30438e-51	down
VIT_15s0045g01170.t01	441	Putative uncharacterized protein [Source:UniProtKB/TrEMBL;Acc:F6I1G9]	15	2.11148	32	6.59693	-1.64354	0.000245672	0.000141933	down
VIT_02s0025g02000.t01	784	Putative uncharacterized protein [Source:UniProtKB/TrEMBL;Acc:D7TVK8]	840	66.5116	1268	147.039	-1.14453	5.44163e-73	6.7015e-74	down
VIT_01s0011g01450.t01	1009	Putative uncharacterized protein [Source:UniProtKB/TrEMBL;Acc:F6HF68]	40	2.46095	73	6.57752	-1.41833	5.36068e-07	2.51511e-07	down
VIT_00s1682g00020.t01	1636	Putative uncharacterized protein [Source:UniProtKB/TrEMBL;Acc:F6HDD1]	128	4.85692	376	20.8946	-2.10502	7.80479e-53	1.19261e-53	down
VIT_16s0039g02020.t01	3569	Putative uncharacterized protein [Source:UniProtKB/TrEMBL;Acc:F6HEF7]	1429	24.8553	3351	85.3608	-1.78002	0	0	down
VIT_05s0020g03130.t01	787	Putative uncharacterized protein [Source:UniProtKB/TrEMBL;Acc:D7T6V4]	138	10.8852	344	39.7387	-1.86817	1.31883e-41	2.3627e-42	down
VIT_01s0011g05500.t01	1871	Putative uncharacterized protein [Source:UniProtKB/TrEMBL;Acc:D7T8M9]	51	1.69212	108	5.24784	-1.63289	9.56078e-12	3.46669e-12	down
VIT_19s0015g01340.t01	1591	Putative uncharacterized protein [Source:UniProtKB/TrEMBL;Acc:D7UAQ1]	155	6.04777	287	16.3999	-1.43921	1.93188e-24	4.76274e-25	down
VIT_10s0003g02650.t01	691	Putative uncharacterized protein [Source:UniProtKB/TrEMBL;Acc:A5BD13]	1110	99.7192	2239	294.582	-1.56273	1.40387e-205	7.84224e-207	down
VIT_19s0027g00500.t01	1683	Putative uncharacterized protein [Source:UniProtKB/TrEMBL;Acc:D7SWY6]	49	1.80737	311	16.7999	-3.21649	5.10357e-69	6.52412e-70	down
VIT_04s0008g01260.t01	1492	Putative uncharacterized protein [Source:UniProtKB/TrEMBL;Acc:F6H3P0]	231	9.61119	387	23.5816	-1.29487	7.31161e-28	1.6794e-28	down
VIT_03s0038g02140.t01	1756	Putative uncharacterized protein [Source:UniProtKB/TrEMBL;Acc:D7U578]	0.5	0.0176758	103	5.33265	-8.23693	4.26335e-27	9.95975e-28	down
VIT_13s0067g03650.t01	338	Histone H4 [Source:UniProtKB/TrEMBL;Acc:A5B4J3]	208	38.2015	695	186.938	-2.29086	3.99353e-107	3.68998e-108	down
VIT_19s0090g01150.t01	592	Putative uncharacterized protein [Source:UniProtKB/TrEMBL;Acc:D7T832]	53	5.55761	74	11.3642	-1.03196	9.62545e-05	5.36654e-05	down
VIT_06s0004g06950.t01	1288	Putative uncharacterized protein [Source:UniProtKB/TrEMBL;Acc:D7SJU4]	0.5	0.0240984	78	5.50566	-7.83583	1.32309e-21	3.49994e-22	down
VIT_00s0475g00010.t01	1433	Putative uncharacterized protein [Source:UniProtKB/TrEMBL;Acc:F6HD64]	31	1.34292	235	14.9091	-3.47275	7.171e-56	1.05659e-56	down
VIT_10s0116g00530.t01	1258	Thiamine thiazole synthase 2, chloroplastic [Source:UniProtKB/Swiss-Prot;Acc:F6H7K5]	2448	120.799	14404	1040.96	-3.10723	0	0	down
VIT_18s0001g14650.t01	532	DNA-directed RNA polymerase subunit [Source:UniProtKB/TrEMBL;Acc:F6H1M5]	15	1.7503	42	7.17741	-2.03586	9.55994e-07	4.5463e-07	down
VIT_14s0060g01040.t01	486	Putative uncharacterized protein [Source:UniProtKB/TrEMBL;Acc:D7UA42]	0.5	0.0638657	56	10.4757	-7.35779	1.86857e-16	5.71566e-17	down
VIT_19s0085g00470.t01	213	Putative uncharacterized protein [Source:UniProtKB/TrEMBL;Acc:F6H9V6]	1	0.291444	16	6.82921	-4.55043	1.30203e-05	6.75966e-06	down
VIT_12s0028g00310.t01	2209	Putative uncharacterized protein [Source:UniProtKB/TrEMBL;Acc:E0CU41]	85	2.38868	155	6.3792	-1.41716	1.75496e-13	5.94573e-14	down
VIT_06s0004g04220.t01	220	Putative uncharacterized protein [Source:UniProtKB/TrEMBL;Acc:F6GV42]	0.5	0.141085	16	6.61192	-5.55043	7.64713e-06	3.8978e-06	down
VIT_03s0038g03220.t01	1337	Putative uncharacterized protein [Source:UniProtKB/TrEMBL;Acc:F6I0V8]	352	16.3435	598	40.6631	-1.315	2.34675e-43	4.10514e-44	down
VIT_16s0022g01340.t01	2322	Putative uncharacterized protein [Source:UniProtKB/TrEMBL;Acc:F6HAR5]	92	2.45957	362	14.1735	-2.52672	4.49442e-63	6.11469e-64	down
VIT_10s0042g00060.t01	759	Putative uncharacterized protein [Source:UniProtKB/TrEMBL;Acc:F6HIM8]	30	2.45365	46	5.50993	-1.1671	0.000715729	0.000434527	down
VIT_18s0001g12660.t01	1749	Putative uncharacterized protein [Source:UniProtKB/TrEMBL;Acc:F6H054]	16	0.56789	330	17.1536	-4.91675	1.87775e-94	1.90137e-95	down
VIT_18s0001g08620.t01	741	Putative uncharacterized protein [Source:UniProtKB/TrEMBL;Acc:E0CNY4]	5924	496.285	9459	1160.53	-1.22555	0	0	down
VIT_08s0040g02210.t01	2198	Putative uncharacterized protein [Source:UniProtKB/TrEMBL;Acc:F6HR07]	138	3.89749	257	10.6301	-1.44753	3.3835e-22	8.80818e-23	down
VIT_14s0030g01150.t01	374	Superoxide dismutase [Cu-Zn] [Source:UniProtKB/TrEMBL;Acc:F6HTX0]	113	18.756	182	44.2415	-1.23805	6.52177e-13	2.25535e-13	down
VIT_05s0049g01790.t01	642	Putative uncharacterized protein [Source:UniProtKB/TrEMBL;Acc:D6CH07]	2210	213.693	3523	498.894	-1.22319	7.59794e-223	3.95486e-224	down
VIT_11s0037g00290.t01	777	Putative uncharacterized protein [Source:UniProtKB/TrEMBL;Acc:F6HYJ9]	453	36.1919	2617	306.206	-3.08076	0	0	down
VIT_07s0005g02070.t01	492	Putative uncharacterized protein [Source:UniProtKB/TrEMBL;Acc:F6HZD2]	41	5.17312	176	32.5221	-2.65231	5.75124e-33	1.18821e-33	down
VIT_01s0026g02030.t01	580	Putative uncharacterized protein [Source:UniProtKB/TrEMBL;Acc:A5BU53]	13	1.39139	125	19.5935	-3.81578	2.10803e-32	4.40744e-33	down
VIT_14s0128g00030.t01	1082	Putative uncharacterized protein [Source:UniProtKB/TrEMBL;Acc:F6HYX5]	204	11.7041	311	26.1314	-1.15878	3.33244e-19	9.39189e-20	down
VIT_07s0005g00240.t01	1388	Putative uncharacterized protein [Source:UniProtKB/TrEMBL;Acc:A5APC1]	201	8.9896	294	19.257	-1.09905	7.7799e-17	2.34833e-17	down
VIT_10s0003g03180.t01	2445	Putative uncharacterized protein [Source:UniProtKB/TrEMBL;Acc:D7TK38]	941	23.8916	1794	66.7074	-1.48134	1.46368e-152	1.05211e-153	down
VIT_01s0011g01820.t01	930	Putative uncharacterized protein [Source:UniProtKB/TrEMBL;Acc:F6HFS7]	3261	217.672	5820	568.945	-1.38614	0	0	down
VIT_04s0008g02840.t01	675	Putative uncharacterized protein [Source:UniProtKB/TrEMBL;Acc:D7SU51]	43	3.95456	59	7.94655	-1.00681	0.000676059	0.000409325	down
VIT_09s0070g00890.t01	379	Putative uncharacterized protein [Source:UniProtKB/TrEMBL;Acc:F6I3F7]	31	5.07758	111	26.6265	-2.39065	4.79295e-19	1.35587e-19	down
VIT_17s0000g08580.t01	1378	Putative uncharacterized protein [Source:UniProtKB/TrEMBL;Acc:F6GSM6]	43	1.93711	172	11.3477	-2.55043	6.08248e-31	1.30885e-31	down
VIT_13s0019g02330.t01	1399		2247	99.7056	3774	245.253	-1.29853	6.89624e-262	3.08315e-263	down
VIT_03s0038g03660.t01	2234	Putative uncharacterized protein [Source:UniProtKB/TrEMBL;Acc:F6I0T1]	46	1.27823	522	21.2431	-4.05478	1.93385e-136	1.50458e-137	down
VIT_18s0001g12880.t01	1668	Putative uncharacterized protein [Source:UniProtKB/TrEMBL;Acc:E0CQG4]	7	0.260517	169	9.2113	-5.14396	1.51683e-49	2.4264e-50	down
VIT_00s0499g00030.t01	1633	Acyl-[acyl-carrier-protein] desaturase [Source:UniProtKB/TrEMBL;Acc:F6GZC7]	432	16.4222	688	38.303	-1.22181	1.91805e-44	3.30944e-45	down
VIT_02s0087g00400.t01	1546	Putative uncharacterized protein [Source:UniProtKB/TrEMBL;Acc:D7TFE6]	3273	131.423	4849	285.15	-1.11751	2.39581e-265	1.05131e-266	down
VIT_08s0007g05260.t01	5280	Putative uncharacterized protein [Source:UniProtKB/TrEMBL;Acc:F6HKA4]	1464	17.2124	2779	47.8503	-1.47508	3.43911e-234	1.70645e-235	down
VIT_18s0001g14510.t01	956	Putative uncharacterized protein [Source:UniProtKB/TrEMBL;Acc:E0CQ81]	78	5.0649	115	10.9363	-1.11052	1.98456e-07	9.03192e-08	down
VIT_08s0007g02420.t01	2180	Putative uncharacterized protein [Source:UniProtKB/TrEMBL;Acc:D7TH61]	96	2.73369	369	15.3886	-2.49295	2.56289e-63	3.47389e-64	down
VIT_03s0063g02090.t01	864	Putative uncharacterized protein [Source:UniProtKB/TrEMBL;Acc:D7TPX7]	101	7.25674	271	28.5158	-1.97437	1.76021e-35	3.50086e-36	down
VIT_07s0031g02720.t01	2451	Putative uncharacterized protein [Source:UniProtKB/TrEMBL;Acc:F6H4F3]	131	3.31789	199	7.38142	-1.15363	1.19373e-12	4.16705e-13	down
VIT_13s0067g00390.t01	1852	Putative uncharacterized protein [Source:UniProtKB/TrEMBL;Acc:D7T4S2]	541	18.1339	986	48.4023	-1.41639	5.33095e-79	6.19081e-80	down
VIT_11s0016g05840.t01	815	Putative uncharacterized protein [Source:UniProtKB/TrEMBL;Acc:F6HHB3]	295	22.4698	24633	2747.83	-6.93417	0	0	down
VIT_07s0104g01270.t01	910	Putative uncharacterized protein [Source:UniProtKB/TrEMBL;Acc:F6HQ21]	0.5	0.0341085	105	10.4901	-8.26468	1.6003e-27	3.70398e-28	down
VIT_14s0066g02130.t01	875	Putative uncharacterized protein [Source:UniProtKB/TrEMBL;Acc:F6HV49]	34	2.41215	158	16.4165	-2.76675	4.96821e-31	1.06771e-31	down
VIT_12s0035g02180.t01	2551	Putative uncharacterized protein [Source:UniProtKB/TrEMBL;Acc:F6HJY1]	2025	49.2775	3225	114.934	-1.22181	9.81283e-204	5.53115e-205	down
VIT_06s0061g01120.t01	1693	Putative uncharacterized protein [Source:UniProtKB/TrEMBL;Acc:D7SN69]	1154	42.3139	2994	160.777	-1.92586	0	0	down
VIT_13s0067g03050.t01	3123	Putative uncharacterized protein [Source:UniProtKB/TrEMBL;Acc:F6HC72]	68	1.35167	731	21.2802	-3.9767	2.35934e-188	1.41868e-189	down
VIT_02s0025g02820.t01	1808	Putative uncharacterized protein [Source:UniProtKB/TrEMBL;Acc:F6HU88]	2257	77.4938	4601	231.358	-1.57797	0	0	down
VIT_18s0072g00030.t01	288	Putative uncharacterized protein [Source:UniProtKB/TrEMBL;Acc:D7SRG3]	0.5	0.107773	16	5.05077	-5.55043	7.64713e-06	3.8978e-06	down
VIT_06s0004g01270.t01	5895	Putative uncharacterized protein [Source:UniProtKB/TrEMBL;Acc:F6GUE7]	452	4.7598	765	11.798	-1.30957	9.17622e-55	1.36805e-55	down
VIT_18s0001g06150.t01	1185	Putative uncharacterized protein [Source:UniProtKB/TrEMBL;Acc:A5AG33]	3531	184.975	7411	568.576	-1.62002	0	0	down
VIT_01s0026g00430.t01	393	Putative uncharacterized protein [Source:UniProtKB/TrEMBL;Acc:F6HPL8]	11	1.73754	42	9.71599	-2.48332	2.86875e-08	1.23969e-08	down
VIT_18s0001g01390.t01	1264	Putative uncharacterized protein [Source:UniProtKB/TrEMBL;Acc:F6H0G1]	14	0.687567	260	18.7006	-4.76544	5.96259e-74	7.27466e-75	down
VIT_07s0005g00120.t01	650	Putative uncharacterized protein [Source:UniProtKB/TrEMBL;Acc:F6HZ31]	10	0.955038	57	7.97245	-3.06139	4.02218e-13	1.38042e-13	down
VIT_08s0007g08990.t01	834	Putative uncharacterized protein [Source:UniProtKB/TrEMBL;Acc:A5AZY8]	113	8.41098	156	17.0055	-1.01565	1.66893e-08	7.11821e-09	down
VIT_11s0016g05460.t01	1770	Putative uncharacterized protein [Source:UniProtKB/TrEMBL;Acc:D7TC28]	47	1.64838	166	8.52639	-2.37088	1.31821e-27	3.04411e-28	down
VIT_04s0008g02570.t01	1190	Putative uncharacterized protein [Source:UniProtKB/TrEMBL;Acc:D7SU26]	0.5	0.026083	66	5.04228	-7.59483	7.72945e-19	2.19757e-19	down
VIT_13s0047g01150.t01	1050	Putative uncharacterized protein [Source:UniProtKB/TrEMBL;Acc:F6HIY4]	37	2.18749	130	11.256	-2.36335	8.19964e-22	2.15398e-22	down
VIT_15s0021g00850.t01	785	Putative uncharacterized protein [Source:UniProtKB/TrEMBL;Acc:F6GVE2]	21	1.66067	46	5.32744	-1.68168	6.97774e-06	3.53723e-06	down
VIT_07s0104g00600.t01	1652	Elongation factor Tu [Source:UniProtKB/TrEMBL;Acc:A5BV56]	323	12.1374	515	28.3418	-1.22347	1.18361e-33	2.41492e-34	down
VIT_03s0038g02510.t01	1444	Putative uncharacterized protein [Source:UniProtKB/TrEMBL;Acc:D7U543]	2253	96.8563	5693	358.43	-1.88777	0	0	down
VIT_05s0020g02150.t01	623	Putative uncharacterized protein [Source:UniProtKB/TrEMBL;Acc:D7T6L5]	371	36.9675	536	78.2181	-1.08125	6.33696e-29	1.42324e-29	down
VIT_18s0001g08250.t01	1391	Putative uncharacterized protein [Source:UniProtKB/TrEMBL;Acc:A5BZF5]	1382	61.6758	10232	668.75	-3.43869	0	0	down
VIT_08s0007g07470.t01	1379	Putative uncharacterized protein [Source:UniProtKB/TrEMBL;Acc:D7TI59]	63	2.83603	459	30.2607	-3.4155	1.65901e-106	1.53824e-107	down
VIT_14s0030g02090.t01	3079	Putative uncharacterized protein [Source:UniProtKB/TrEMBL;Acc:F6HTR6]	40	0.806463	211	6.23022	-2.9496	1.14138e-43	1.99031e-44	down
VIT_07s0031g03210.t01	1377	Putative uncharacterized protein [Source:UniProtKB/TrEMBL;Acc:D7SWL8]	95	4.28276	140	9.24325	-1.10986	8.91144e-09	3.75094e-09	down
VIT_15s0046g03640.t01	114	Putative uncharacterized protein [Source:UniProtKB/TrEMBL;Acc:F6I6H4]	9	4.90085	28	22.3297	-2.18786	3.04867e-05	1.62299e-05	down
VIT_04s0044g00500.t01	579	Putative uncharacterized protein [Source:UniProtKB/TrEMBL;Acc:F6I0I9]	13	1.39379	41	6.43777	-2.20754	3.36675e-07	1.55426e-07	down
VIT_15s0021g00540.t01	700	Putative uncharacterized protein [Source:UniProtKB/TrEMBL;Acc:F6GVF9]	27	2.39442	47	6.10422	-1.35013	0.000119896	6.73446e-05	down
VIT_17s0000g09160.t01	2253	Putative uncharacterized protein [Source:UniProtKB/TrEMBL;Acc:D7SHK3]	82	2.25937	124	5.0037	-1.14708	2.8244e-08	1.21987e-08	down
VIT_01s0011g03440.t01	506	Putative uncharacterized protein [Source:UniProtKB/TrEMBL;Acc:A5C5Z1]	218	26.7448	1069	192.069	-2.84429	1.66301e-208	9.16771e-210	down
VIT_11s0052g01600.t01	1529	Putative uncharacterized protein [Source:UniProtKB/TrEMBL;Acc:D7SQ45]	60	2.436	381	22.6542	-3.21719	2.75393e-84	3.05781e-85	down
VIT_11s0016g03280.t01	1576	Putative uncharacterized protein [Source:UniProtKB/TrEMBL;Acc:D7TBH9]	20	0.787785	119	6.86469	-3.12332	1.63572e-26	3.86069e-27	down
VIT_04s0079g00790.t01	2018	Putative uncharacterized protein [Source:UniProtKB/TrEMBL;Acc:F6HFX8]	408	12.5508	1562	70.3704	-2.48718	2.43689e-263	1.08053e-264	down
VIT_02s0025g01490.t01	1153	Putative uncharacterized protein [Source:UniProtKB/TrEMBL;Acc:D7TVG2]	92	4.95328	152	11.9852	-1.2748	1.92227e-11	7.06756e-12	down
VIT_05s0049g00720.t01	1028	Putative uncharacterized protein [Source:UniProtKB/TrEMBL;Acc:F6H8L4]	51	3.07972	107	9.46283	-1.61947	1.58592e-11	5.81272e-12	down
VIT_12s0034g01860.t01	1455	Putative uncharacterized protein [Source:UniProtKB/TrEMBL;Acc:F6H8X5]	1898	80.978	3523	220.13	-1.44276	5.83736e-287	2.41147e-288	down
VIT_01s0011g04730.t01	701	Putative uncharacterized protein [Source:UniProtKB/TrEMBL;Acc:F6HFJ2]	0.5	0.0442778	40	5.18767	-6.87236	1.87122e-12	6.58011e-13	down
VIT_11s0037g01190.t01	1323	Putative uncharacterized protein [Source:UniProtKB/TrEMBL;Acc:D7U1J4]	21	0.985357	94	6.45949	-2.7127	1.32499e-18	3.79143e-19	down
VIT_02s0033g00680.t01	268	Putative uncharacterized protein [Source:UniProtKB/TrEMBL;Acc:D7U3V1]	0.5	0.115816	32	10.8554	-6.55043	2.36862e-10	9.20604e-11	down
VIT_18s0001g12540.t01	912	Putative uncharacterized protein [Source:UniProtKB/TrEMBL;Acc:E0CQD4]	91	6.19413	145	14.4545	-1.22255	2.35533e-10	9.14303e-11	down
VIT_06s0004g03810.t01	3622	Putative uncharacterized protein [Source:UniProtKB/TrEMBL;Acc:D7SKP1]	160	2.74224	513	12.8765	-2.23132	6.15722e-77	7.28037e-78	down
VIT_04s0008g01300.t01	3507	Putative uncharacterized protein [Source:UniProtKB/TrEMBL;Acc:F6H3P2]	1721	30.4634	5913	153.286	-2.33107	0	0	down
VIT_14s0083g01130.t01	1432	Putative uncharacterized protein [Source:UniProtKB/TrEMBL;Acc:D7SMP5]	38	1.64731	119	7.555	-2.19732	1.74484e-18	5.02123e-19	down
VIT_01s0026g00500.t01	534	Putative uncharacterized protein [Source:UniProtKB/TrEMBL;Acc:F6HPL3]	18	2.0925	45	7.66129	-1.87236	1.61471e-06	7.80228e-07	down
VIT_08s0007g04150.t01	2463	Putative uncharacterized protein [Source:UniProtKB/TrEMBL;Acc:F6HKF8]	202	5.09121	930	34.328	-2.75331	1.30615e-175	8.29161e-177	down
VIT_00s1306g00020.t01	293	Putative uncharacterized protein [Source:UniProtKB/TrEMBL;Acc:F6GZF2]	8	1.69495	62	19.2378	-3.50463	9.07775e-16	2.83966e-16	down
VIT_01s0011g04860.t01	2591	Putative uncharacterized protein [Source:UniProtKB/TrEMBL;Acc:F6HFI3]	657	15.741	1116	39.1586	-1.3148	8.49691e-80	9.77772e-81	down
VIT_05s0020g01980.t01	724	Putative uncharacterized protein [Source:UniProtKB/TrEMBL;Acc:F6HDI1]	1007	86.3426	1402	176.052	-1.02785	7.29208e-68	9.39877e-69	down
VIT_08s0040g02970.t01	1781	Putative uncharacterized protein [Source:UniProtKB/TrEMBL;Acc:F6HQW2]	51	1.77763	203	10.3625	-2.54334	3.47876e-36	6.84703e-37	down
VIT_14s0108g00740.t01	700	Putative uncharacterized protein [Source:UniProtKB/TrEMBL;Acc:D7SXB7]	95	8.4248	6446	837.187	-6.63476	0	0	down
VIT_00s1287g00020.t01	394	Putative uncharacterized protein [Source:UniProtKB/TrEMBL;Acc:F6I2G2]	38	5.98717	71	16.383	-1.45225	4.84842e-07	2.26019e-07	down
VIT_12s0057g00690.t01	4737	Putative uncharacterized protein [Source:UniProtKB/TrEMBL;Acc:F6HHM7]	105	1.376	320	6.14154	-2.15811	1.47966e-46	2.46814e-47	down
VIT_14s0006g02530.t01	602	Putative uncharacterized protein [Source:UniProtKB/TrEMBL;Acc:D7TSZ9]	252	25.9859	944	142.563	-2.45579	2.39989e-157	1.6755e-158	down
VIT_10s0092g00360.t01	840	Putative uncharacterized protein [Source:UniProtKB/TrEMBL;Acc:D7U8F6]	0.5	0.0369509	70	7.57616	-7.67971	8.99823e-20	2.50047e-20	down
VIT_13s0047g01160.t01	855	60S ribosomal protein L13 [Source:UniProtKB/TrEMBL;Acc:D7TF52]	1152	83.6412	2282	242.65	-1.53659	1.98465e-204	1.11594e-205	down
VIT_01s0127g00230.t01	2197	Putative uncharacterized protein [Source:UniProtKB/TrEMBL;Acc:D7TDJ5]	107	3.02334	399	16.511	-2.44921	5.11208e-67	6.65467e-68	down
VIT_03s0091g00660.t01	2287	Putative uncharacterized protein [Source:UniProtKB/TrEMBL;Acc:F6H666]	17	0.461442	150	5.96287	-3.69179	8.8798e-38	1.69395e-38	down
VIT_14s0006g00250.t01	1225	Putative uncharacterized protein [Source:UniProtKB/TrEMBL;Acc:F6HSG7]	65	3.29391	272	20.1866	-2.61553	1.60557e-49	2.57057e-50	down
VIT_18s0001g03540.t01	1804	Putative uncharacterized protein [Source:UniProtKB/TrEMBL;Acc:E0CRA8]	309	10.633	452	22.7789	-1.09915	3.23117e-25	7.82653e-26	down
VIT_17s0000g03840.t01	679	Putative uncharacterized protein [Source:UniProtKB/TrEMBL;Acc:D7SIY0]	2	0.18285	40	5.35575	-4.87236	1.63122e-12	5.72306e-13	down
VIT_08s0007g08760.t01	1782	Thioredoxin reductase [Source:UniProtKB/TrEMBL;Acc:F6HKV5]	632	22.0163	1143	58.3135	-1.40526	2.62461e-90	2.73954e-91	down
VIT_07s0095g00190.t01	558	Putative uncharacterized protein [Source:UniProtKB/TrEMBL;Acc:D7SRN3]	52	5.785	79	12.8713	-1.15377	9.56881e-06	4.91398e-06	down
VIT_18s0164g00030.t01	925	Putative uncharacterized protein [Source:UniProtKB/TrEMBL;Acc:F6HVW3]	1796	120.531	5974	587.156	-2.28434	0	0	down
VIT_05s0124g00530.t01	2528	Putative uncharacterized protein [Source:UniProtKB/TrEMBL;Acc:F6I3T4]	54	1.32602	213	7.66007	-2.53025	1.08401e-37	2.0689e-38	down
VIT_05s0020g03890.t01	6239	Putative uncharacterized protein [Source:UniProtKB/TrEMBL;Acc:F6HDT0]	13	0.129349	545	7.94167	-5.9401	7.45442e-159	5.16328e-160	down
VIT_09s0018g01950.t01	2428	Putative uncharacterized protein [Source:UniProtKB/TrEMBL;Acc:F6HBU7]	0.5	0.0127837	398	14.9027	-10.1871	6.28682e-79	7.31241e-80	down
VIT_03s0017g02080.t01	198	Putative uncharacterized protein [Source:UniProtKB/TrEMBL;Acc:D7TUF4]	0.5	0.156761	11	5.05077	-5.00986	0.000255221	0.000147942	down
VIT_18s0001g12020.t01	1240	Putative uncharacterized protein [Source:UniProtKB/TrEMBL;Acc:F6H1G1]	116	5.80725	233	17.083	-1.55664	2.14049e-22	5.53544e-23	down
VIT_03s0017g00680.t01	1717	Putative uncharacterized protein [Source:UniProtKB/TrEMBL;Acc:D7TU58]	678	24.5128	1359	71.9581	-1.55362	3.38334e-124	2.8047e-125	down
VIT_19s0014g01860.t01	1394	Putative uncharacterized protein [Source:UniProtKB/TrEMBL;Acc:E0CSD5]	38	1.69221	84	5.47831	-1.69482	7.47345e-10	2.96592e-10	down
VIT_07s0005g02410.t01	1106	Peptidyl-prolyl cis-trans isomerase [Source:UniProtKB/TrEMBL;Acc:D7U2S0]	1493	83.799	2662	218.818	-1.38473	3.89077e-204	2.18952e-205	down
VIT_06s0061g00350.t01	2516	Putative uncharacterized protein [Source:UniProtKB/TrEMBL;Acc:D7SNE0]	59	1.45571	357	12.8999	-3.14757	1.52673e-77	1.79331e-78	down
VIT_17s0000g04130.t01	1213	Putative uncharacterized protein [Source:UniProtKB/TrEMBL;Acc:F6GTI5]	208	10.6448	356	26.6821	-1.32573	1.22416e-26	2.88536e-27	down
VIT_07s0031g01560.t01	972	Putative uncharacterized protein [Source:UniProtKB/TrEMBL;Acc:D7SW56]	15	0.957986	322	30.1176	-4.97446	1.69748e-92	1.74298e-93	down
VIT_11s0016g04190.t01	2861	Putative uncharacterized protein [Source:UniProtKB/TrEMBL;Acc:F6HH37]	731	15.8611	4347	138.134	-3.12251	0	0	down
VIT_01s0011g00590.t01	2199	Putative uncharacterized protein [Source:UniProtKB/TrEMBL;Acc:F6HF88]	210	5.92827	1132	46.8006	-2.98084	3.69225e-231	1.8507e-232	down
VIT_08s0040g00530.t01	934	Putative uncharacterized protein [Source:UniProtKB/TrEMBL;Acc:D7TQ41]	31	2.06039	109	10.6099	-2.36442	1.68331e-18	4.843e-19	down
VIT_07s0031g00240.t01	1086	Putative uncharacterized protein [Source:UniProtKB/TrEMBL;Acc:F6H4H8]	10	0.571616	91	7.61802	-3.7363	1.3254e-23	3.33419e-24	down
VIT_11s0016g04380.t01	2136	Putative uncharacterized protein [Source:UniProtKB/TrEMBL;Acc:F6HH47]	33	0.959062	161	6.85259	-2.83695	2.1845e-32	4.56934e-33	down
VIT_02s0025g01300.t01	547	Putative uncharacterized protein [Source:UniProtKB/TrEMBL;Acc:A5AEG2]	4	0.453949	122	20.277	-5.48117	1.77528e-36	3.48195e-37	down
VIT_04s0008g06220.t01	764	Putative uncharacterized protein [Source:UniProtKB/TrEMBL;Acc:D7SV08]	1225	99.5352	2511	298.802	-1.58591	2.26668e-235	1.12263e-236	down
VIT_07s0005g03760.t01	1932	Putative uncharacterized protein [Source:UniProtKB/TrEMBL;Acc:D7U327]	176	5.65509	275	12.9406	-1.19429	6.61233e-18	1.93247e-18	down
VIT_07s0005g02220.t01	827	Putative uncharacterized protein [Source:UniProtKB/TrEMBL;Acc:F6HZE1]	80	6.00508	84461	9284.98	-10.5945	0	0	down
VIT_08s0007g05750.t01	2099	Putative uncharacterized protein [Source:UniProtKB/TrEMBL;Acc:D7TIK1]	47	1.39001	195	8.44603	-2.60317	1.10292e-35	2.1865e-36	down
VIT_19s0090g00700.t01	471	Putative uncharacterized protein [Source:UniProtKB/TrEMBL;Acc:D7T800]	52	6.85356	77	14.8628	-1.11678	2.11378e-05	1.11443e-05	down
VIT_06s0004g03070.t01	2140	Putative uncharacterized protein [Source:UniProtKB/TrEMBL;Acc:F6GTZ5]	331	9.6017	596	25.32	-1.39891	2.22988e-47	3.67961e-48	down
VIT_07s0191g00030.t01	903	Putative uncharacterized protein [Source:UniProtKB/TrEMBL;Acc:A5BGY6]	265	18.2176	490	49.3331	-1.43722	9.41247e-41	1.7057e-41	down
VIT_05s0077g02100.t01	550	Putative uncharacterized protein [Source:UniProtKB/TrEMBL;Acc:D7SYC3]	50	5.64341	80	13.2238	-1.2285	2.74469e-06	1.35143e-06	down
VIT_16s0050g00830.t01	1466	Putative uncharacterized protein [Source:UniProtKB/TrEMBL;Acc:F6H6K0]	58	2.456	1093	67.7823	-4.78653	0	0	down
VIT_08s0040g01870.t01	734	Putative uncharacterized protein [Source:UniProtKB/TrEMBL;Acc:A5C1K6]	1253	105.971	2077	257.259	-1.27955	2.03065e-141	1.53515e-142	down
VIT_18s0001g10090.t01	3814	Putative uncharacterized protein [Source:UniProtKB/TrEMBL;Acc:E0CPS1]	41	0.667325	360	8.58128	-3.68473	9.0077e-89	9.56753e-90	down
VIT_19s0015g00530.t01	1355	Putative uncharacterized protein [Source:UniProtKB/TrEMBL;Acc:F6I557]	0.5	0.0229068	727	48.7782	-11.0562	6.50197e-125	5.36608e-126	down
VIT_12s0142g00310.t01	1116	Putative uncharacterized protein [Source:UniProtKB/TrEMBL;Acc:F6HNZ9]	24	1.335	63	5.13224	-1.94275	5.01353e-09	2.07781e-09	down
VIT_18s0001g09960.t01	723	Putative uncharacterized protein [Source:UniProtKB/TrEMBL;Acc:F6GZY6]	70	6.01027	147	18.4846	-1.62082	2.15237e-15	6.81395e-16	down
VIT_14s0006g00630.t01	906	Putative uncharacterized protein [Source:UniProtKB/TrEMBL;Acc:F6HSH9]	440	30.148	696	69.8412	-1.21202	2.14734e-44	3.70901e-45	down
VIT_17s0000g01170.t01	818	Putative uncharacterized protein [Source:UniProtKB/TrEMBL;Acc:D7SH07]	78	5.91937	163	18.1161	-1.61376	7.77778e-17	2.34733e-17	down
VIT_00s0820g00020.t01	604	Putative uncharacterized protein [Source:UniProtKB/TrEMBL;Acc:F6GZE7]	1	0.102777	66	9.9343	-6.59483	5.24706e-20	1.44917e-20	down
VIT_01s0150g00390.t01	3183	Putative uncharacterized protein [Source:UniProtKB/TrEMBL;Acc:D7TFL2]	22	0.429062	375	10.7109	-4.64175	4.36032e-105	4.08693e-106	down
VIT_11s0118g00420.t01	1867	Putative uncharacterized protein [Source:UniProtKB/TrEMBL;Acc:F6HCH3]	120	3.98998	166	8.0834	-1.01858	5.22002e-09	2.16507e-09	down
VIT_00s0333g00050.t01	523	Putative uncharacterized protein [Source:UniProtKB/TrEMBL;Acc:F6I1Z9]	62	7.35909	3194	555.218	-6.23738	0	0	down
VIT_07s0104g01420.t01	749	Putative uncharacterized protein [Source:UniProtKB/TrEMBL;Acc:A5B3A3]	169	14.0068	257	31.1948	-1.15518	5.19726e-16	1.61171e-16	down
VIT_00s0259g00140.t01	888	Putative uncharacterized protein [Source:UniProtKB/TrEMBL;Acc:F6GYZ9]	99	6.9208	220	22.5237	-1.70243	5.90729e-24	1.47316e-24	down
VIT_10s0003g04500.t01	420	Putative uncharacterized protein [Source:UniProtKB/TrEMBL;Acc:D7TKG4]	35	5.17312	248	53.6825	-3.37534	1.42315e-57	2.05379e-58	down
VIT_04s0044g00150.t01	1283	Putative uncharacterized protein [Source:UniProtKB/TrEMBL;Acc:D7U465]	8	0.387077	99	7.01518	-4.17979	2.37653e-27	5.52844e-28	down
VIT_06s0061g00580.t01	101	Putative uncharacterized protein [Source:UniProtKB/TrEMBL;Acc:D7SNB8]	7	4.3024	31	27.9043	-2.69727	6.48386e-07	3.05384e-07	down
VIT_04s0023g03510.t01	1426	Putative uncharacterized protein [Source:UniProtKB/TrEMBL;Acc:D7SNZ1]	3239	141.002	6012	383.292	-1.44273	0	0	down
VIT_00s1365g00010.t01	1237	Putative uncharacterized protein [Source:UniProtKB/TrEMBL;Acc:F6I2G4]	0.5	0.0250919	108	7.93751	-8.30532	3.70912e-28	8.46836e-29	down
VIT_08s0040g01130.t01	1554	Putative uncharacterized protein [Source:UniProtKB/TrEMBL;Acc:D7TQS5]	17	0.679097	142	8.30745	-3.61272	2.74931e-35	5.4908e-36	down
VIT_04s0008g05220.t01	3785	Putative uncharacterized protein [Source:UniProtKB/TrEMBL;Acc:F6H311]	2879	47.2182	4358	104.677	-1.14853	2.81442e-249	1.31639e-250	down
VIT_12s0059g01250.t01	1908	Putative uncharacterized protein [Source:UniProtKB/TrEMBL;Acc:F6HIE4]	13	0.42296	625	29.7805	-6.1377	1.92194e-181	1.18831e-182	down
VIT_08s0032g00010.t01	333	Putative uncharacterized protein [Source:UniProtKB/TrEMBL;Acc:D7U8H7]	123	22.9295	576	157.257	-2.77784	3.14006e-110	2.83363e-111	down
VIT_03s0097g00700.t01	659	Putative uncharacterized protein [Source:UniProtKB/TrEMBL;Acc:D7TY78]	51	4.80417	113	15.5892	-1.69819	7.27222e-13	2.51887e-13	down
VIT_00s0508g00040.t01	1238	Putative uncharacterized protein [Source:UniProtKB/TrEMBL;Acc:F6I2B0]	0.5	0.0250717	181	13.2919	-9.05028	1.33e-42	2.35098e-43	down
VIT_18s0001g12090.t01	1658	Putative uncharacterized protein [Source:UniProtKB/TrEMBL;Acc:E0CQ11]	47	1.75974	200	10.9667	-2.6397	4.17625e-37	8.05115e-38	down
VIT_17s0000g08100.t01	1041	Putative uncharacterized protein [Source:UniProtKB/TrEMBL;Acc:A5C2X2]	52	3.10089	209	18.2527	-2.55735	1.95154e-37	3.74345e-38	down
VIT_14s0108g01660.t01	1551	Putative uncharacterized protein [Source:UniProtKB/TrEMBL;Acc:D7SXK0]	11	0.440266	173	10.1406	-4.52563	1.15562e-48	1.87193e-49	down
VIT_07s0005g02280.t01	1781	Putative uncharacterized protein [Source:UniProtKB/TrEMBL;Acc:D7U2Q7]	51	1.77763	123	6.27873	-1.82052	3.50563e-15	1.11802e-15	down
VIT_12s0055g00380.t01	568	Putative uncharacterized protein [Source:UniProtKB/TrEMBL;Acc:A5CAJ0]	60	6.55748	146	23.3687	-1.83337	5.99534e-18	1.75022e-18	down
VIT_19s0090g01820.t01	2121	Putative uncharacterized protein [Source:UniProtKB/TrEMBL;Acc:F6HER9]	117	3.42436	164	7.02965	-1.03762	3.74399e-09	1.54135e-09	down
VIT_07s0031g02410.t01	1163	Putative uncharacterized protein [Source:UniProtKB/TrEMBL;Acc:D7SWE5]	128	6.83226	202	15.7907	-1.20864	1.02796e-13	3.45107e-14	down
VIT_14s0083g01100.t01	1352	Putative uncharacterized protein [Source:UniProtKB/TrEMBL;Acc:F6GVV2]	8	0.367322	287	19.299	-5.71534	2.66582e-84	2.95753e-85	down
VIT_00s0480g00100.t01	715	Putative uncharacterized protein [Source:UniProtKB/TrEMBL;Acc:F6I2C1]	131	11.3736	949	120.668	-3.40727	1.75588e-218	9.30891e-220	down
VIT_19s0014g01280.t01	1705	Putative uncharacterized protein [Source:UniProtKB/TrEMBL;Acc:F6H2M9]	34	1.23791	123	6.5586	-2.40548	4.09127e-21	1.09784e-21	down
VIT_05s0077g02270.t01	1218	Putative uncharacterized protein [Source:UniProtKB/TrEMBL;Acc:F6H6Y5]	28	1.42707	111	8.28526	-2.53749	2.63825e-20	7.21747e-21	down
VIT_02s0025g05170.t01	911	Putative uncharacterized protein [Source:UniProtKB/TrEMBL;Acc:D7TWE5]	22	1.49913	194	19.3604	-3.69091	1.76995e-48	2.87192e-49	down
VIT_18s0001g09350.t01	974	Putative uncharacterized protein [Source:UniProtKB/TrEMBL;Acc:F6GZN6]	9	0.573611	98	9.1474	-3.99522	2.05461e-26	4.86066e-27	down
VIT_14s0108g01020.t01	1185	Putative uncharacterized protein [Source:UniProtKB/TrEMBL;Acc:A5BA94]	288	15.0872	1944	149.145	-3.30532	0	0	down
VIT_07s0141g00330.t01	1989	Putative uncharacterized protein [Source:UniProtKB/TrEMBL;Acc:D7SQK3]	2	0.0624208	112	5.11934	-6.35779	2.3334e-33	4.7844e-34	down
VIT_00s0253g00040.t01	1690	Putative uncharacterized protein [Source:UniProtKB/TrEMBL;Acc:F6GYV9]	136	4.99558	377	20.2808	-2.02139	2.38985e-50	3.78344e-51	down
VIT_14s0128g00710.t01	3423	Putative uncharacterized protein [Source:UniProtKB/TrEMBL;Acc:F6HZ06]	340	6.16604	614	16.3077	-1.40314	5.48559e-49	8.83798e-50	down
VIT_08s0032g01110.t01	956	Putative uncharacterized protein [Source:UniProtKB/TrEMBL;Acc:D7U8S1]	107	6.948	405	38.5148	-2.47074	1.10934e-68	1.4227e-69	down
VIT_07s0031g02250.t01	872	Putative uncharacterized protein [Source:UniProtKB/TrEMBL;Acc:D7SWC6]	63	4.48495	138	14.3878	-1.68168	3.03161e-15	9.64339e-16	down
VIT_14s0068g00160.t01	544	Putative uncharacterized protein [Source:UniProtKB/TrEMBL;Acc:A5B0H0]	0.5	0.0570565	39	6.51773	-6.83583	3.39347e-12	1.20694e-12	down
VIT_17s0000g00490.t01	1069	Putative uncharacterized protein [Source:UniProtKB/TrEMBL;Acc:F6GT11]	85	4.936	166	14.1176	-1.51608	9.66901e-16	3.02595e-16	down
VIT_12s0055g01140.t01	845	Putative uncharacterized protein [Source:UniProtKB/TrEMBL;Acc:F6H1N9]	425	31.2224	700	75.3133	-1.27032	5.8149e-48	9.53402e-49	down
VIT_03s0038g00940.t01	761	Putative uncharacterized protein [Source:UniProtKB/TrEMBL;Acc:F6I176]	4	0.326294	69	8.24318	-4.65896	2.1603e-20	5.89209e-21	down
VIT_07s0005g02540.t01	1842	Putative uncharacterized protein [Source:UniProtKB/TrEMBL;Acc:D7U2T4]	1059	35.6895	3282	161.987	-2.1823	0	0	down
VIT_11s0065g01100.t01	1765	Putative uncharacterized protein [Source:UniProtKB/TrEMBL;Acc:F6H9R2]	81	2.84888	287	14.7832	-2.37549	6.57494e-47	1.09009e-47	down
VIT_08s0007g00840.t01	1748	Putative uncharacterized protein [Source:UniProtKB/TrEMBL;Acc:D7THJ7]	3356	119.183	10752	559.214	-2.23022	0	0	down
VIT_14s0171g00180.t01	3285	Putative uncharacterized protein [Source:UniProtKB/TrEMBL;Acc:F6I5K4]	78	1.47399	663	18.3488	-3.63789	5.94569e-161	4.0473e-162	down
VIT_10s0003g00960.t01	1086	Putative uncharacterized protein [Source:UniProtKB/TrEMBL;Acc:D7TJI7]	26	1.4862	85	7.11573	-2.25938	5.52224e-14	1.83454e-14	down
VIT_04s0043g01010.t01	1848	Putative uncharacterized protein [Source:UniProtKB/TrEMBL;Acc:D7TDW3]	201	6.75193	368	18.1041	-1.42294	1.76178e-30	3.83231e-31	down
VIT_08s0056g01530.t01	3040	Putative uncharacterized protein [Source:UniProtKB/TrEMBL;Acc:F6HMN5]	0.5	0.0102101	177	5.29334	-9.01804	7.49117e-42	1.33707e-42	down
VIT_19s0014g01470.t01	2827	Putative uncharacterized protein [Source:UniProtKB/TrEMBL;Acc:F6H2P4]	179	3.93062	1115	35.8575	-3.18944	1.97191e-242	9.50381e-244	down
VIT_09s0002g01710.t01	758	Putative uncharacterized protein [Source:UniProtKB/TrEMBL;Acc:D7TZW4]	92	7.53447	186	22.3087	-1.56603	2.80075e-18	8.10297e-19	down
VIT_14s0006g01790.t01	1767	Putative uncharacterized protein [Source:UniProtKB/TrEMBL;Acc:F6HSM0]	318	11.1718	817	42.0355	-1.91174	4.27601e-100	4.1551e-101	down
VIT_01s0010g00940.t01	879	Putative uncharacterized protein [Source:UniProtKB/TrEMBL;Acc:D7TAA6]	9	0.635605	211	21.8235	-5.10161	1.97101e-61	2.72681e-62	down
VIT_09s0002g00330.t01	2024	Pectinesterase [Source:UniProtKB/TrEMBL;Acc:F6HXK9]	988	30.3026	1455	65.3556	-1.10887	1.76122e-79	2.03398e-80	down
VIT_02s0025g03580.t01	1596	Putative uncharacterized protein [Source:UniProtKB/TrEMBL;Acc:F6HUD0]	118	4.58969	177	10.0826	-1.13539	3.93375e-11	1.47105e-11	down
VIT_07s0031g01710.t01	571	Putative uncharacterized protein [Source:UniProtKB/TrEMBL;Acc:F6H4B4]	112	12.1763	301	47.9248	-1.9767	2.51525e-39	4.67814e-40	down
VIT_00s1707g00010.t01	644		160	15.423	653	92.1845	-2.57944	2.30874e-115	2.00926e-116	down
VIT_14s0083g00950.t01	677	Putative uncharacterized protein [Source:UniProtKB/TrEMBL;Acc:D7SMM8]	115	10.5449	177	23.7692	-1.17255	1.1792e-11	4.30196e-12	down
VIT_07s0005g03070.t01	2409	Putative uncharacterized protein [Source:UniProtKB/TrEMBL;Acc:F6HZH8]	133	3.42727	271	10.2273	-1.5773	2.53337e-26	6.00377e-27	down
VIT_00s0391g00020.t01	1268	Putative uncharacterized protein [Source:UniProtKB/TrEMBL;Acc:F6HJK9]	133	6.51128	814	58.3627	-3.16403	4.75651e-176	3.01512e-177	down
VIT_13s0084g00120.t01	259	Putative uncharacterized protein [Source:UniProtKB/TrEMBL;Acc:F6HVA2]	22	5.27299	48	16.8489	-1.67596	4.59268e-06	2.29908e-06	down
VIT_00s0669g00010.t01	828	Putative uncharacterized protein [Source:UniProtKB/TrEMBL;Acc:D6CH15]	24	1.79935	75	8.23496	-2.19429	4.36939e-12	1.56196e-12	down
VIT_11s0037g00920.t01	181	Putative uncharacterized protein [Source:UniProtKB/TrEMBL;Acc:F6HYM7]	42	14.4047	118	59.2698	-2.04076	8.21345e-17	2.48296e-17	down
VIT_05s0029g00420.t01	1668	Putative uncharacterized protein [Source:UniProtKB/TrEMBL;Acc:F6GWE5]	2683	99.8524	5575	303.864	-1.60556	0	0	down
VIT_04s0023g01550.t01	746	Putative uncharacterized protein [Source:UniProtKB/TrEMBL;Acc:F6GWX6]	184	15.3113	1525	185.849	-3.60146	0	0	down
VIT_00s1034g00010.t01	417	Putative uncharacterized protein [Source:UniProtKB/TrEMBL;Acc:F6HDA2]	13	1.93527	74	16.1334	-3.05945	1.16745e-16	3.54533e-17	down
VIT_00s1543g00010.t01	860	Putative uncharacterized protein [Source:UniProtKB/TrEMBL;Acc:D7TZ28]	229	16.5299	490	51.7998	-1.64787	1.60331e-49	2.56621e-50	down
VIT_16s0013g00370.t01	328	Putative uncharacterized protein [Source:UniProtKB/TrEMBL;Acc:F6I2K7]	0.5	0.0946303	46	12.7501	-7.07399	5.5188e-14	1.83251e-14	down
VIT_03s0038g03860.t01	1175	Putative uncharacterized protein [Source:UniProtKB/TrEMBL;Acc:F6I0R6]	866	45.7524	1404	108.632	-1.24754	2.59791e-92	2.6747e-93	down
VIT_15s0048g00310.t01	1458	Putative uncharacterized protein [Source:UniProtKB/TrEMBL;Acc:D7U7X6]	43	1.83082	94	5.86139	-1.67876	9.41079e-11	3.58553e-11	down
VIT_18s0001g07200.t01	2026	Putative uncharacterized protein [Source:UniProtKB/TrEMBL;Acc:F6H110]	397	12.1642	679	30.4692	-1.3247	1.33538e-49	2.13492e-50	down
VIT_13s0019g00530.t01	743	Putative uncharacterized protein [Source:UniProtKB/TrEMBL;Acc:D7TLX6]	898	75.0277	2180	266.746	-1.82997	6.30423e-250	2.94001e-251	down
VIT_19s0015g01010.t01	1243	Putative uncharacterized protein [Source:UniProtKB/TrEMBL;Acc:D7UAM1]	179	8.93955	481	35.1807	-1.97651	4.45747e-62	6.13603e-63	down
VIT_01s0011g03050.t01	1583	Putative uncharacterized protein [Source:UniProtKB/TrEMBL;Acc:F6HF08]	55	2.15683	839	48.185	-4.4816	3.27038e-230	1.64375e-231	down
VIT_03s0038g02550.t01	552	Putative uncharacterized protein [Source:UniProtKB/TrEMBL;Acc:D7U539]	0.5	0.0562296	35	5.76447	-6.67971	3.77547e-11	1.40857e-11	down
VIT_00s0389g00030.t01	2253	Putative uncharacterized protein [Source:UniProtKB/TrEMBL;Acc:F6HRJ3]	71	1.95628	175	7.06167	-1.8519	1.5253e-21	4.04045e-22	down
VIT_18s0001g08320.t01	1995	Putative uncharacterized protein [Source:UniProtKB/TrEMBL;Acc:F6H156]	615	19.1367	1233	56.1889	-1.55395	7.92585e-113	7.02143e-114	down
VIT_04s0008g01480.t01	1885	Putative uncharacterized protein [Source:UniProtKB/TrEMBL;Acc:F6H3P9]	104	3.42496	155	7.47568	-1.12612	8.73028e-10	3.47993e-10	down
VIT_05s0077g02290.t01	662	Putative uncharacterized protein [Source:UniProtKB/TrEMBL;Acc:D7SYD9]	491	46.0424	955	131.152	-1.51021	4.01347e-84	4.46371e-85	down
VIT_18s0001g12690.t01	942	Putative uncharacterized protein [Source:UniProtKB/TrEMBL;Acc:E0CQE7]	10	0.658996	74	7.14186	-3.43796	2.56765e-18	7.41856e-19	down
VIT_08s0056g01290.t01	2768	Putative uncharacterized protein [Source:UniProtKB/TrEMBL;Acc:D7TL46]	33	0.740085	186	6.1091	-3.0452	8.29229e-40	1.52935e-40	down
VIT_02s0033g00980.t01	3247	Putative uncharacterized protein [Source:UniProtKB/TrEMBL;Acc:F6I085]	350	6.69144	983	27.5234	-2.04027	8.19257e-131	6.52819e-132	down
VIT_17s0000g02470.t01	943	Putative uncharacterized protein [Source:UniProtKB/TrEMBL;Acc:D7SJA2]	0.5	0.0329149	1277	123.115	-11.869	3.80637e-190	2.26433e-191	down
VIT_11s0016g02260.t01	1776	Putative uncharacterized protein [Source:UniProtKB/TrEMBL;Acc:F6HGW5]	41	1.43309	139	7.11545	-2.31182	1.1463e-22	2.94862e-23	down
VIT_17s0000g03280.t01	668	Putative uncharacterized protein [Source:UniProtKB/TrEMBL;Acc:F6GTP3]	464	43.1197	872	118.678	-1.46063	2.91444e-73	3.58117e-74	down
VIT_05s0077g01290.t01	565	Putative uncharacterized protein [Source:UniProtKB/TrEMBL;Acc:D7SY54]	247	27.1383	469	75.4666	-1.47551	1.41528e-40	2.57059e-41	down
VIT_04s0023g01640.t01	479	Putative uncharacterized protein [Source:UniProtKB/TrEMBL;Acc:F6GWW9]	20	2.59196	207	39.2885	-3.92199	9.07531e-54	1.37175e-54	down
VIT_07s0130g00340.t01	1091	Putative uncharacterized protein [Source:UniProtKB/TrEMBL;Acc:F6HGK0]	58	3.30018	182	15.1662	-2.20025	1.18331e-27	2.73097e-28	down
VIT_04s0008g04950.t01	1839	Putative uncharacterized protein [Source:UniProtKB/TrEMBL;Acc:D7SUP4]	135	4.55707	187	9.24465	-1.02051	5.04211e-10	1.9899e-10	down
VIT_11s0016g00640.t01	4352	Putative uncharacterized protein [Source:UniProtKB/TrEMBL;Acc:F6HGM9]	145	2.0683	263	5.49411	-1.40944	7.65411e-22	2.00874e-22	down
VIT_03s0017g01060.t01	546	Peptidyl-prolyl cis-trans isomerase [Source:UniProtKB/TrEMBL;Acc:D7TU83]	493	56.0516	723	120.386	-1.10284	8.65373e-40	1.59681e-40	down
VIT_08s0040g03220.t01	1294	Putative uncharacterized protein [Source:UniProtKB/TrEMBL;Acc:D7TQA0]	35	1.67907	131	9.2038	-2.45457	6.62423e-23	1.69209e-23	down
VIT_08s0056g01520.t01	1747	Putative uncharacterized protein [Source:UniProtKB/TrEMBL;Acc:F6HMN4]	31	1.10155	197	10.2519	-3.21829	3.31564e-44	5.7361e-45	down
VIT_02s0087g00460.t01	3444	Putative uncharacterized protein [Source:UniProtKB/TrEMBL;Acc:D7TFE1]	65	1.17161	662	17.4753	-3.89875	1.43297e-168	9.4124e-170	down
VIT_06s0004g01750.t01	1348	Putative uncharacterized protein [Source:UniProtKB/TrEMBL;Acc:F6GU89]	59	2.71704	916	61.7783	-4.50699	7.45099e-252	3.44402e-253	down
VIT_01s0011g05260.t01	2379	DELLA protein GAI1 [Source:UniProtKB/Swiss-Prot;Acc:Q8S4W7]	777	20.275	1107	42.3042	-1.0611	1.15392e-56	1.68538e-57	down
VIT_06s0061g00080.t01	1651	Putative uncharacterized protein [Source:UniProtKB/TrEMBL;Acc:D7SNG1]	21	0.789598	166	9.14095	-3.53315	2.29895e-40	4.19354e-41	down
VIT_06s0009g02110.t01	1036	Putative uncharacterized protein [Source:UniProtKB/TrEMBL;Acc:D7T1D8]	24	1.43809	61	5.35304	-1.89621	1.54677e-08	6.58865e-09	down
VIT_15s0048g01900.t01	573	Putative uncharacterized protein [Source:UniProtKB/TrEMBL;Acc:F6I320]	82	8.88369	443	70.2877	-2.98404	2.6821e-91	2.77985e-92	down
VIT_00s0373g00030.t01	2525	Putative uncharacterized protein [Source:UniProtKB/TrEMBL;Acc:D7TG03]	38	0.934235	151	5.43683	-2.54091	3.27216e-27	7.62692e-28	down
VIT_12s0059g02670.t01	1812	Beta-amylase [Source:UniProtKB/TrEMBL;Acc:F6HIM2]	30	1.02777	181	9.08136	-3.14339	6.83026e-40	1.2572e-40	down
VIT_17s0000g07470.t01	2636	Putative uncharacterized protein [Source:UniProtKB/TrEMBL;Acc:F6GSY3]	49	1.15394	323	11.1401	-3.27111	1.11457e-72	1.37671e-73	down
VIT_15s0046g02390.t01	2308	Putative uncharacterized protein [Source:UniProtKB/TrEMBL;Acc:F6I640]	376	10.1131	663	26.1161	-1.36871	6.92253e-51	1.08671e-51	down
VIT_01s0011g04820.t01	955	Putative uncharacterized protein [Source:UniProtKB/TrEMBL;Acc:F6HFI6]	80	5.20021	138	13.1373	-1.33703	3.27e-11	1.21578e-11	down
VIT_06s0004g05910.t01	1437	Putative uncharacterized protein [Source:UniProtKB/TrEMBL;Acc:A5B6U6]	4	0.172797	184	11.641	-6.07399	2.31889e-54	3.48057e-55	down
VIT_12s0057g00950.t01	888	Putative uncharacterized protein [Source:UniProtKB/TrEMBL;Acc:F6HHP4]	33	2.30693	58	5.93807	-1.36402	1.5516e-05	8.11409e-06	down
VIT_15s0021g01000.t01	544	Putative uncharacterized protein [Source:UniProtKB/TrEMBL;Acc:F6GVD3]	732	83.5307	2204	368.335	-2.14064	0	0	down
VIT_02s0012g00640.t01	438	Putative uncharacterized protein [Source:UniProtKB/TrEMBL;Acc:F6HTC4]	0.5	0.0708647	44	9.1329	-7.00986	1.76439e-13	5.9809e-14	down
VIT_07s0130g00230.t01	769	Putative uncharacterized protein [Source:UniProtKB/TrEMBL;Acc:D7TB31]	30	2.42175	54	6.38407	-1.39843	2.16943e-05	1.14446e-05	down
VIT_01s0026g01300.t01	2517	Putative uncharacterized protein [Source:UniProtKB/TrEMBL;Acc:D7TNG9]	78	1.92374	311	11.2333	-2.5458	8.18107e-55	1.21856e-55	down
VIT_13s0084g00140.t01	580	Putative uncharacterized protein [Source:UniProtKB/TrEMBL;Acc:D7TX41]	14	1.49842	65	10.1886	-2.76544	1.71786e-13	5.81688e-14	down
VIT_06s0009g00480.t01	1494	Putative uncharacterized protein [Source:UniProtKB/TrEMBL;Acc:F6HAC2]	0.5	0.0207756	158	9.61472	-8.85421	3.12057e-38	5.90926e-39	down
VIT_02s0025g05070.t01	624	Putative uncharacterized protein [Source:UniProtKB/TrEMBL;Acc:D7TWD5]	9	0.895348	39	5.68212	-2.66591	2.66419e-08	1.14964e-08	down
VIT_14s0066g01270.t01	1155	Putative uncharacterized protein [Source:UniProtKB/TrEMBL;Acc:D7TWP9]	7	0.376227	67	5.27379	-3.80917	6.26986e-18	1.83152e-18	down
VIT_06s0080g00920.t01	704	Putative uncharacterized protein [Source:UniProtKB/TrEMBL;Acc:D7TCQ9]	2726	240.374	21207	2738.65	-3.51011	0	0	down
VIT_13s0019g04140.t01	988	Putative uncharacterized protein [Source:UniProtKB/TrEMBL;Acc:A5AE63]	4843	304.293	38414	3534.78	-3.53809	0	0	down
VIT_08s0007g01380.t01	2083	Putative uncharacterized protein [Source:UniProtKB/TrEMBL;Acc:F6HL19]	147	4.38089	224	9.77663	-1.15811	3.64363e-14	1.20183e-14	down
VIT_18s0001g12340.t01	907	Putative uncharacterized protein [Source:UniProtKB/TrEMBL;Acc:E0CQ36]	106	7.25492	199	19.9469	-1.45914	1.15731e-17	3.40403e-18	down
VIT_06s0004g00380.t01	990	Putative uncharacterized protein [Source:UniProtKB/TrEMBL;Acc:D7SLL6]	50	3.13523	85	7.80574	-1.31597	3.20933e-07	1.47945e-07	down
VIT_12s0028g01330.t01	1792	Glutamyl-tRNA(Gln) amidotransferase subunit A, chloroplastic/mitochondrial [Source:UniProtKB/Swiss-Prot;Acc:E0CTY1]	261	9.04142	747	37.8977	-2.06749	2.13442e-101	2.05349e-102	down
VIT_17s0000g07370.t01	1832	Putative uncharacterized protein [Source:UniProtKB/TrEMBL;Acc:D7SI06]	93	3.15131	190	9.42885	-1.58113	6.86959e-19	1.94995e-19	down
VIT_05s0020g02830.t01	738	Putative uncharacterized protein [Source:UniProtKB/TrEMBL;Acc:D7T6S8]	99	8.32746	400	49.2758	-2.56493	1.02005e-70	1.2815e-71	down
VIT_01s0127g00560.t01	1947	Putative uncharacterized protein [Source:UniProtKB/TrEMBL;Acc:F6HHU9]	5003	159.514	6978	325.833	-1.03045	0	0	down
VIT_01s0026g00970.t01	668	Putative uncharacterized protein [Source:UniProtKB/TrEMBL;Acc:D7TNK0]	15	1.39396	55	7.48543	-2.4249	3.31736e-10	1.29673e-10	down
VIT_01s0010g01380.t01	2200	Putative uncharacterized protein [Source:UniProtKB/TrEMBL;Acc:F6HFZ5]	202	5.69984	366	15.1248	-1.40792	7.35934e-30	1.61942e-30	down
VIT_06s0004g05190.t01	1745	Putative uncharacterized protein [Source:UniProtKB/TrEMBL;Acc:D7SKB1]	98	3.4863	165	8.59644	-1.30204	1.0957e-12	3.8203e-13	down
VIT_01s0026g01490.t01	2090	Putative uncharacterized protein [Source:UniProtKB/TrEMBL;Acc:D7TNF6]	42	1.24749	179	7.78641	-2.64193	2.27066e-33	4.65472e-34	down
VIT_13s0067g02930.t01	1166	Putative uncharacterized protein [Source:UniProtKB/TrEMBL;Acc:A5BMT9]	29	1.54395	1138	88.7307	-5.84474	0	0	down
VIT_06s0004g01850.t01	485	Putative uncharacterized protein [Source:UniProtKB/TrEMBL;Acc:F6GU82]	2	0.25599	33	6.1859	-4.59483	2.39993e-10	9.33876e-11	down
VIT_08s0007g03250.t01	1210	Putative uncharacterized protein [Source:UniProtKB/TrEMBL;Acc:D7TJ75]	374	19.1876	1046	78.5917	-2.0342	1.36274e-138	1.0471e-139	down
VIT_05s0020g00210.t01	834	Putative uncharacterized protein [Source:UniProtKB/TrEMBL;Acc:F6HE00]	37	2.75404	55	5.99552	-1.12234	0.000329378	0.000192825	down
VIT_18s0001g00690.t01	1012	Putative uncharacterized protein [Source:UniProtKB/TrEMBL;Acc:A5AJY2]	788	48.337	1640	147.331	-1.60786	3.25357e-157	2.27299e-158	down
VIT_04s0023g03550.t01	1547	Putative uncharacterized protein [Source:UniProtKB/TrEMBL;Acc:D7SNY7]	72	2.88919	649	38.1404	-3.72258	3.28569e-160	2.2532e-161	down
VIT_05s0062g00820.t01	757	Putative uncharacterized protein [Source:UniProtKB/TrEMBL;Acc:D7U9K5]	155	12.7107	564	67.7351	-2.41386	1.16797e-92	1.1982e-93	down
VIT_00s0211g00050.t01	345	Putative uncharacterized protein [Source:UniProtKB/TrEMBL;Acc:F6HCS6]	23	4.1385	58	15.2841	-1.88485	4.0364e-08	1.76243e-08	down
VIT_13s0019g03170.t01	742	Putative uncharacterized protein [Source:UniProtKB/TrEMBL;Acc:F6HNM6]	587	49.1098	2646	324.202	-2.72281	0	0	down
VIT_15s0024g01170.t01	1201	Putative uncharacterized protein [Source:UniProtKB/TrEMBL;Acc:D7UB60]	37	1.91246	289	21.8769	-3.5159	4.45132e-69	5.68828e-70	down
VIT_03s0091g00240.t01	2693	Putative uncharacterized protein [Source:UniProtKB/TrEMBL;Acc:F6H6A1]	56	1.29088	260	8.77743	-2.76544	3.20882e-50	5.08733e-51	down
VIT_13s0067g00080.t01	3602	Putative uncharacterized protein [Source:UniProtKB/TrEMBL;Acc:F6HCE8]	104	1.79235	363	9.16206	-2.35382	2.26614e-58	3.22872e-59	down
VIT_14s0060g01420.t01	1284	Putative uncharacterized protein [Source:UniProtKB/TrEMBL;Acc:F6I4R6]	8	0.386775	78	5.52281	-3.83583	9.22235e-21	2.49756e-21	down
VIT_18s0001g01210.t01	1360	Putative uncharacterized protein [Source:UniProtKB/TrEMBL;Acc:E0CQY6]	24	1.09548	652	43.5852	-5.3142	1.01994e-188	6.12828e-190	down
VIT_17s0053g00590.t01	1562	Putative uncharacterized protein [Source:UniProtKB/TrEMBL;Acc:F6HVT8]	18	0.715361	272	15.8314	-4.46797	2.28363e-75	2.7484e-76	down
VIT_08s0007g03370.t01	871	Putative uncharacterized protein [Source:UniProtKB/TrEMBL;Acc:F6HKK8]	115	8.19622	170	17.7444	-1.11433	1.8568e-10	7.17714e-11	down
VIT_07s0005g02480.t01	1895	Putative uncharacterized protein [Source:UniProtKB/TrEMBL;Acc:F6HZF5]	55	1.80172	161	7.72408	-2.09999	2.80688e-23	7.11191e-24	down
VIT_17s0000g08590.t01	1542	Putative uncharacterized protein [Source:UniProtKB/TrEMBL;Acc:D7SHQ2]	20	0.805155	100	5.89584	-2.87236	7.75163e-21	2.09393e-21	down
VIT_17s0000g04840.t01	1506	Putative uncharacterized protein [Source:UniProtKB/TrEMBL;Acc:F6GTF0]	117	4.82275	175	10.5644	-1.13128	5.80582e-11	2.18764e-11	down
VIT_01s0127g00740.t01	1253	Putative uncharacterized protein [Source:UniProtKB/TrEMBL;Acc:F6HHU0]	2075	102.802	2980	216.22	-1.07263	4.24836e-153	3.04402e-154	down
VIT_00s2668g00010.t01	899	Putative uncharacterized protein [Source:UniProtKB/TrEMBL;Acc:D7TGH3]	19	1.31198	67	6.77556	-2.36859	7.22901e-12	2.60776e-12	down
VIT_18s0117g00060.t01	1476	Putative uncharacterized protein [Source:UniProtKB/TrEMBL;Acc:F6GYU1]	65	2.73376	174	10.7175	-1.97101	3.51188e-23	8.91591e-24	down
VIT_14s0068g00510.t01	733	Putative uncharacterized protein [Source:UniProtKB/TrEMBL;Acc:F6H405]	5	0.423448	219	27.1625	-6.00329	1.56877e-64	2.10048e-65	down
VIT_04s0008g04150.t01	1256	Putative uncharacterized protein [Source:UniProtKB/TrEMBL;Acc:F6H303]	0.5	0.0247124	77	5.57354	-7.81722	2.22914e-21	5.93557e-22	down
VIT_03s0063g02540.t01	1057	Putative uncharacterized protein [Source:UniProtKB/TrEMBL;Acc:D7TQ14]	93	5.46188	150	12.9017	-1.24009	6.95883e-11	2.63647e-11	down
VIT_01s0011g02720.t01	401	Putative uncharacterized protein [Source:UniProtKB/TrEMBL;Acc:D7T9B8]	315	48.7641	764	173.213	-1.82865	2.70265e-88	2.88799e-89	down
VIT_03s0038g04680.t01	930	Putative uncharacterized protein [Source:UniProtKB/TrEMBL;Acc:D7U4J5]	22	1.4685	64	6.25644	-2.091	6.00675e-10	2.37419e-10	down
VIT_10s0116g00100.t01	2388	Putative uncharacterized protein [Source:UniProtKB/TrEMBL;Acc:D7TR68]	1	0.0259956	238	9.06093	-8.44525	1.23954e-59	1.74102e-60	down
VIT_07s0005g02230.t01	1510	S-adenosylmethionine synthase 5 [Source:UniProtKB/Swiss-Prot;Acc:A7Q0V4]	484	19.8977	3101	186.705	-3.23009	0	0	down
VIT_15s0046g02670.t01	126	Putative uncharacterized protein [Source:UniProtKB/TrEMBL;Acc:D7UCA0]	0.5	0.246339	11	7.93693	-5.00986	0.000255221	0.000147942	down
VIT_18s0001g10310.t01	1743	Putative uncharacterized protein [Source:UniProtKB/TrEMBL;Acc:F6H1C1]	181	6.44637	416	21.6983	-1.75103	6.7114e-46	1.13027e-46	down
VIT_08s0007g08680.t01	1723	Putative uncharacterized protein [Source:UniProtKB/TrEMBL;Acc:F6HKW2]	121	4.35947	626	33.0308	-2.92159	6.6751e-126	5.47219e-127	down
VIT_07s0141g00290.t01	1122	Putative uncharacterized protein [Source:UniProtKB/TrEMBL;Acc:F6GXL5]	24	1.32786	1305	105.742	-6.3153	0	0	down
VIT_07s0129g00250.t01	2233	Putative uncharacterized protein [Source:UniProtKB/TrEMBL;Acc:F6HSU0]	101	2.8078	375	15.2677	-2.44297	6.98877e-63	9.52752e-64	down
VIT_01s0011g03060.t01	2304	Putative uncharacterized protein [Source:UniProtKB/TrEMBL;Acc:D7T992]	126	3.39486	210	8.28642	-1.2874	1.47083e-15	4.63e-16	down
VIT_08s0007g05970.t01	1140	Putative uncharacterized protein [Source:UniProtKB/TrEMBL;Acc:D7TII2]	93	5.06421	312	24.8817	-2.29667	6.24688e-49	1.00731e-49	down
VIT_18s0089g00520.t01	1261	Putative uncharacterized protein [Source:UniProtKB/TrEMBL;Acc:F6GW08]	51	2.51067	85	6.12822	-1.2874	5.10624e-07	2.38483e-07	down
VIT_18s0001g14170.t01	1612	Putative uncharacterized protein [Source:UniProtKB/TrEMBL;Acc:E0CQ49]	0.5	0.0192548	191	10.7721	-9.12786	1.842e-44	3.17527e-45	down
VIT_16s0100g00470.t01	1917	Putative uncharacterized protein [Source:UniProtKB/TrEMBL;Acc:F6HP64]	384	12.4349	702	33.2924	-1.4208	7.24076e-57	1.05391e-57	down
VIT_10s0003g01080.t01	659	Ribosomal protein L34 [Source:UniProtKB/TrEMBL;Acc:D7TJJ7]	802	75.548	2528	348.756	-2.20675	0	0	down
VIT_15s0045g00310.t01	1368	Putative uncharacterized protein [Source:UniProtKB/TrEMBL;Acc:D7U5N9]	530	24.0505	724	48.1153	-1.00043	3.70966e-34	7.51263e-35	down
VIT_18s0117g00220.t01	1873	Putative uncharacterized protein [Source:UniProtKB/TrEMBL;Acc:F6GYT1]	449	14.8814	791	38.3945	-1.36739	2.22235e-60	3.10921e-61	down
VIT_06s0009g02840.t01	1826	Putative uncharacterized protein [Source:UniProtKB/TrEMBL;Acc:F6HA89]	143	4.86149	681	33.906	-2.80207	2.9055e-131	2.30989e-132	down
VIT_04s0069g00790.t01	2452	Putative uncharacterized protein [Source:UniProtKB/TrEMBL;Acc:F6H9H7]	104	2.63298	168	6.22901	-1.24231	4.52013e-12	1.61688e-12	down
VIT_01s0010g02430.t01	1115	Putative uncharacterized protein [Source:UniProtKB/TrEMBL;Acc:D7TAM3]	43	2.39402	98	7.99064	-1.73888	1.16062e-11	4.23312e-12	down
VIT_02s0025g01710.t01	1172	Putative uncharacterized protein [Source:UniProtKB/TrEMBL;Acc:F6HU33]	302	15.9961	682	52.9038	-1.72565	5.79175e-73	7.138e-74	down
VIT_15s0048g00630.t01	543	Putative uncharacterized protein [Source:UniProtKB/TrEMBL;Acc:F6I383]	12	1.37188	4744	794.283	-9.17736	0	0	down
VIT_03s0038g04080.t01	1894	Putative uncharacterized protein [Source:UniProtKB/TrEMBL;Acc:D7U4Q0]	387	12.6843	708	33.9847	-1.42185	2.09749e-57	3.03561e-58	down
VIT_00s0259g00050.t01	255	Putative uncharacterized protein [Source:UniProtKB/TrEMBL;Acc:D7SSJ6]	3	0.730323	20	7.1305	-3.2874	1.16608e-05	6.03676e-06	down
VIT_11s0052g01650.t01	826	Putative uncharacterized protein [Source:UniProtKB/TrEMBL;Acc:A5C0Z4]	33	2.48009	1477	162.566	-6.03449	0	0	down
VIT_07s0005g04940.t01	3340	Putative uncharacterized protein [Source:UniProtKB/TrEMBL;Acc:F6HZU5]	286	5.31562	541	14.7259	-1.47004	2.31398e-46	3.87257e-47	down
VIT_17s0000g06590.t01	1656	Putative uncharacterized protein [Source:UniProtKB/TrEMBL;Acc:F6GT58]	830	31.1137	1222	67.0874	-1.10849	6.44214e-67	8.39495e-68	down
VIT_05s0020g00860.t01	994	tRNA pseudouridine synthase [Source:UniProtKB/TrEMBL;Acc:D7T696]	43	2.68544	59	5.3963	-1.00681	0.000676059	0.000409325	down
VIT_10s0003g02190.t01	1356	Putative uncharacterized protein [Source:UniProtKB/TrEMBL;Acc:D7TJV0]	62	2.83835	150	10.0568	-1.82505	2.66687e-18	7.71073e-19	down
VIT_16s0098g00310.t01	686	Putative uncharacterized protein [Source:UniProtKB/TrEMBL;Acc:E0CVI2]	37	3.3482	76	10.0721	-1.58891	2.43447e-08	1.04928e-08	down
VIT_10s0116g01780.t01	1338	Putative uncharacterized protein [Source:UniProtKB/TrEMBL;Acc:A5AGY5]	3896	180.758	11933	810.819	-2.16532	0	0	down
VIT_11s0103g00040.t01	729	Putative uncharacterized protein [Source:UniProtKB/TrEMBL;Acc:D7UBM6]	14	1.19216	369	46.0182	-5.27055	3.46011e-107	3.19075e-108	down
VIT_02s0012g01260.t01	1182	Putative uncharacterized protein [Source:UniProtKB/TrEMBL;Acc:D7TTX2]	36	1.89068	149	11.4604	-2.59968	1.58884e-27	3.67637e-28	down
VIT_14s0060g00850.t01	889	Putative uncharacterized protein [Source:UniProtKB/TrEMBL;Acc:D7UA58]	155	10.8234	392	40.088	-1.88902	6.26268e-48	1.02768e-48	down
VIT_18s0157g00090.t01	1607	Putative uncharacterized protein [Source:UniProtKB/TrEMBL;Acc:F6H6R4]	34	1.3134	150	8.48605	-2.69179	1.02018e-28	2.30249e-29	down
VIT_05s0020g04440.t01	1856	Putative uncharacterized protein [Source:UniProtKB/TrEMBL;Acc:F6HDV8]	155	5.18427	312	15.2829	-1.55971	1.19976e-29	2.65439e-30	down
VIT_13s0019g00900.t01	628	Putative uncharacterized protein [Source:UniProtKB/TrEMBL;Acc:F6HN73]	129	12.7516	181	26.2029	-1.03905	5.36629e-10	2.11858e-10	down
VIT_10s0071g00870.t01	934	Putative uncharacterized protein [Source:UniProtKB/TrEMBL;Acc:F6HVY6]	0.5	0.033232	89	8.6631	-8.02616	4.62831e-24	1.15145e-24	down
VIT_18s0001g15520.t01	1358	Putative uncharacterized protein [Source:UniProtKB/TrEMBL;Acc:E0CQN6]	0.5	0.0228562	152	10.1759	-8.79836	4.56076e-37	8.80082e-38	down
VIT_12s0059g02420.t01	2148	Putative uncharacterized protein [Source:UniProtKB/TrEMBL;Acc:F6HIK4]	10	0.289001	169	7.15291	-4.62938	5.26808e-48	8.6278e-49	down
VIT_03s0091g01090.t01	876	Putative uncharacterized protein [Source:UniProtKB/TrEMBL;Acc:D7SXN4]	20	1.41729	52	5.39672	-1.92894	1.34169e-07	6.03656e-08	down
VIT_02s0087g00420.t01	2223	Putative uncharacterized protein [Source:UniProtKB/TrEMBL;Acc:F6HJ39]	83	2.31778	237	9.69258	-2.06414	5.75566e-33	1.18939e-33	down
VIT_06s0004g00440.t01	783	Putative uncharacterized protein [Source:UniProtKB/TrEMBL;Acc:F6GUN4]	749	59.3819	7764	901.476	-3.92419	0	0	down
VIT_16s0098g00730.t01	720	Putative uncharacterized protein [Source:UniProtKB/TrEMBL;Acc:F6H792]	1079	93.03	1588	200.516	-1.10795	1.61947e-86	1.75803e-87	down
VIT_04s0044g01670.t01	2720	Putative uncharacterized protein [Source:UniProtKB/TrEMBL;Acc:F6I0C7]	507	11.5711	890	29.7476	-1.36225	2.1334e-67	2.76737e-68	down
VIT_12s0034g00140.t01	1476	Putative uncharacterized protein [Source:UniProtKB/TrEMBL;Acc:F6H991]	433	18.2111	1089	67.0767	-1.881	3.57201e-130	2.85616e-131	down
VIT_06s0004g00400.t01	2038	Lysine--tRNA ligase [Source:UniProtKB/TrEMBL;Acc:D7SLL4]	45	1.3707	156	6.95906	-2.34398	1.09798e-25	2.63433e-26	down
VIT_13s0019g00740.t01	1246	Putative uncharacterized protein [Source:UniProtKB/TrEMBL;Acc:D7TLW4]	0.5	0.0249107	90	6.56682	-8.04228	2.78957e-24	6.90285e-25	down
VIT_08s0105g00430.t01	1671	Putative uncharacterized protein [Source:UniProtKB/TrEMBL;Acc:F6H6T8]	165	6.12973	3165	172.198	-4.8121	0	0	down
VIT_18s0072g00800.t01	424	Histone H3 [Source:UniProtKB/TrEMBL;Acc:A5AEY1]	55	8.0525	1081	231.788	-4.84722	2.63758e-305	1.03997e-306	down
VIT_14s0081g00060.t01	711	Putative uncharacterized protein [Source:UniProtKB/TrEMBL;Acc:D7TXF3]	1007	87.9212	17289	2210.7	-4.65215	0	0	down
VIT_08s0040g00630.t01	1974	Putative uncharacterized protein [Source:UniProtKB/TrEMBL;Acc:D7TQ32]	182	5.72345	383	17.6393	-1.62384	3.36553e-38	6.37545e-39	down
VIT_12s0028g01800.t01	685	Putative uncharacterized protein [Source:UniProtKB/TrEMBL;Acc:E0CTU6]	692	62.7118	1518	201.471	-1.68376	1.88071e-155	1.32856e-156	down
VIT_09s0070g00240.t01	1306	Putative uncharacterized protein [Source:UniProtKB/TrEMBL;Acc:D7U877]	375	17.8247	723	50.3298	-1.49754	3.24977e-63	4.41239e-64	down
VIT_15s0048g02320.t01	1062	Putative uncharacterized protein [Source:UniProtKB/TrEMBL;Acc:F6I300]	56	3.27339	83	7.10533	-1.11812	9.67276e-06	4.96958e-06	down
VIT_04s0023g02120.t01	1745	Putative uncharacterized protein [Source:UniProtKB/TrEMBL;Acc:D7SPA6]	181	6.43898	305	15.8904	-1.30325	1.96373e-22	5.07471e-23	down
VIT_01s0011g03210.t01	2096	Putative uncharacterized protein [Source:UniProtKB/TrEMBL;Acc:F6HFP7]	12	0.355405	895	38.8206	-6.77121	2.0834e-253	9.57256e-255	down
VIT_14s0066g01620.t01	522	Putative uncharacterized protein [Source:UniProtKB/TrEMBL;Acc:D7TWS7]	35	4.16228	104	18.1131	-2.12159	1.15629e-15	3.62927e-16	down
VIT_08s0007g01270.t01	787	Putative uncharacterized protein [Source:UniProtKB/TrEMBL;Acc:D7THG2]	0.5	0.0394393	122	14.0934	-8.48117	4.54155e-31	9.75601e-32	down
VIT_13s0019g02490.t01	4571	Putative uncharacterized protein [Source:UniProtKB/TrEMBL;Acc:F6HNS9]	138	1.87414	8831	175.642	-6.55027	0	0	down
VIT_09s0002g08330.t01	792	Putative uncharacterized protein [Source:UniProtKB/TrEMBL;Acc:F6HXM5]	9491	743.911	13561	1556.67	-1.06526	0	0	down
VIT_15s0048g01040.t01	2202	Putative uncharacterized protein [Source:UniProtKB/TrEMBL;Acc:D7U7R5]	64	1.80425	131	5.40859	-1.58385	1.94118e-13	6.58998e-14	down
VIT_17s0000g01370.t01	847	Putative uncharacterized protein [Source:UniProtKB/TrEMBL;Acc:D7SGY9]	1	0.073291	53	5.68883	-6.27835	1.75921e-16	5.37267e-17	down
VIT_00s0800g00020.t01	230	Putative uncharacterized protein [Source:UniProtKB/TrEMBL;Acc:F6I2F5]	17	4.58833	43	16.9969	-1.88923	2.41192e-06	1.18271e-06	down
VIT_18s0001g12360.t01	742	Putative uncharacterized protein [Source:UniProtKB/TrEMBL;Acc:E0CQ38]	6	0.501974	151	18.5013	-5.20387	1.65043e-44	2.84352e-45	down
VIT_19s0014g01330.t01	3403	Putative uncharacterized protein [Source:UniProtKB/TrEMBL;Acc:F6H2N2]	678	12.3681	1265	33.7955	-1.45021	1.33691e-104	1.25738e-105	down
VIT_11s0052g00090.t01	1886	Putative uncharacterized protein [Source:UniProtKB/TrEMBL;Acc:D7SQI0]	68	2.23821	146	7.03787	-1.65279	1.07111e-15	3.35896e-16	down
VIT_02s0241g00120.t01	2169	Putative uncharacterized protein [Source:UniProtKB/TrEMBL;Acc:D7SX53]	33	0.94447	375	15.7182	-4.05678	2.17142e-98	2.13693e-99	down
VIT_02s0025g01220.t01	1833	Putative uncharacterized protein [Source:UniProtKB/TrEMBL;Acc:F6HUS4]	0.5	0.0169333	190	9.4237	-9.12029	2.8178e-44	4.87095e-45	down
VIT_13s0064g01230.t01	660	Putative uncharacterized protein [Source:UniProtKB/TrEMBL;Acc:D7T2Y2]	165	15.5194	237	32.6464	-1.07285	2.50636e-13	8.53975e-14	down
VIT_14s0128g00210.t01	1373	Putative uncharacterized protein [Source:UniProtKB/TrEMBL;Acc:F6HYY2]	0.5	0.0226065	292	19.3349	-9.74026	4.44247e-62	6.11334e-63	down
VIT_03s0038g03560.t01	1356	Putative uncharacterized protein [Source:UniProtKB/TrEMBL;Acc:F6I0T6]	671	30.7183	2387	160.038	-2.38125	0	0	down
VIT_18s0122g01240.t01	1628	Putative uncharacterized protein [Source:UniProtKB/TrEMBL;Acc:F6I6T5]	42	1.60151	573	31.9986	-4.32051	6.43231e-155	4.5557e-156	down
VIT_02s0025g01080.t01	601	Putative uncharacterized protein [Source:UniProtKB/TrEMBL;Acc:D7TVC5]	202	20.8646	1217	184.097	-3.14133	6.56116e-261	2.94538e-262	down
VIT_08s0040g00480.t01	1062	Putative uncharacterized protein [Source:UniProtKB/TrEMBL;Acc:F6HQR8]	35	2.04587	67	5.73562	-1.48724	6.53079e-07	3.07744e-07	down
VIT_19s0014g03000.t01	1984	Putative uncharacterized protein [Source:UniProtKB/TrEMBL;Acc:E0CSM8]	98	3.06633	154	7.05683	-1.20251	1.13535e-10	4.34055e-11	down
VIT_03s0063g01880.t01	2207	Putative uncharacterized protein [Source:UniProtKB/TrEMBL;Acc:D7TPV8]	18	0.506296	640	26.3638	-5.70243	1.83898e-186	1.1176e-187	down
VIT_14s0128g00160.t01	2033	Putative uncharacterized protein [Source:UniProtKB/TrEMBL;Acc:D7U1X8]	62	1.89316	285	12.7449	-2.75105	1.23466e-54	1.84751e-55	down
VIT_07s0005g03540.t01	580	Putative uncharacterized protein [Source:UniProtKB/TrEMBL;Acc:F6HZL2]	534	57.1541	1095	171.639	-1.58645	2.2649e-103	2.152e-104	down
VIT_17s0000g01840.t01	1581	Putative uncharacterized protein [Source:UniProtKB/TrEMBL;Acc:D7SGU1]	361	14.1746	623	35.825	-1.33766	2.76514e-46	4.63523e-47	down
VIT_15s0021g01340.t01	1128	Putative uncharacterized protein [Source:UniProtKB/TrEMBL;Acc:F6GVB6]	240	13.208	397	31.9972	-1.27654	5.95638e-28	1.36538e-28	down
VIT_02s0012g02600.t01	517	Putative uncharacterized protein [Source:UniProtKB/TrEMBL;Acc:F6HT21]	7	0.840507	35	6.15471	-2.87236	4.35511e-08	1.90498e-08	down
VIT_17s0000g09740.t01	2253	Putative uncharacterized protein [Source:UniProtKB/TrEMBL;Acc:F6GTQ2]	188	5.18001	272	10.9758	-1.08331	2.46594e-15	7.81799e-16	down
VIT_07s0151g01130.t01	1884	Putative uncharacterized protein [Source:UniProtKB/TrEMBL;Acc:F6HI39]	2	0.0658996	514	24.8035	-8.55606	8.57131e-126	7.04637e-127	down
VIT_07s0104g00510.t01	1406	Putative uncharacterized protein [Source:UniProtKB/TrEMBL;Acc:A5AWW0]	1947	85.9636	4793	309.922	-1.85011	0	0	down
VIT_02s0025g02780.t01	622	Putative uncharacterized protein [Source:UniProtKB/TrEMBL;Acc:D7TVT2]	1342	133.936	1863	272.303	-1.02367	3.56642e-89	3.76352e-90	down
VIT_14s0006g02870.t01	1318	Putative uncharacterized protein [Source:UniProtKB/TrEMBL;Acc:D7TT25]	62	2.92018	141	9.726	-1.73579	3.33769e-16	1.03106e-16	down
VIT_13s0320g00060.t01	1666	Putative uncharacterized protein [Source:UniProtKB/TrEMBL;Acc:D7SSN3]	48	1.78855	1569	85.6206	-5.5811	0	0	down
VIT_18s0001g01600.t01	2707	Putative uncharacterized protein [Source:UniProtKB/TrEMBL;Acc:F6H0H3]	174	3.9902	397	13.3331	-1.74048	1.66602e-43	2.91052e-44	down
VIT_03s0038g02520.t01	1183	Putative uncharacterized protein [Source:UniProtKB/TrEMBL;Acc:F6I0Z8]	2840	149.028	6266	481.544	-1.69209	0	0	down
VIT_09s0002g05700.t01	1388	Putative uncharacterized protein [Source:UniProtKB/TrEMBL;Acc:D7U0T9]	0.5	0.0223622	1221	79.9754	-11.8043	5.99516e-184	3.66821e-185	down
VIT_02s0154g00590.t01	585	Putative uncharacterized protein [Source:UniProtKB/TrEMBL;Acc:F6HPB7]	43	4.56296	79	12.2773	-1.42795	1.54315e-07	6.9798e-08	down
VIT_01s0010g00920.t01	2380	Putative uncharacterized protein [Source:UniProtKB/TrEMBL;Acc:F6HGG3]	52	1.35631	154	5.88267	-2.11678	1.55625e-22	4.01314e-23	down
VIT_04s0044g01180.t01	2771	Putative uncharacterized protein [Source:UniProtKB/TrEMBL;Acc:F6I0F3]	239	5.35421	361	11.8441	-1.14542	1.04631e-21	2.75482e-22	down
VIT_09s0002g00970.t01	570	Putative uncharacterized protein [Source:UniProtKB/TrEMBL;Acc:F6HXU9]	31	3.37614	134	21.3727	-2.66232	1.68518e-25	4.06095e-26	down
VIT_11s0016g02180.t01	1777	Putative uncharacterized protein [Source:UniProtKB/TrEMBL;Acc:F6HGW1]	30	1.04802	296	15.1438	-3.85299	1.7611e-75	2.11549e-76	down
VIT_00s2226g00010.t01	638	Putative uncharacterized protein [Source:UniProtKB/TrEMBL;Acc:F6H8F7]	23	2.2379	44	6.26993	-1.4863	6.16532e-05	3.38178e-05	down
VIT_14s0060g01030.t01	3469	Putative uncharacterized protein [Source:UniProtKB/TrEMBL;Acc:F6I4T4]	314	5.619	584	15.3052	-1.44564	9.64368e-49	1.55859e-49	down
[truncated: 2,789 more rows]
