# Supplementary material for: Analysis of the regulation networks in grapevine reveals response to waterlogging stress and candidate gene-marker selection for damage severity
Source: R Soc Open Sci. 2018 Jun 27;5(6):172253. doi: 10.1098/rsos.172253 (PMC6030322; doi:10.1098/rsos.172253)
Supplement: List of genes only expressed in one library. [file rsos172253supp3.xlsx]

## Sheet: CT
XD Zhu et al.. Analysis of the Regulation Networks in Grapevine Reveals Responding to Waterlogging Stress and Candidate Gene-marker Selection for Damage Severity.Royal Society Open Science
Table S3: List of genes only expressed in one library.
#Gene	Length	Function	read_A	RPKM_A	read_B	RPKM_B	log2(Fold_change) normalized	q-value(Benjamini et al. 1995)	p_value	Result
VIT_00s0615g00040.t01	45		0.5	0.68975	14	28.2843	-5.35779	3.05352e-05	1.63104e-05	down
VIT_08s0007g03540.t01	1071	Putative uncharacterized protein [Source:UniProtKB/TrEMBL;Acc:D7TJ51]	0.5	0.0289811	91	7.72471	-8.05823	1.68492e-24	4.14347e-25	down
VIT_08s0058g00540.t01	2750	Putative uncharacterized protein [Source:UniProtKB/TrEMBL;Acc:F6GXT3]	0.5	0.0112868	287	9.48811	-9.71534	3.01716e-61	4.18103e-62	down
VIT_03s0017g01430.t01	632	Putative uncharacterized protein [Source:UniProtKB/TrEMBL;Acc:F6HTK9]	0.5	0.0491119	44	6.32945	-7.00986	1.76439e-13	5.9809e-14	down
VIT_15s0046g01330.t01	1214	Putative uncharacterized protein [Source:UniProtKB/TrEMBL;Acc:D7UCL3]	0.5	0.0255673	78	5.84126	-7.83583	1.32309e-21	3.49994e-22	down
VIT_06s0009g01640.t01	3069	Putative uncharacterized protein [Source:UniProtKB/TrEMBL;Acc:F6H9Z9]	0.5	0.0101136	332	9.83494	-9.92547	1.33857e-68	1.7173e-69	down
VIT_01s0137g00240.t01	1556	Putative uncharacterized protein [Source:UniProtKB/TrEMBL;Acc:D7SMF7]	0.5	0.0199478	173	10.108	-8.98506	4.25338e-41	7.67858e-42	down
VIT_07s0005g01430.t01	2560	Putative uncharacterized protein [Source:UniProtKB/TrEMBL;Acc:D7U2I1]	0.5	0.0121245	177	6.28585	-9.01804	7.49117e-42	1.33707e-42	down
VIT_11s0016g04140.t01	611	Putative uncharacterized protein [Source:UniProtKB/TrEMBL;Acc:F6HH33]	0.5	0.0507999	152	22.6169	-8.79836	4.56076e-37	8.80082e-38	down
VIT_13s0067g02560.t01	751	Putative uncharacterized protein [Source:UniProtKB/TrEMBL;Acc:D7T4E9]	0.5	0.0413299	155	18.7639	-8.82656	1.18952e-37	2.27327e-38	down
VIT_13s0019g02480.t01	3192	Putative uncharacterized protein [Source:UniProtKB/TrEMBL;Acc:D7TLL6]	0.5	0.00972391	527	15.0099	-10.5921	7.02671e-98	6.94091e-99	down
VIT_09s0018g01630.t01	1176	Putative uncharacterized protein [Source:UniProtKB/TrEMBL;Acc:D7T428]	0.5	0.0263935	77	5.9527	-7.81722	2.22914e-21	5.93557e-22	down
VIT_16s0022g02170.t01	3569	Putative uncharacterized protein [Source:UniProtKB/TrEMBL;Acc:F6HAR2]	0.5	0.00869676	352	8.96657	-10.0099	8.78736e-72	1.09227e-72	down
VIT_00s0220g00180.t01	914	Putative uncharacterized protein [Source:UniProtKB/TrEMBL;Acc:F6H7W3]	0.5	0.0339592	202	20.0926	-9.20864	1.77934e-46	2.97374e-47	down
VIT_00s0226g00070.t01	1315	Putative uncharacterized protein [Source:UniProtKB/TrEMBL;Acc:D7SPV9]	0.5	0.0236036	112	7.74324	-8.35779	5.3624e-29	1.20128e-29	down
VIT_05s0020g01270.t01	1066	Putative uncharacterized protein [Source:UniProtKB/TrEMBL;Acc:D7T6D5]	0.5	0.029117	75	6.39638	-7.77925	6.36184e-21	1.71486e-21	down
VIT_10s0003g00600.t01	1106	Putative uncharacterized protein [Source:UniProtKB/TrEMBL;Acc:D7TJG6]	0.5	0.028064	300	24.6602	-9.77925	2.12192e-63	2.87082e-64	down
VIT_05s0077g02280.t01	703	Putative uncharacterized protein [Source:UniProtKB/TrEMBL;Acc:D7SYD8]	0.5	0.0441518	267	34.5292	-9.61113	6.96769e-58	1.00041e-58	down
VIT_03s0038g02140.t01	1756	Putative uncharacterized protein [Source:UniProtKB/TrEMBL;Acc:D7U578]	0.5	0.0176758	103	5.33265	-8.23693	4.26335e-27	9.95975e-28	down
VIT_06s0004g06950.t01	1288	Putative uncharacterized protein [Source:UniProtKB/TrEMBL;Acc:D7SJU4]	0.5	0.0240984	78	5.50566	-7.83583	1.32309e-21	3.49994e-22	down
VIT_14s0060g01040.t01	486	Putative uncharacterized protein [Source:UniProtKB/TrEMBL;Acc:D7UA42]	0.5	0.0638657	56	10.4757	-7.35779	1.86857e-16	5.71566e-17	down
VIT_06s0004g04220.t01	220	Putative uncharacterized protein [Source:UniProtKB/TrEMBL;Acc:F6GV42]	0.5	0.141085	16	6.61192	-5.55043	7.64713e-06	3.8978e-06	down
VIT_07s0104g01270.t01	910	Putative uncharacterized protein [Source:UniProtKB/TrEMBL;Acc:F6HQ21]	0.5	0.0341085	105	10.4901	-8.26468	1.6003e-27	3.70398e-28	down
VIT_18s0072g00030.t01	288	Putative uncharacterized protein [Source:UniProtKB/TrEMBL;Acc:D7SRG3]	0.5	0.107773	16	5.05077	-5.55043	7.64713e-06	3.8978e-06	down
VIT_04s0008g02570.t01	1190	Putative uncharacterized protein [Source:UniProtKB/TrEMBL;Acc:D7SU26]	0.5	0.026083	66	5.04228	-7.59483	7.72945e-19	2.19757e-19	down
VIT_01s0011g04730.t01	701	Putative uncharacterized protein [Source:UniProtKB/TrEMBL;Acc:F6HFJ2]	0.5	0.0442778	40	5.18767	-6.87236	1.87122e-12	6.58011e-13	down
VIT_02s0033g00680.t01	268	Putative uncharacterized protein [Source:UniProtKB/TrEMBL;Acc:D7U3V1]	0.5	0.115816	32	10.8554	-6.55043	2.36862e-10	9.20604e-11	down
VIT_10s0092g00360.t01	840	Putative uncharacterized protein [Source:UniProtKB/TrEMBL;Acc:D7U8F6]	0.5	0.0369509	70	7.57616	-7.67971	8.99823e-20	2.50047e-20	down
VIT_09s0018g01950.t01	2428	Putative uncharacterized protein [Source:UniProtKB/TrEMBL;Acc:F6HBU7]	0.5	0.0127837	398	14.9027	-10.1871	6.28682e-79	7.31241e-80	down
VIT_03s0017g02080.t01	198	Putative uncharacterized protein [Source:UniProtKB/TrEMBL;Acc:D7TUF4]	0.5	0.156761	11	5.05077	-5.00986	0.000255221	0.000147942	down
VIT_19s0015g00530.t01	1355	Putative uncharacterized protein [Source:UniProtKB/TrEMBL;Acc:F6I557]	0.5	0.0229068	727	48.7782	-11.0562	6.50197e-125	5.36608e-126	down
VIT_00s1365g00010.t01	1237	Putative uncharacterized protein [Source:UniProtKB/TrEMBL;Acc:F6I2G4]	0.5	0.0250919	108	7.93751	-8.30532	3.70912e-28	8.46836e-29	down
VIT_00s0508g00040.t01	1238	Putative uncharacterized protein [Source:UniProtKB/TrEMBL;Acc:F6I2B0]	0.5	0.0250717	181	13.2919	-9.05028	1.33e-42	2.35098e-43	down
VIT_14s0068g00160.t01	544	Putative uncharacterized protein [Source:UniProtKB/TrEMBL;Acc:A5B0H0]	0.5	0.0570565	39	6.51773	-6.83583	3.39347e-12	1.20694e-12	down
VIT_08s0056g01530.t01	3040	Putative uncharacterized protein [Source:UniProtKB/TrEMBL;Acc:F6HMN5]	0.5	0.0102101	177	5.29334	-9.01804	7.49117e-42	1.33707e-42	down
VIT_16s0013g00370.t01	328	Putative uncharacterized protein [Source:UniProtKB/TrEMBL;Acc:F6I2K7]	0.5	0.0946303	46	12.7501	-7.07399	5.5188e-14	1.83251e-14	down
VIT_03s0038g02550.t01	552	Putative uncharacterized protein [Source:UniProtKB/TrEMBL;Acc:D7U539]	0.5	0.0562296	35	5.76447	-6.67971	3.77547e-11	1.40857e-11	down
VIT_17s0000g02470.t01	943	Putative uncharacterized protein [Source:UniProtKB/TrEMBL;Acc:D7SJA2]	0.5	0.0329149	1277	123.115	-11.869	3.80637e-190	2.26433e-191	down
VIT_02s0012g00640.t01	438	Putative uncharacterized protein [Source:UniProtKB/TrEMBL;Acc:F6HTC4]	0.5	0.0708647	44	9.1329	-7.00986	1.76439e-13	5.9809e-14	down
VIT_06s0009g00480.t01	1494	Putative uncharacterized protein [Source:UniProtKB/TrEMBL;Acc:F6HAC2]	0.5	0.0207756	158	9.61472	-8.85421	3.12057e-38	5.90926e-39	down
VIT_04s0008g04150.t01	1256	Putative uncharacterized protein [Source:UniProtKB/TrEMBL;Acc:F6H303]	0.5	0.0247124	77	5.57354	-7.81722	2.22914e-21	5.93557e-22	down
VIT_15s0046g02670.t01	126	Putative uncharacterized protein [Source:UniProtKB/TrEMBL;Acc:D7UCA0]	0.5	0.246339	11	7.93693	-5.00986	0.000255221	0.000147942	down
VIT_18s0001g14170.t01	1612	Putative uncharacterized protein [Source:UniProtKB/TrEMBL;Acc:E0CQ49]	0.5	0.0192548	191	10.7721	-9.12786	1.842e-44	3.17527e-45	down
VIT_10s0071g00870.t01	934	Putative uncharacterized protein [Source:UniProtKB/TrEMBL;Acc:F6HVY6]	0.5	0.033232	89	8.6631	-8.02616	4.62831e-24	1.15145e-24	down
VIT_18s0001g15520.t01	1358	Putative uncharacterized protein [Source:UniProtKB/TrEMBL;Acc:E0CQN6]	0.5	0.0228562	152	10.1759	-8.79836	4.56076e-37	8.80082e-38	down
VIT_13s0019g00740.t01	1246	Putative uncharacterized protein [Source:UniProtKB/TrEMBL;Acc:D7TLW4]	0.5	0.0249107	90	6.56682	-8.04228	2.78957e-24	6.90285e-25	down
VIT_08s0007g01270.t01	787	Putative uncharacterized protein [Source:UniProtKB/TrEMBL;Acc:D7THG2]	0.5	0.0394393	122	14.0934	-8.48117	4.54155e-31	9.75601e-32	down
VIT_02s0025g01220.t01	1833	Putative uncharacterized protein [Source:UniProtKB/TrEMBL;Acc:F6HUS4]	0.5	0.0169333	190	9.4237	-9.12029	2.8178e-44	4.87095e-45	down
VIT_14s0128g00210.t01	1373	Putative uncharacterized protein [Source:UniProtKB/TrEMBL;Acc:F6HYY2]	0.5	0.0226065	292	19.3349	-9.74026	4.44247e-62	6.11334e-63	down
VIT_09s0002g05700.t01	1388	Putative uncharacterized protein [Source:UniProtKB/TrEMBL;Acc:D7U0T9]	0.5	0.0223622	1221	79.9754	-11.8043	5.99516e-184	3.66821e-185	down
VIT_04s0023g03360.t01	1282	Putative uncharacterized protein [Source:UniProtKB/TrEMBL;Acc:F6GWM9]	0.5	0.0242112	175	12.4102	-9.00164	1.78177e-41	3.20024e-42	down
VIT_14s0066g02230.t01	1151	Putative uncharacterized protein [Source:UniProtKB/TrEMBL;Acc:F6HV56]	0.5	0.0269668	92	7.26679	-8.07399	1.01731e-24	2.49027e-25	down
VIT_05s0020g03880.t01	2596	Putative uncharacterized protein [Source:UniProtKB/TrEMBL;Acc:F6HDS9]	0.5	0.0119564	225	7.87967	-9.36421	1.32252e-50	2.08461e-51	down
VIT_07s0129g00230.t01	1362	Putative uncharacterized protein [Source:UniProtKB/TrEMBL;Acc:F6HST8]	0.5	0.0227891	145	9.67879	-8.73034	1.07255e-35	2.12458e-36	down
VIT_07s0031g01550.t01	217	Putative uncharacterized protein [Source:UniProtKB/TrEMBL;Acc:D7SW55]	0.5	0.143036	46	19.2721	-7.07399	5.5188e-14	1.83251e-14	down
VIT_18s0001g10350.t01	2381	Putative uncharacterized protein [Source:UniProtKB/TrEMBL;Acc:F6H1C4]	0.5	0.013036	213	8.133	-9.28514	1.8269e-48	2.96726e-49	down
VIT_19s0014g01110.t01	529	Putative uncharacterized protein [Source:UniProtKB/TrEMBL;Acc:F6H1X1]	0.5	0.0586744	31	5.32766	-6.50463	4.40534e-10	1.73344e-10	down
VIT_04s0044g00600.t01	198	Putative uncharacterized protein [Source:UniProtKB/TrEMBL;Acc:D7U421]	0.5	0.156761	11	5.05077	-5.00986	0.000255221	0.000147942	down
VIT_07s0104g01830.t01	825	Putative uncharacterized protein [Source:UniProtKB/TrEMBL;Acc:F6HPY4]	0.5	0.0376227	575	63.3642	-10.7178	1.3498e-104	1.27012e-105	down
VIT_03s0038g00300.t01	2700	Putative uncharacterized protein [Source:UniProtKB/TrEMBL;Acc:D7U5J9]	0.5	0.0114958	213	7.1721	-9.28514	1.8269e-48	2.96726e-49	down
VIT_18s0001g11960.t01	84	Putative uncharacterized protein [Source:UniProtKB/TrEMBL;Acc:E0CPZ9]	0.5	0.369509	14	15.1523	-5.35779	3.05352e-05	1.63104e-05	down
VIT_03s0091g01010.t01	981	Putative uncharacterized protein [Source:UniProtKB/TrEMBL;Acc:D7SXP0]	0.5	0.0316399	158	14.6426	-8.85421	3.12057e-38	5.90926e-39	down
VIT_17s0000g06210.t01	620	Putative uncharacterized protein [Source:UniProtKB/TrEMBL;Acc:D7SIB4]	0.5	0.0500625	150	21.9953	-8.77925	1.11578e-36	2.17769e-37	down
VIT_04s0008g01080.t01	1477	Putative uncharacterized protein [Source:UniProtKB/TrEMBL;Acc:F6H3M5]	0.5	0.0210147	101	6.21686	-8.20864	1.14269e-26	2.68992e-27	down
VIT_03s0180g00150.t01	2271	Putative uncharacterized protein [Source:UniProtKB/TrEMBL;Acc:F6I5Y3]	0.5	0.0136674	330	13.2107	-9.91675	2.80531e-68	3.60804e-69	down
VIT_09s0002g09020.t01	573	Putative uncharacterized protein [Source:UniProtKB/TrEMBL;Acc:F6HXT1]	0.5	0.0541688	121	19.1982	-8.46929	7.28991e-31	1.57202e-31	down
VIT_12s0028g03190.t01	1551	Putative uncharacterized protein [Source:UniProtKB/TrEMBL;Acc:F6H5G3]	0.5	0.0200121	162	9.49584	-8.89028	5.28666e-39	9.89823e-40	down
VIT_19s0015g01120.t01	3318	Putative uncharacterized protein [Source:UniProtKB/TrEMBL;Acc:F6I583]	0.5	0.00935465	421	11.5355	-10.2681	2.0368e-82	2.29942e-83	down
VIT_18s0001g02400.t01	2337	Putative uncharacterized protein [Source:UniProtKB/TrEMBL;Acc:F6HJD7]	0.5	0.0132814	709	27.5815	-11.0201	1.4202e-122	1.18708e-123	down
VIT_19s0014g00460.t01	1093	Putative uncharacterized protein [Source:UniProtKB/TrEMBL;Acc:E0CS21]	0.5	0.0283977	147	12.2272	-8.7501	4.32421e-36	8.52297e-37	down
VIT_19s0027g01930.t01	219	Putative uncharacterized protein [Source:UniProtKB/TrEMBL;Acc:D7SWM3]	0.5	0.141729	13	5.39672	-5.25087	6.16558e-05	3.37372e-05	down
VIT_14s0066g00500.t01	435	Putative uncharacterized protein [Source:UniProtKB/TrEMBL;Acc:F6HUV0]	0.5	0.0713534	24	5.01594	-6.13539	3.73517e-08	1.62559e-08	down
VIT_05s0062g00960.t01	1539	Putative uncharacterized protein [Source:UniProtKB/TrEMBL;Acc:F6I494]	0.5	0.0201681	97	5.73012	-8.15034	8.31695e-26	1.98895e-26	down
VIT_09s0002g06750.t01	594	Putative uncharacterized protein [Source:UniProtKB/TrEMBL;Acc:D7U117]	0.5	0.0522538	47	7.19353	-7.10502	3.09391e-14	1.01824e-14	down
VIT_18s0001g10420.t01	1772	Putative uncharacterized protein [Source:UniProtKB/TrEMBL;Acc:E0CPU6]	0.5	0.0175162	145	7.43934	-8.73034	1.07255e-35	2.12458e-36	down
VIT_01s0127g00850.t01	1937	Putative uncharacterized protein [Source:UniProtKB/TrEMBL;Acc:F6HHT8]	0.5	0.0160241	155	7.27499	-8.82656	1.18952e-37	2.27327e-38	down
VIT_12s0055g00930.t01	787	Putative uncharacterized protein [Source:UniProtKB/TrEMBL;Acc:F6H1N1]	0.5	0.0394393	157	18.1366	-8.84505	4.87497e-38	9.25274e-39	down
VIT_19s0085g00320.t01	270	Putative uncharacterized protein [Source:UniProtKB/TrEMBL;Acc:D7T0W5]	0.5	0.114958	17	5.72421	-5.63789	3.87596e-06	1.92517e-06	down
VIT_16s0050g01620.t01	2078	Putative uncharacterized protein [Source:UniProtKB/TrEMBL;Acc:F6H6M1]	0.5	0.0149368	192	8.40013	-9.13539	1.20513e-44	2.07105e-45	down
VIT_15s0048g03000.t01	753	Putative uncharacterized protein [Source:UniProtKB/TrEMBL;Acc:D7U7Z7]	0.5	0.0412201	64	7.72708	-7.55043	2.28144e-18	6.58326e-19	down
VIT_08s0007g05390.t01	1250	Putative uncharacterized protein [Source:UniProtKB/TrEMBL;Acc:F6HK97]	0.5	0.024831	89	6.47307	-8.02616	4.62831e-24	1.15145e-24	down
VIT_14s0108g00420.t01	568	Putative uncharacterized protein [Source:UniProtKB/TrEMBL;Acc:D7SX91]	0.5	0.0546457	111	17.7666	-8.34485	8.67013e-29	1.95442e-29	down
VIT_02s0025g00740.t01	775	Putative uncharacterized protein [Source:UniProtKB/TrEMBL;Acc:F6HUP7]	0.5	0.04005	44	5.16156	-7.00986	1.76439e-13	5.9809e-14	down
VIT_07s0104g01820.t01	675	Putative uncharacterized protein [Source:UniProtKB/TrEMBL;Acc:F6HPY5]	0.5	0.0459833	76	10.2362	-7.79836	3.76048e-21	1.00813e-21	down
VIT_02s0012g03100.t01	93	Putative uncharacterized protein [Source:UniProtKB/TrEMBL;Acc:F6HT03]	0.5	0.33375	17	16.6187	-5.63789	3.87596e-06	1.92517e-06	down
VIT_01s0011g04080.t01	1524	Putative uncharacterized protein [Source:UniProtKB/TrEMBL;Acc:F6HEV5]	0.5	0.0203666	253	15.0927	-9.53343	1.7161e-55	2.538e-56	down
VIT_01s0010g03490.t01	868	Putative uncharacterized protein [Source:UniProtKB/TrEMBL;Acc:F6HGA0]	0.5	0.0357589	54	5.65593	-7.30532	5.7294e-16	1.78015e-16	down
VIT_11s0016g00330.t01	1664	Pectinesterase [Source:UniProtKB/TrEMBL;Acc:F6HGZ4]	0.5	0.0186531	121	6.61093	-8.46929	7.28991e-31	1.57202e-31	down
VIT_17s0000g08680.t01	3465	Putative uncharacterized protein [Source:UniProtKB/TrEMBL;Acc:F6GSM2]	0.5	0.00895779	482	12.6466	-10.4633	1.99119e-91	2.06193e-92	down
VIT_18s0122g00550.t01	1144	Putative uncharacterized protein [Source:UniProtKB/TrEMBL;Acc:F6I6W3]	0.5	0.0271318	106	8.42384	-8.27835	9.82857e-28	2.26247e-28	down
VIT_14s0068g00270.t01	690	Putative uncharacterized protein [Source:UniProtKB/TrEMBL;Acc:D7SVA9]	0.5	0.0449837	52	6.85148	-7.25087	1.7719e-15	5.5924e-16	down
VIT_00s0340g00040.t01	829	Putative uncharacterized protein [Source:UniProtKB/TrEMBL;Acc:F6GYZ3]	0.5	0.0374412	173	18.9724	-8.98506	4.25338e-41	7.67858e-42	down
VIT_01s0011g02840.t01	902	Putative uncharacterized protein [Source:UniProtKB/TrEMBL;Acc:D7T9A8]	0.5	0.034411	65	6.55145	-7.5728	1.3273e-18	3.80018e-19	down
VIT_18s0086g00220.t01	1369	Putative uncharacterized protein [Source:UniProtKB/TrEMBL;Acc:F6I1J0]	0.5	0.0226726	526	34.9311	-10.5894	9.73382e-98	9.62838e-99	down
VIT_18s0001g00040.t01	1029	Putative uncharacterized protein [Source:UniProtKB/TrEMBL;Acc:E0CQR0]	0.5	0.030164	64	5.65451	-7.55043	2.28144e-18	6.58326e-19	down
VIT_18s0122g00250.t01	1781	Putative uncharacterized protein [Source:UniProtKB/TrEMBL;Acc:F6HJA2]	0.5	0.0174277	132	6.73815	-8.59483	4.21335e-33	8.6845e-34	down
VIT_11s0037g00320.t01	1690	Putative uncharacterized protein [Source:UniProtKB/TrEMBL;Acc:D7U1C2]	0.5	0.0183661	121	6.50922	-8.46929	7.28991e-31	1.57202e-31	down
VIT_18s0001g00160.t01	946	Putative uncharacterized protein [Source:UniProtKB/TrEMBL;Acc:F6H0B4]	0.5	0.0328105	53	5.09349	-7.27835	1.00584e-15	3.15173e-16	down
VIT_07s0031g00300.t01	722	Putative uncharacterized protein [Source:UniProtKB/TrEMBL;Acc:F6H4I3]	0.5	0.0429899	48	6.04414	-7.13539	1.73979e-14	5.67192e-15	down
VIT_00s1566g00010.t01	175		0.5	0.177364	25	12.9877	-6.19429	1.95713e-08	8.38874e-09	down
VIT_02s0025g01960.t01	537	Putative uncharacterized protein [Source:UniProtKB/TrEMBL;Acc:D7TVK5]	0.5	0.0578002	43	7.27989	-6.9767	3.17114e-13	1.08478e-13	down
VIT_15s0046g02680.t01	243	Putative uncharacterized protein [Source:UniProtKB/TrEMBL;Acc:D7UC99]	0.5	0.127731	14	5.23784	-5.35779	3.05352e-05	1.63104e-05	down
VIT_08s0007g07490.t01	1858	Putative uncharacterized protein [Source:UniProtKB/TrEMBL;Acc:F6HLB0]	0.5	0.0167055	109	5.33349	-8.31862	2.28521e-28	5.18908e-29	down
VIT_03s0038g00150.t01	2889	Beta-galactosidase [Source:UniProtKB/TrEMBL;Acc:F6I1A6]	0.5	0.0107438	236	7.42668	-9.43307	1.53046e-52	2.34775e-53	down
VIT_12s0134g00650.t01	1309	Putative uncharacterized protein [Source:UniProtKB/TrEMBL;Acc:D7SQT5]	0.5	0.0237118	266	18.4745	-9.60571	1.02964e-57	1.48189e-58	down
VIT_10s0003g02720.t01	713	Putative uncharacterized protein [Source:UniProtKB/TrEMBL;Acc:D7TJZ5]	0.5	0.0435326	42	5.35538	-6.94275	5.71925e-13	1.97283e-13	down
VIT_07s0141g00740.t01	531	Putative uncharacterized protein [Source:UniProtKB/TrEMBL;Acc:F6HWI9]	0.5	0.0584534	32	5.4788	-6.55043	2.36862e-10	9.20604e-11	down
VIT_00s2569g00010.t01	327	Putative uncharacterized protein [Source:UniProtKB/TrEMBL;Acc:F6HJX0]	0.5	0.0949197	59	16.4034	-7.43307	3.53117e-17	1.05614e-17	down
VIT_18s0122g00350.t01	975	Putative uncharacterized protein [Source:UniProtKB/TrEMBL;Acc:F6I6X3]	0.5	0.0318346	60	5.5947	-7.45732	2.03446e-17	6.0396e-18	down
VIT_04s0044g00560.t01	424	Histone H3 [Source:UniProtKB/TrEMBL;Acc:A5AEY1]	0.5	0.0732046	250	53.6049	-9.51622	5.64962e-55	8.3969e-56	down
VIT_07s0005g01070.t01	948	Putative uncharacterized protein [Source:UniProtKB/TrEMBL;Acc:F6HZ82]	0.5	0.0327413	366	35.0997	-10.0661	5.54034e-74	6.7544e-75	down
VIT_03s0063g00760.t01	393	Putative uncharacterized protein [Source:UniProtKB/TrEMBL;Acc:D7TPL6]	0.5	0.078979	30	6.93999	-6.45732	8.23367e-10	3.27612e-10	down
VIT_01s0026g01950.t01	1146	Putative uncharacterized protein [Source:UniProtKB/TrEMBL;Acc:F6HPE2]	0.5	0.0270844	307	24.3548	-9.81253	1.50233e-64	2.01083e-65	down
VIT_10s0003g03080.t01	2801	Putative uncharacterized protein [Source:UniProtKB/TrEMBL;Acc:D7TK30]	0.5	0.0110813	156	5.0634	-8.83583	7.60544e-38	1.4498e-38	down
VIT_08s0040g00930.t01	1588	Putative uncharacterized protein [Source:UniProtKB/TrEMBL;Acc:D7TQU1]	0.5	0.0195458	249	14.2554	-9.51043	8.40452e-55	1.25223e-55	down
VIT_00s0499g00020.t01	824	Putative uncharacterized protein [Source:UniProtKB/TrEMBL;Acc:D7ST03]	0.5	0.0376684	1043	115.077	-11.577	1.16096e-163	7.79625e-165	down
VIT_18s0001g10540.t01	1904	Putative uncharacterized protein [Source:UniProtKB/TrEMBL;Acc:F6GZZ4]	0.5	0.0163019	194	9.26329	-9.15034	5.16157e-45	8.82532e-46	down
VIT_07s0005g01060.t01	711	Putative uncharacterized protein [Source:UniProtKB/TrEMBL;Acc:F6HZ81]	0.5	0.043655	48	6.13765	-7.13539	1.73979e-14	5.67192e-15	down
VIT_08s0007g06840.t01	45		0.5	0.68975	12	24.2437	-5.13539	0.000124943	7.03458e-05	down
VIT_08s0007g06500.t01	622	Putative uncharacterized protein [Source:UniProtKB/TrEMBL;Acc:D7TIE0]	0.5	0.0499015	52	7.60052	-7.25087	1.7719e-15	5.5924e-16	down
VIT_03s0091g01200.t01	1675	Putative uncharacterized protein [Source:UniProtKB/TrEMBL;Acc:F6H691]	0.5	0.0185306	127	6.89317	-8.53912	4.32315e-32	9.10429e-33	down
VIT_19s0014g00450.t01	1207	Putative uncharacterized protein [Source:UniProtKB/TrEMBL;Acc:E0CS20]	0.5	0.0257156	702	52.8762	-11.0058	1.16841e-121	9.79308e-123	down
VIT_08s0056g01130.t01	807	Putative uncharacterized protein [Source:UniProtKB/TrEMBL;Acc:A5ANG8]	0.5	0.0384619	70	7.88597	-7.67971	8.99823e-20	2.50047e-20	down
VIT_13s0019g01210.t01	779	Putative uncharacterized protein [Source:UniProtKB/TrEMBL;Acc:A5C7K2]	0.5	0.0398443	266	31.0438	-9.60571	1.02964e-57	1.48189e-58	down
VIT_01s0146g00340.t01	1030	Putative uncharacterized protein [Source:UniProtKB/TrEMBL;Acc:D7U606]	0.5	0.0301347	67	5.91382	-7.61652	4.50494e-19	1.27305e-19	down
VIT_08s0040g02400.t01	2596	Putative uncharacterized protein [Source:UniProtKB/TrEMBL;Acc:F6HQZ3]	0.5	0.0119564	159	5.5683	-8.86331	1.99966e-38	3.77655e-39	down
VIT_10s0003g03620.t01	208	Putative uncharacterized protein [Source:UniProtKB/TrEMBL;Acc:D7TK79]	0.5	0.149225	13	5.68212	-5.25087	6.16558e-05	3.37372e-05	down
VIT_15s0021g02300.t01	1376	Putative uncharacterized protein [Source:UniProtKB/TrEMBL;Acc:F6GV73]	0.5	0.0225572	191	12.6196	-9.12786	1.842e-44	3.17527e-45	down
VIT_01s0026g01020.t01	2446	Putative uncharacterized protein [Source:UniProtKB/TrEMBL;Acc:F6HPI9]	0.5	0.0126896	421	15.6479	-10.2681	2.0368e-82	2.29942e-83	down
VIT_01s0026g02330.t01	1694	Putative uncharacterized protein [Source:UniProtKB/TrEMBL;Acc:F6HPC5]	0.5	0.0183227	132	7.0842	-8.59483	4.21335e-33	8.6845e-34	down
VIT_01s0011g00080.t01	760	Putative uncharacterized protein [Source:UniProtKB/TrEMBL;Acc:F6HF02]	0.5	0.0408404	61	7.29704	-7.48117	1.17522e-17	3.46049e-18	down
VIT_05s0077g00640.t01	279	Putative uncharacterized protein [Source:UniProtKB/TrEMBL;Acc:D7SYI4]	0.5	0.11125	16	5.2137	-5.55043	7.64713e-06	3.8978e-06	down
VIT_00s1847g00010.t01	527	Putative uncharacterized protein [Source:UniProtKB/TrEMBL;Acc:F6HDE0]	0.5	0.058897	300	51.7537	-9.77925	2.12192e-63	2.87082e-64	down
VIT_01s0010g03510.t01	876	Putative uncharacterized protein [Source:UniProtKB/TrEMBL;Acc:F6HGA2]	0.5	0.0354323	170	17.6431	-8.95982	1.57721e-40	2.86722e-41	down
VIT_18s0001g05330.t01	66	Putative uncharacterized protein [Source:UniProtKB/TrEMBL;Acc:F6H0W2]	0.5	0.470284	10	13.7748	-4.87236	0.000525523	0.000314009	down
VIT_07s0031g00720.t01	648	Putative uncharacterized protein [Source:UniProtKB/TrEMBL;Acc:A5C0S9]	0.5	0.0478993	231	32.4091	-9.40218	1.15301e-51	1.79201e-52	down
VIT_19s0014g01780.t01	1549	Putative uncharacterized protein [Source:UniProtKB/TrEMBL;Acc:E0CSC7]	0.5	0.0200379	114	6.69089	-8.38332	2.04941e-29	4.55204e-30	down
VIT_07s0031g00710.t01	604	Putative uncharacterized protein [Source:UniProtKB/TrEMBL;Acc:F6H4K8]	0.5	0.0513886	54	8.12807	-7.30532	5.7294e-16	1.78015e-16	down
VIT_02s0025g02190.t01	1256	Putative uncharacterized protein [Source:UniProtKB/TrEMBL;Acc:D7TVM6]	0.5	0.0247124	96	6.94883	-8.13539	1.36745e-25	3.28932e-26	down
VIT_06s0009g02910.t01	378	Putative uncharacterized protein [Source:UniProtKB/TrEMBL;Acc:F6HA85]	0.5	0.0821131	24	5.77231	-6.13539	3.73517e-08	1.62559e-08	down
VIT_03s0063g02340.t01	1245	Putative uncharacterized protein [Source:UniProtKB/TrEMBL;Acc:F6HQL0]	0.5	0.0249307	115	8.39767	-8.39592	1.2675e-29	2.80628e-30	down
VIT_18s0122g00650.t01	255	Putative uncharacterized protein [Source:UniProtKB/TrEMBL;Acc:D7UDF4]	0.5	0.121721	18	6.41745	-5.72036	1.96451e-06	9.56961e-07	down
VIT_08s0007g05850.t01	125	Putative uncharacterized protein [Source:UniProtKB/TrEMBL;Acc:D7TIJ6]	0.5	0.24831	70	50.9118	-7.67971	8.99823e-20	2.50047e-20	down
VIT_02s0025g01600.t01	611	Putative uncharacterized protein [Source:UniProtKB/TrEMBL;Acc:F6HU27]	0.5	0.0507999	139	20.6825	-8.66937	1.66119e-34	3.35197e-35	down
VIT_05s0020g03640.t01	1306	Putative uncharacterized protein [Source:UniProtKB/TrEMBL;Acc:D7T701]	0.5	0.0237663	75	5.22094	-7.77925	6.36184e-21	1.71486e-21	down
VIT_11s0103g00190.t01	655	Putative uncharacterized protein [Source:UniProtKB/TrEMBL;Acc:D7UBL5]	0.5	0.0473874	304	42.1952	-9.79836	4.66464e-64	6.27134e-65	down
VIT_07s0197g00120.t01	286	Putative uncharacterized protein [Source:UniProtKB/TrEMBL;Acc:E0CVV6]	0.5	0.108527	16	5.08609	-5.55043	7.64713e-06	3.8978e-06	down
VIT_05s0136g00380.t01	285	Putative uncharacterized protein [Source:UniProtKB/TrEMBL;Acc:F6I717]	0.5	0.108908	31	9.88888	-6.50463	4.40534e-10	1.73344e-10	down
VIT_06s0061g01570.t01	297	Putative uncharacterized protein [Source:UniProtKB/TrEMBL;Acc:F6GW34]	0.5	0.104508	18	5.50993	-5.72036	1.96451e-06	9.56961e-07	down
VIT_15s0046g02380.t01	1824	Putative uncharacterized protein [Source:UniProtKB/TrEMBL;Acc:F6I641]	0.5	0.0170168	101	5.03416	-8.20864	1.14269e-26	2.68992e-27	down
VIT_06s0004g02860.t01	625	Putative uncharacterized protein [Source:UniProtKB/TrEMBL;Acc:F6GU05]	0.5	0.049662	59	8.58227	-7.43307	3.53117e-17	1.05614e-17	down
VIT_16s0022g02090.t01	730	Putative uncharacterized protein [Source:UniProtKB/TrEMBL;Acc:D7T1W0]	0.5	0.0425188	69	8.59323	-7.65896	1.53686e-19	4.29434e-20	down
VIT_18s0001g09920.t01	1986	Putative uncharacterized protein [Source:UniProtKB/TrEMBL;Acc:E0CPQ9]	0.5	0.0156288	585	26.7798	-10.7427	5.63027e-106	5.2514e-107	down
VIT_09s0002g00420.t01	708	Putative uncharacterized protein [Source:UniProtKB/TrEMBL;Acc:D7TZK6]	0.5	0.04384	54	6.93411	-7.30532	5.7294e-16	1.78015e-16	down
VIT_13s0067g03230.t01	1147	Putative uncharacterized protein [Source:UniProtKB/TrEMBL;Acc:F6HC27]	0.5	0.0270608	156	12.3649	-8.83583	7.60544e-38	1.4498e-38	down
VIT_06s0004g05050.t01	1744	Putative uncharacterized protein [Source:UniProtKB/TrEMBL;Acc:D7SKC6]	0.5	0.0177974	125	6.51619	-8.51622	1.10424e-31	2.34472e-32	down
VIT_01s0137g00510.t01	2159	Putative uncharacterized protein [Source:UniProtKB/TrEMBL;Acc:F6GVN3]	0.5	0.0143764	283	11.9169	-9.69509	1.40388e-60	1.95896e-61	down
VIT_04s0008g01740.t01	1355	Putative uncharacterized protein [Source:UniProtKB/TrEMBL;Acc:D7STV8]	0.5	0.0229068	81	5.43471	-7.89028	2.78635e-22	7.23892e-23	down
VIT_10s0003g03440.t01	913	Putative uncharacterized protein [Source:UniProtKB/TrEMBL;Acc:D7TK63]	0.5	0.0339964	68	6.77124	-7.63789	2.62961e-19	7.38755e-20	down
VIT_06s0061g00070.t01	887	Putative uncharacterized protein [Source:UniProtKB/TrEMBL;Acc:A5BHQ5]	0.5	0.0349929	110	11.2746	-8.33179	1.407e-28	3.18296e-29	down
VIT_10s0003g02100.t01	783	Putative uncharacterized protein [Source:UniProtKB/TrEMBL;Acc:F6HME1]	0.5	0.0396408	609	70.7108	-10.8007	2.94003e-109	2.66932e-110	down
VIT_00s0239g00110.t01	486	Putative uncharacterized protein [Source:UniProtKB/TrEMBL;Acc:F6HRK0]	0.5	0.0638657	40	7.48263	-6.87236	1.87122e-12	6.58011e-13	down
VIT_03s0017g02210.t01	711	Putative uncharacterized protein [Source:UniProtKB/TrEMBL;Acc:D7TUG4]	0.5	0.043655	47	6.00978	-7.10502	3.09391e-14	1.01824e-14	down
VIT_02s0012g00650.t01	406	Putative uncharacterized protein [Source:UniProtKB/TrEMBL;Acc:F6HTC3]	0.5	0.0764501	40	8.95704	-6.87236	1.87122e-12	6.58011e-13	down
VIT_16s0039g01450.t01	1437	Putative uncharacterized protein [Source:UniProtKB/TrEMBL;Acc:F6HEC9]	0.5	0.0215997	104	6.57971	-8.25087	2.60747e-27	6.07046e-28	down
VIT_14s0068g00140.t01	592	Putative uncharacterized protein [Source:UniProtKB/TrEMBL;Acc:F6H479]	0.5	0.0524303	115	17.6606	-8.39592	1.2675e-29	2.80628e-30	down
VIT_11s0052g00790.t01	1443	Putative uncharacterized protein [Source:UniProtKB/TrEMBL;Acc:F6GXH4]	0.5	0.0215099	180	11.3406	-9.04228	2.04568e-42	3.62732e-43	down
VIT_18s0001g06890.t01	792	Putative uncharacterized protein [Source:UniProtKB/TrEMBL;Acc:F6H0Z2]	0.5	0.0391903	54	6.19868	-7.30532	5.7294e-16	1.78015e-16	down
VIT_06s0004g04640.t01	572	Putative uncharacterized protein [Source:UniProtKB/TrEMBL;Acc:D7SKG4]	0.5	0.0542635	1203	191.205	-11.7829	6.13737e-182	3.7862e-183	down
VIT_02s0025g02720.t01	788	Putative uncharacterized protein [Source:UniProtKB/TrEMBL;Acc:F6HU83]	0.5	0.0393893	51	5.88402	-7.22286	3.1252e-15	9.94537e-16	down
VIT_14s0036g00340.t01	240	Putative uncharacterized protein [Source:UniProtKB/TrEMBL;Acc:E0CUE1]	0.5	0.129328	38	14.3947	-6.79836	6.16813e-12	2.2204e-12	down
VIT_18s0075g00250.t01	847	Putative uncharacterized protein [Source:UniProtKB/TrEMBL;Acc:F6GY88]	0.5	0.0366455	222	23.8287	-9.34485	4.50736e-50	7.15434e-51	down
VIT_01s0026g00530.t01	1153	Putative uncharacterized protein [Source:UniProtKB/TrEMBL;Acc:D7TNN5]	0.5	0.02692	73	5.75604	-7.74026	1.82959e-20	4.98507e-21	down
VIT_11s0052g00750.t01	1649	Putative uncharacterized protein [Source:UniProtKB/TrEMBL;Acc:D7SQB8]	0.5	0.0188228	319	17.5873	-9.86784	1.67052e-66	2.18764e-67	down
VIT_12s0059g01730.t01	369	Putative uncharacterized protein [Source:UniProtKB/TrEMBL;Acc:F6HIG4]	0.5	0.0841158	32	7.88413	-6.55043	2.36862e-10	9.20604e-11	down
VIT_03s0063g02380.t01	719	Putative uncharacterized protein [Source:UniProtKB/TrEMBL;Acc:F6HQL4]	0.5	0.0431693	92	11.6329	-8.07399	1.01731e-24	2.49027e-25	down
VIT_04s0008g03340.t01	231	Putative uncharacterized protein [Source:UniProtKB/TrEMBL;Acc:F6H3D3]	0.5	0.134367	18	7.0842	-5.72036	1.96451e-06	9.56961e-07	down
VIT_00s0441g00020.t01	1664	Putative uncharacterized protein [Source:UniProtKB/TrEMBL;Acc:D7TRY4]	0.5	0.0186531	110	6.00993	-8.33179	1.407e-28	3.18296e-29	down
VIT_03s0091g00390.t01	477	Putative uncharacterized protein [Source:UniProtKB/TrEMBL;Acc:D7SXU7]	0.5	0.0650707	54	10.2921	-7.30532	5.7294e-16	1.78015e-16	down
VIT_19s0090g00730.t01	639	Putative uncharacterized protein [Source:UniProtKB/TrEMBL;Acc:F6HEP8]	0.5	0.0485739	407	57.906	-10.2193	2.67663e-80	3.07027e-81	down
VIT_12s0142g00240.t01	1138	Putative uncharacterized protein [Source:UniProtKB/TrEMBL;Acc:F6HNZ6]	0.5	0.0272748	716	57.2007	-11.0342	1.73937e-123	1.44748e-124	down
VIT_18s0001g06220.t01	1115	Putative uncharacterized protein [Source:UniProtKB/TrEMBL;Acc:E0CRN4]	0.5	0.0278374	175	14.269	-9.00164	1.78177e-41	3.20024e-42	down
VIT_17s0000g05830.t01	1394	Putative uncharacterized protein [Source:UniProtKB/TrEMBL;Acc:D7SIE5]	0.5	0.0222659	220	14.348	-9.33179	1.02204e-49	1.63162e-50	down
VIT_10s0003g05480.t01	1740	Putative uncharacterized protein [Source:UniProtKB/TrEMBL;Acc:F6HM05]	0.5	0.0178384	449	23.46	-10.361	1.35698e-86	1.46934e-87	down
VIT_00s0225g00070.t01	1762	Putative uncharacterized protein [Source:UniProtKB/TrEMBL;Acc:D7SYR2]	0.5	0.0176156	98	5.05651	-8.16514	5.04945e-26	1.20407e-26	down
VIT_18s0001g08650.t01	2032	Putative uncharacterized protein [Source:UniProtKB/TrEMBL;Acc:F6H175]	0.5	0.015275	156	6.97961	-8.83583	7.60544e-38	1.4498e-38	down
VIT_05s0094g01030.t01	2505	Putative uncharacterized protein [Source:UniProtKB/TrEMBL;Acc:F6HAY4]	0.5	0.0123907	170	6.16981	-8.95982	1.57721e-40	2.86722e-41	down
VIT_18s0001g02060.t01	1893	Putative uncharacterized protein [Source:UniProtKB/TrEMBL;Acc:F6H0J3]	0.5	0.0163966	159	7.63619	-8.86331	1.99966e-38	3.77655e-39	down
VIT_18s0001g08610.t01	2778	Putative uncharacterized protein [Source:UniProtKB/TrEMBL;Acc:F6H173]	0.5	0.0111731	187	6.11984	-9.09733	1.01338e-43	1.76433e-44	down
VIT_19s0014g05000.t01	1312	Putative uncharacterized protein [Source:UniProtKB/TrEMBL;Acc:F6H2J0]	0.5	0.0236576	327	22.6592	-9.90358	8.53492e-68	1.10124e-68	down
VIT_07s0129g01080.t01	1020	Putative uncharacterized protein [Source:UniProtKB/TrEMBL;Acc:F6HSZ0]	0.5	0.0304301	94	8.37834	-8.10502	3.72392e-25	9.02863e-26	down
VIT_18s0001g10070.t01	1993	Putative uncharacterized protein [Source:UniProtKB/TrEMBL;Acc:A5B6X8]	0.5	0.0155739	133	6.06701	-8.60571	2.64904e-33	5.44192e-34	down
VIT_15s0048g01130.t01	2490	Putative uncharacterized protein [Source:UniProtKB/TrEMBL;Acc:F6I361]	0.5	0.0124654	364	13.2902	-10.0582	1.139e-73	1.39226e-74	down
VIT_00s0406g00010.t01	360	Putative uncharacterized protein [Source:UniProtKB/TrEMBL;Acc:D7TG06]	0.5	0.0862187	39	9.84901	-6.83583	3.39347e-12	1.20694e-12	down
VIT_01s0011g04710.t01	1958	Putative uncharacterized protein [Source:UniProtKB/TrEMBL;Acc:F6HFJ4]	0.5	0.0158523	331	15.369	-9.92112	1.93787e-68	2.48882e-69	down
VIT_10s0003g01550.t01	1677	Putative uncharacterized protein [Source:UniProtKB/TrEMBL;Acc:F6HMB1]	0.5	0.0185085	230	12.4688	-9.39592	1.72749e-51	2.69439e-52	down
VIT_07s0151g01000.t01	638	Putative uncharacterized protein [Source:UniProtKB/TrEMBL;Acc:D7TDX6]	0.5	0.0486501	3223	459.272	-13.2046	0	0	down
VIT_06s0004g02880.t01	1700	Putative uncharacterized protein [Source:UniProtKB/TrEMBL;Acc:D7SKY3]	0.5	0.0182581	102	5.45484	-8.22286	6.97444e-27	1.63588e-27	down
VIT_10s0116g00050.t01	810	Putative uncharacterized protein [Source:UniProtKB/TrEMBL;Acc:D7TR67]	0.5	0.0383194	77	8.64243	-7.81722	2.22914e-21	5.93557e-22	down
VIT_04s0008g01910.t01	957	Putative uncharacterized protein [Source:UniProtKB/TrEMBL;Acc:F6H2S4]	0.5	0.0324334	443	42.0845	-10.3416	1.04873e-85	1.14761e-86	down
VIT_01s0137g00480.t01	360	Putative uncharacterized protein [Source:UniProtKB/TrEMBL;Acc:F6GVN6]	0.5	0.0862187	22	5.55585	-6.00986	1.37427e-07	6.1923e-08	down
VIT_18s0001g14910.t01	1182	Putative uncharacterized protein [Source:UniProtKB/TrEMBL;Acc:E0CQB7]	0.5	0.0262595	475	36.5348	-10.4422	2.07785e-90	2.16693e-91	down
VIT_09s0002g05150.t01	829	Indole-3-acetic acid-induced protein 19 [Source:UniProtKB/TrEMBL;Acc:E5L881]	0.5	0.0374412	175	19.1917	-9.00164	1.78177e-41	3.20024e-42	down
VIT_14s0083g00250.t01	501	Putative uncharacterized protein [Source:UniProtKB/TrEMBL;Acc:D7SMR8]	0.5	0.0619536	302	54.8024	-9.78884	9.93632e-64	1.3409e-64	down
VIT_07s0197g00040.t01	1033	Putative uncharacterized protein [Source:UniProtKB/TrEMBL;Acc:F6H7R0]	0.5	0.0300472	72	6.33669	-7.72036	3.10537e-20	8.51961e-21	down
VIT_11s0016g03710.t01	984	Putative uncharacterized protein [Source:UniProtKB/TrEMBL;Acc:D7TBL6]	0.5	0.0315434	103	9.5164	-8.23693	4.26335e-27	9.95975e-28	down
VIT_12s0035g01030.t01	435	Putative uncharacterized protein [Source:UniProtKB/TrEMBL;Acc:D7TGS8]	0.5	0.0713534	41	8.5689	-6.90798	1.0336e-12	3.59787e-13	down
VIT_13s0074g00360.t01	375	Putative uncharacterized protein [Source:UniProtKB/TrEMBL;Acc:D7UBU5]	0.5	0.08277	64	15.516	-7.55043	2.28144e-18	6.58326e-19	down
VIT_10s0003g01050.t01	2022	Putative uncharacterized protein [Source:UniProtKB/TrEMBL;Acc:F6HM83]	0.5	0.0153505	219	9.84676	-9.32522	1.54101e-49	2.46578e-50	down
VIT_04s0008g01970.t01	3124	Putative uncharacterized protein [Source:UniProtKB/TrEMBL;Acc:D7STX8]	0.5	0.00993557	210	6.11137	-9.26468	6.31267e-48	1.03618e-48	down
VIT_09s0002g04840.t01	570	Putative uncharacterized protein [Source:UniProtKB/TrEMBL;Acc:F6HX25]	0.5	0.0544539	85	13.5573	-7.95982	3.55552e-23	9.03159e-24	down
VIT_06s0061g01380.t01	518	Putative uncharacterized protein [Source:UniProtKB/TrEMBL;Acc:A5C6X0]	0.5	0.0599203	1292	226.758	-11.8858	8.59929e-192	5.07605e-193	down
VIT_18s0122g01250.t01	255	Putative uncharacterized protein [Source:UniProtKB/TrEMBL;Acc:D7UDA6]	0.5	0.121721	124	44.2091	-8.50463	1.76776e-31	3.76784e-32	down
VIT_01s0011g02930.t01	1619	Putative uncharacterized protein [Source:UniProtKB/TrEMBL;Acc:F6HF17]	0.5	0.0191715	865	48.5735	-11.307	2.45922e-142	1.85237e-143	down
VIT_09s0002g03150.t01	1087	Putative uncharacterized protein [Source:UniProtKB/TrEMBL;Acc:F6HY76]	0.5	0.0285545	1623	135.744	-12.2149	8.35095e-227	4.26249e-228	down
VIT_05s0051g00530.t01	787	Putative uncharacterized protein [Source:UniProtKB/TrEMBL;Acc:F6HS53]	0.5	0.0394393	60	6.93118	-7.45732	2.03446e-17	6.0396e-18	down
VIT_02s0025g02410.t01	761	Putative uncharacterized protein [Source:UniProtKB/TrEMBL;Acc:D7TVP7]	0.5	0.0407868	160	19.1146	-8.87236	1.28414e-38	2.41521e-39	down
VIT_13s0019g00650.t01	183	Putative uncharacterized protein [Source:UniProtKB/TrEMBL;Acc:D7TLW9]	0.5	0.169611	13	6.45837	-5.25087	6.16558e-05	3.37372e-05	down
VIT_00s0682g00050.t01	687	Putative uncharacterized protein [Source:UniProtKB/TrEMBL;Acc:F6H8A8]	0.5	0.0451801	42	5.55806	-6.94275	5.71925e-13	1.97283e-13	down
VIT_05s0094g00880.t01	587	Putative uncharacterized protein [Source:UniProtKB/TrEMBL;Acc:D7T2H4]	0.5	0.0528769	417	64.5845	-10.2543	8.1803e-82	9.26696e-83	down
VIT_19s0027g01850.t01	620	Putative uncharacterized protein [Source:UniProtKB/TrEMBL;Acc:F6H4P8]	0.5	0.0500625	56	8.21158	-7.35779	1.86857e-16	5.71566e-17	down
VIT_13s0019g02680.t01	414	Putative uncharacterized protein [Source:UniProtKB/TrEMBL;Acc:F6HNR8]	0.5	0.0749728	35	7.68596	-6.67971	3.77547e-11	1.40857e-11	down
VIT_04s0008g03590.t01	1227	Putative uncharacterized protein [Source:UniProtKB/TrEMBL;Acc:F6H3E6]	0.5	0.0252964	465	34.4539	-10.4115	5.98935e-89	6.3451e-90	down
VIT_17s0000g10370.t01	580	Putative uncharacterized protein [Source:UniProtKB/TrEMBL;Acc:F6GSG1]	0.5	0.0535151	65	10.1886	-7.5728	1.3273e-18	3.80018e-19	down
VIT_04s0023g03720.t01	1439	Putative uncharacterized protein [Source:UniProtKB/TrEMBL;Acc:F6GWL1]	0.5	0.0215697	92	5.81243	-8.07399	1.01731e-24	2.49027e-25	down

## Sheet: CK
XD Zhu et al.. Analysis of the Regulation Networks in Grapevine Reveals Responding to Waterlogging Stress and Candidate Gene-marker Selection for Damage Severity.Royal Society Open Science
Table S3: List of genes only expressed in one library.
#Gene	Length	Function	read_A	RPKM_A	read_B	RPKM_B	log2(Fold_change) normalized	q-value(Benjamini et al. 1995)	p_value	Result
VIT_01s0011g03650.t01	836	Putative uncharacterized protein [Source:UniProtKB/TrEMBL;Acc:F6HEW2]	191	14.1828	0.5	0.0543744	8.027	1.13681e-34	2.28996e-35	up
VIT_12s0034g01960.t01	222	Putative uncharacterized protein [Source:UniProtKB/TrEMBL;Acc:D7SZW7]	682	190.706	0.5	0.204761	9.8632	1.44411e-96	1.44106e-97	up
VIT_05s0049g00050.t01	1843	Putative uncharacterized protein [Source:UniProtKB/TrEMBL;Acc:F6H8G8]	208	7.00603	0.5	0.0246647	8.15001	3.35073e-37	6.44969e-38	up
VIT_05s0029g01510.t01	207	Putative uncharacterized protein [Source:UniProtKB/TrEMBL;Acc:D7SNH4]	18	5.39804	0.5	0.219599	4.61949	0.000134091	7.58193e-05	up
VIT_18s0001g00840.t01	1048	Putative uncharacterized protein [Source:UniProtKB/TrEMBL;Acc:F6H0D8]	409	24.2268	0.5	0.043375	9.12553	1.93228e-64	2.59163e-65	up
VIT_01s0011g03480.t01	978	Putative uncharacterized protein [Source:UniProtKB/TrEMBL;Acc:D7T953]	426	27.0399	0.5	0.0464795	9.18428	1.42811e-66	1.86757e-67	up
VIT_08s0007g01120.t01	303	Putative uncharacterized protein [Source:UniProtKB/TrEMBL;Acc:F6HL36]	189	38.7216	0.5	0.150023	8.01181	2.27686e-34	4.60368e-35	up
VIT_09s0002g09120.t01	621	Putative uncharacterized protein [Source:UniProtKB/TrEMBL;Acc:D7TZG9]	59	5.89786	0.5	0.0731996	6.33221	8.37139e-13	2.9044e-13	up
VIT_05s0049g01200.t01	1504	Putative uncharacterized protein [Source:UniProtKB/TrEMBL;Acc:F6H8Q6]	202	8.33753	0.5	0.030224	8.10778	2.57464e-36	5.05983e-37	up
VIT_18s0001g12040.t01	1490	Putative uncharacterized protein [Source:UniProtKB/TrEMBL;Acc:E0CQ07]	210	8.74917	0.5	0.030508	8.16381	1.69945e-37	3.2556e-38	up
VIT_18s0122g01150.t01	1844	Putative uncharacterized protein [Source:UniProtKB/TrEMBL;Acc:F6HJB1]	290	9.76273	0.5	0.0246513	8.62948	7.77789e-49	1.25633e-49	up
VIT_15s0048g00290.t01	84	Putative uncharacterized protein [Source:UniProtKB/TrEMBL;Acc:F6I3A2]	18	13.3023	0.5	0.541154	4.61949	0.000134091	7.58193e-05	up
VIT_11s0016g04790.t01	177	Putative uncharacterized protein [Source:UniProtKB/TrEMBL;Acc:D7TBW8]	15	5.2608	0.5	0.256819	4.35646	0.000602087	0.000362976	up
VIT_19s0027g00330.t01	211		23	6.76674	0.5	0.215436	4.97313	1.14418e-05	5.91469e-06	up
VIT_13s0064g01460.t01	90	Putative uncharacterized protein [Source:UniProtKB/TrEMBL;Acc:F6HB93]	15	10.3462	0.5	0.505077	4.35646	0.000602087	0.000362976	up
VIT_17s0000g01280.t01	800	WRKY-type DNA binding protein 1 [Source:UniProtKB/TrEMBL;Acc:Q5IZC7]	970	75.2689	0.5	0.0568212	10.3714	6.04201e-127	4.91714e-128	up
VIT_06s0080g00810.t01	1615	Putative uncharacterized protein [Source:UniProtKB/TrEMBL;Acc:F6HHE0]	366	14.0683	0.5	0.0281467	8.96527	6.06005e-59	8.58688e-60	up
VIT_16s0050g01390.t01	582	Putative uncharacterized protein [Source:UniProtKB/TrEMBL;Acc:F6H6B2]	295	31.4654	0.5	0.0781047	8.65414	1.6132e-49	2.58351e-50	up
VIT_05s0020g02170.t01	1627	Putative uncharacterized protein [Source:UniProtKB/TrEMBL;Acc:F6HDJ1]	3450	131.633	0.5	0.0279391	12.2019	0	0	up
VIT_07s0129g00820.t01	1497	Putative uncharacterized protein [Source:UniProtKB/TrEMBL;Acc:F6HSX5]	726	30.1057	0.5	0.0303654	9.95339	2.11892e-101	2.03761e-102	up
VIT_16s0100g01020.t01	1204	Putative uncharacterized protein [Source:UniProtKB/TrEMBL;Acc:F6HP28]	129	6.65116	0.5	0.0377549	7.4608	5.58429e-25	1.35891e-25	up
VIT_04s0008g05700.t01	1694	Putative uncharacterized protein [Source:UniProtKB/TrEMBL;Acc:F6H3I2]	1137	41.6659	0.5	0.0268341	10.6006	2.00739e-143	1.50098e-144	up
VIT_04s0008g02610.t01	327	Putative uncharacterized protein [Source:UniProtKB/TrEMBL;Acc:D7SU29]	38	7.2139	0.5	0.139012	5.6975	9.55253e-09	4.02516e-09	up
VIT_01s0244g00010.t01	1406	Putative uncharacterized protein [Source:UniProtKB/TrEMBL;Acc:F6HWP8]	142	6.26956	0.5	0.0323307	7.59932	4.4141e-27	1.0319e-27	up
VIT_02s0012g02060.t01	492	Putative uncharacterized protein [Source:UniProtKB/TrEMBL;Acc:F6HT51]	43	5.42547	0.5	0.0923922	5.87583	9.77702e-10	3.90614e-10	up
VIT_08s0007g01110.t01	563	Putative uncharacterized protein [Source:UniProtKB/TrEMBL;Acc:F6HL37]	207	22.8242	0.5	0.0807406	8.14306	4.70201e-37	9.08308e-38	up
VIT_02s0033g00630.t01	1150	Putative uncharacterized protein [Source:UniProtKB/TrEMBL;Acc:F6I069]	195	10.5262	0.5	0.0395278	8.0569	2.8491e-35	5.69335e-36	up
VIT_04s0023g02310.t01	1131	Putative uncharacterized protein [Source:UniProtKB/TrEMBL;Acc:D7SP88]	118	6.47669	0.5	0.0401918	7.33221	3.59777e-23	9.14388e-24	up
VIT_01s0011g04190.t01	664	Putative uncharacterized protein [Source:UniProtKB/TrEMBL;Acc:F6HEU6]	85	7.94666	0.5	0.0684593	6.85896	1.57389e-17	4.6557e-18	up
VIT_15s0048g01080.t01	573	Putative uncharacterized protein [Source:UniProtKB/TrEMBL;Acc:F6I364]	316	34.2347	0.5	0.0793315	8.75335	2.34011e-52	3.60373e-53	up
VIT_08s0040g01650.t01	438	Putative uncharacterized protein [Source:UniProtKB/TrEMBL;Acc:F6HR37]	113	16.0154	0.5	0.103783	7.26975	2.45469e-22	6.35756e-23	up
VIT_11s0016g00950.t01	640	Putative uncharacterized protein [Source:UniProtKB/TrEMBL;Acc:D7TCE2]	270	26.1889	0.5	0.0710265	8.52638	4.46528e-46	7.50361e-47	up
VIT_13s0074g00340.t01	654	Putative uncharacterized protein [Source:UniProtKB/TrEMBL;Acc:F6I5V1]	538	51.0668	0.5	0.0695061	9.52103	3.87263e-80	4.4475e-81	up
VIT_17s0000g00640.t01	370	Putative uncharacterized protein [Source:UniProtKB/TrEMBL;Acc:D7SH48]	62	10.4022	0.5	0.122857	6.40376	2.29728e-13	7.81946e-14	up
VIT_00s1458g00010.t01	739	Putative uncharacterized protein [Source:UniProtKB/TrEMBL;Acc:F6H8E1]	65	5.46013	0.5	0.0615114	6.47194	6.3913e-14	2.12823e-14	up
VIT_18s0001g00080.t01	1708	Putative uncharacterized protein [Source:UniProtKB/TrEMBL;Acc:F6HJB4]	338	12.2847	0.5	0.0266141	8.85045	2.77156e-55	4.10786e-56	up
VIT_13s0074g00350.t01	1031	Putative uncharacterized protein [Source:UniProtKB/TrEMBL;Acc:F6I5V2]	125	7.52637	0.5	0.0440902	7.41535	2.5176e-24	6.22409e-25	up
VIT_09s0002g00670.t01	431	Putative uncharacterized protein [Source:UniProtKB/TrEMBL;Acc:F6HXP9]	115	16.5636	0.5	0.105469	7.29506	1.13621e-22	2.92111e-23	up
VIT_05s0049g01410.t01	2867	Putative uncharacterized protein [Source:UniProtKB/TrEMBL;Acc:D7SZK0]	314	6.79886	0.5	0.0158552	8.74419	4.33893e-52	6.70975e-53	up
VIT_13s0106g00200.t01	1119	Putative uncharacterized protein [Source:UniProtKB/TrEMBL;Acc:F6HVN0]	841	46.6552	0.5	0.0406228	10.1655	1.09871e-113	9.69305e-115	up
VIT_11s0078g00290.t01	1629	Putative uncharacterized protein [Source:UniProtKB/TrEMBL;Acc:F6I6P6]	341	12.9947	0.5	0.0279048	8.8632	1.11337e-55	1.64404e-56	up
VIT_09s0054g01080.t01	2104	Putative uncharacterized protein [Source:UniProtKB/TrEMBL;Acc:F6GYK6]	194	5.72387	0.5	0.021605	8.04948	4.02268e-35	8.05792e-36	up
VIT_01s0146g00090.t01	1172	Putative uncharacterized protein [Source:UniProtKB/TrEMBL;Acc:F6I1M9]	1026	54.3443	0.5	0.0387858	10.4524	1.49496e-132	1.18164e-133	up
VIT_07s0005g06040.t01	188	Putative uncharacterized protein [Source:UniProtKB/TrEMBL;Acc:D7U3H8]	22	7.26438	0.5	0.241792	4.909	1.86522e-05	9.79742e-06	up
VIT_06s0004g06460.t01	1876	Putative uncharacterized protein [Source:UniProtKB/TrEMBL;Acc:D7SJZ3]	765	25.3141	0.5	0.0242308	10.0289	1.27305e-105	1.18972e-106	up
VIT_01s0011g04780.t01	895	Putative uncharacterized protein [Source:UniProtKB/TrEMBL;Acc:D7T8U4]	108	7.49091	0.5	0.0507899	7.20446	1.69547e-21	4.49705e-22	up
VIT_05s0094g01230.t01	831	Putative uncharacterized protein [Source:UniProtKB/TrEMBL;Acc:D7T2K9]	481	35.9317	0.5	0.0547015	9.35946	2.46653e-73	3.02684e-74	up
VIT_09s0002g02950.t01	284	Putative uncharacterized protein [Source:UniProtKB/TrEMBL;Acc:F6HY65]	660	144.265	0.5	0.16006	9.81589	4.04978e-94	4.11373e-95	up
VIT_03s0088g00700.t01	588	Putative uncharacterized protein [Source:UniProtKB/TrEMBL;Acc:F6HBN8]	107	11.2964	0.5	0.0773078	7.19104	2.49609e-21	6.66471e-22	up
VIT_02s0025g00540.t01	582	Putative uncharacterized protein [Source:UniProtKB/TrEMBL;Acc:F6HUN9]	47	5.01313	0.5	0.0781047	6.00416	1.61736e-10	6.22713e-11	up
VIT_03s0088g00690.t01	588	Putative uncharacterized protein [Source:UniProtKB/TrEMBL;Acc:F6HBN9]	358	37.7955	0.5	0.0773078	8.93338	6.62276e-58	9.50581e-59	up
VIT_04s0008g04940.t01	1174	Putative uncharacterized protein [Source:UniProtKB/TrEMBL;Acc:D7SUP3]	404	21.3623	0.5	0.0387197	9.10778	8.27869e-64	1.11644e-64	up
VIT_10s0003g05580.t01	1612	Putative uncharacterized protein [Source:UniProtKB/TrEMBL;Acc:F6HM12]	1006	38.7407	0.5	0.0281991	10.424	1.47014e-130	1.17349e-131	up
VIT_06s0004g01430.t01	3172	Putative uncharacterized protein [Source:UniProtKB/TrEMBL;Acc:F6GUD2]	469	9.17854	0.5	0.0143307	9.32301	7.09995e-72	8.81221e-73	up
VIT_00s0731g00010.t01	1803	Putative uncharacterized protein [Source:UniProtKB/TrEMBL;Acc:F6HRW3]	690	23.7568	0.5	0.0252118	9.88002	1.88307e-97	1.86613e-98	up
VIT_14s0068g00860.t01	783	Putative uncharacterized protein [Source:UniProtKB/TrEMBL;Acc:F6H417]	78	6.18396	0.5	0.0580549	6.73497	2.75999e-16	8.49369e-17	up
VIT_10s0003g04080.t01	942	Putative uncharacterized protein [Source:UniProtKB/TrEMBL;Acc:F6HLU3]	160	10.5439	0.5	0.0482558	7.7715	6.35213e-30	1.39516e-30	up
VIT_03s0038g04390.t01	860	Putative uncharacterized protein [Source:UniProtKB/TrEMBL;Acc:F6I0M9]	97	7.00176	0.5	0.0528569	7.04948	1.273e-19	3.54945e-20	up
VIT_18s0041g02010.t01	1179	Putative uncharacterized protein [Source:UniProtKB/TrEMBL;Acc:F6I453]	133	7.0028	0.5	0.0385555	7.50485	1.24669e-25	2.9957e-26	up
VIT_05s0020g05000.t01	456	Putative uncharacterized protein [Source:UniProtKB/TrEMBL;Acc:D7T7B3]	1194	162.545	0.5	0.0996863	10.6712	6.80419e-149	4.969e-150	up
VIT_06s0004g07240.t01	1486	Putative uncharacterized protein [Source:UniProtKB/TrEMBL;Acc:F6GUL4]	1536	64.1662	0.5	0.0305901	11.0345	2.61441e-180	1.62006e-181	up
VIT_03s0038g04730.t01	1880	Putative uncharacterized protein [Source:UniProtKB/TrEMBL;Acc:F6I0K7]	272	8.98142	0.5	0.0241792	8.53703	2.35383e-46	3.94034e-47	up
VIT_18s0117g00590.t01	1829	Putative uncharacterized protein [Source:UniProtKB/TrEMBL;Acc:F6GYQ8]	286	9.70703	0.5	0.0248534	8.60944	2.74217e-48	4.47337e-49	up
VIT_12s0028g00980.t01	769	Putative uncharacterized protein [Source:UniProtKB/TrEMBL;Acc:F6H579]	104	8.39539	0.5	0.0591118	7.15001	8.06158e-21	2.17895e-21	up
VIT_19s0015g02050.t01	1554	Putative uncharacterized protein [Source:UniProtKB/TrEMBL;Acc:F6I4Y1]	609	24.3277	0.5	0.0292516	9.69987	2.30481e-88	2.46075e-89	up
VIT_05s0077g01690.t01	631	Putative uncharacterized protein [Source:UniProtKB/TrEMBL;Acc:A5C109]	235	23.1192	0.5	0.0720396	8.32609	3.95169e-41	7.12668e-42	up
VIT_02s0025g05020.t01	186	Putative uncharacterized protein [Source:UniProtKB/TrEMBL;Acc:D7TWD0]	16	5.34	0.5	0.244392	4.44957	0.000365315	0.000214685	up
VIT_18s0075g00540.t01	1615	Putative uncharacterized protein [Source:UniProtKB/TrEMBL;Acc:F6GYA1]	275	10.5705	0.5	0.0281467	8.55286	9.0327e-47	1.50255e-47	up
VIT_10s0003g03490.t01	1191	Putative uncharacterized protein [Source:UniProtKB/TrEMBL;Acc:D7TK65]	208	10.8414	0.5	0.0381671	8.15001	3.35073e-37	6.44969e-38	up
VIT_09s0054g00050.t01	636	Putative uncharacterized protein [Source:UniProtKB/TrEMBL;Acc:F6GYQ4]	60	5.85636	0.5	0.0714732	6.35646	5.43661e-13	1.87309e-13	up
VIT_09s0054g00570.t01	255	Putative uncharacterized protein [Source:UniProtKB/TrEMBL;Acc:F6GYM8]	39	9.4942	0.5	0.178263	5.73497	6.03238e-09	2.51571e-09	up
VIT_18s0001g00140.t01	379	Putative uncharacterized protein [Source:UniProtKB/TrEMBL;Acc:F6H0B3]	33	5.40516	0.5	0.119939	5.49396	9.73185e-08	4.34083e-08	up
VIT_14s0128g00600.t01	847	Putative uncharacterized protein [Source:UniProtKB/TrEMBL;Acc:D7U216]	8539	625.832	0.5	0.0536682	13.5094	0	0	up
VIT_18s0001g00400.t01	2174	Putative uncharacterized protein [Source:UniProtKB/TrEMBL;Acc:F6HW97]	489	13.9631	0.5	0.0209094	9.38326	2.66468e-74	3.23636e-75	up
VIT_06s0004g03350.t01	615	Putative uncharacterized protein [Source:UniProtKB/TrEMBL;Acc:D7SKT4]	229	23.115	0.5	0.0739138	8.28877	2.88841e-40	5.28203e-41	up
VIT_18s0001g03870.t01	462	Putative uncharacterized protein [Source:UniProtKB/TrEMBL;Acc:F6H0M3]	45	6.04651	0.5	0.0983917	5.94142	3.96327e-10	1.55467e-10	up
VIT_05s0049g00040.t01	1315	Putative uncharacterized protein [Source:UniProtKB/TrEMBL;Acc:F6H8G7]	443	20.9128	0.5	0.034568	9.24073	1.10226e-68	1.41311e-69	up
VIT_12s0059g01790.t01	1210	Putative uncharacterized protein [Source:UniProtKB/TrEMBL;Acc:F6HIG6]	309	15.8528	0.5	0.0375677	8.72103	2.04279e-51	3.18712e-52	up
VIT_16s0100g00780.t01	1390	Stilbene synthase 5 [Source:UniProtKB/Swiss-Prot;Acc:A5C9M2]	917	40.9533	0.5	0.0327028	10.2903	1.47308e-121	1.23602e-122	up
VIT_18s0117g00550.t01	1961	Putative uncharacterized protein [Source:UniProtKB/TrEMBL;Acc:F6GYR1]	2570	81.356	0.5	0.0231805	11.7771	4.17648e-265	1.83461e-266	up
VIT_05s0020g04990.t01	456	Putative uncharacterized protein [Source:UniProtKB/TrEMBL;Acc:F6HE20]	481	65.4808	0.5	0.0996863	9.35946	2.46653e-73	3.02684e-74	up
VIT_06s0009g01040.t01	81	Putative uncharacterized protein [Source:UniProtKB/TrEMBL;Acc:D7T1L6]	15	11.4958	0.5	0.561197	4.35646	0.000602087	0.000362976	up
VIT_18s0001g09660.t01	1875	Putative uncharacterized protein [Source:UniProtKB/TrEMBL;Acc:F6GZW4]	603	19.9641	0.5	0.0242437	9.68558	1.11679e-87	1.19902e-88	up
VIT_18s0001g01010.t01	1614	Putative uncharacterized protein [Source:UniProtKB/TrEMBL;Acc:F6HWA9]	195	7.50007	0.5	0.0281642	8.0569	2.8491e-35	5.69335e-36	up
VIT_07s0005g00140.t01	947	Putative uncharacterized protein [Source:UniProtKB/TrEMBL;Acc:F6HZ32]	220	14.4214	0.5	0.048001	8.23093	5.82113e-39	1.09016e-39	up
VIT_13s0019g01390.t01	483	Putative uncharacterized protein [Source:UniProtKB/TrEMBL;Acc:D7TLT6]	41	5.26952	0.5	0.0941138	5.80712	2.42686e-09	9.87911e-10	up
VIT_18s0001g10760.t01	511	Putative uncharacterized protein [Source:UniProtKB/TrEMBL;Acc:F6H006]	77	9.35414	0.5	0.0889569	6.71636	4.17104e-16	1.29098e-16	up
VIT_15s0021g01270.t01	531	Putative uncharacterized protein [Source:UniProtKB/TrEMBL;Acc:D7SM07]	228	26.6547	0.5	0.0856063	8.28246	4.0257e-40	7.38396e-41	up
VIT_09s0018g00330.t01	534	Putative uncharacterized protein [Source:UniProtKB/TrEMBL;Acc:F6HBQ9]	55	6.39375	0.5	0.0851254	6.23093	4.75146e-12	1.70061e-12	up
VIT_16s0100g01170.t01	1340	Putative uncharacterized protein [Source:UniProtKB/TrEMBL;Acc:F6HP17]	498	23.0706	0.5	0.0339231	9.40957	2.2009e-75	2.6458e-76	up
VIT_11s0065g00530.t01	180	Putative uncharacterized protein [Source:UniProtKB/TrEMBL;Acc:D7T0P4]	15	5.17312	0.5	0.252539	4.35646	0.000602087	0.000362976	up
VIT_01s0011g05950.t01	1915	Putative uncharacterized protein [Source:UniProtKB/TrEMBL;Acc:D7T8J2]	422	13.6797	0.5	0.0237373	9.17067	4.51922e-66	5.93478e-67	up
VIT_11s0016g01060.t01	1551	Putative uncharacterized protein [Source:UniProtKB/TrEMBL;Acc:D7TCE8]	239	9.56577	0.5	0.0293082	8.35044	1.05437e-41	1.88699e-42	up
VIT_19s0090g01040.t01	549	Putative uncharacterized protein [Source:UniProtKB/TrEMBL;Acc:A5BER5]	81	9.15897	0.5	0.0827996	6.78942	8.05588e-17	2.43311e-17	up
VIT_09s0002g03720.t01	1363	Putative uncharacterized protein [Source:UniProtKB/TrEMBL;Acc:D7U0D1]	130	5.92081	0.5	0.0333507	7.47194	3.83568e-25	9.30311e-26	up
VIT_12s0035g01240.t01	499	Putative uncharacterized protein [Source:UniProtKB/TrEMBL;Acc:F6HK33]	71	8.83267	0.5	0.0910961	6.59932	5.07088e-15	1.62594e-15	up
VIT_16s0100g00910.t01	1401	Putative uncharacterized protein [Source:UniProtKB/TrEMBL;Acc:F6HP38]	566	25.0791	0.5	0.0324461	9.59423	2.04684e-83	2.29149e-84	up
VIT_19s0027g00230.t01	1124	Putative uncharacterized protein [Source:UniProtKB/TrEMBL;Acc:D7SX08]	2467	136.25	0.5	0.0404421	11.7181	3.50451e-257	1.59574e-258	up
VIT_06s0004g02250.t01	420	Putative uncharacterized protein [Source:UniProtKB/TrEMBL;Acc:F6GU39]	107	15.815	0.5	0.108231	7.19104	2.49609e-21	6.66471e-22	up
VIT_05s0094g01020.t01	648	Putative uncharacterized protein [Source:UniProtKB/TrEMBL;Acc:F6HAY3]	174	16.6689	0.5	0.0701496	7.89251	4.33828e-32	9.13816e-33	up
VIT_14s0068g01800.t01	569	Putative uncharacterized protein [Source:UniProtKB/TrEMBL;Acc:F6H467]	92	10.0371	0.5	0.0798892	6.97313	9.36002e-19	2.66782e-19	up
VIT_18s0089g00530.t01	330	Putative uncharacterized protein [Source:UniProtKB/TrEMBL;Acc:D7SMY6]	28	5.26718	0.5	0.137748	5.25692	1.0309e-06	4.92451e-07	up
VIT_10s0003g01810.t01	398	Putative uncharacterized protein [Source:UniProtKB/TrEMBL;Acc:D7TJR1]	65	10.1383	0.5	0.114213	6.47194	6.3913e-14	2.12823e-14	up
VIT_18s0075g00590.t01	858	Putative uncharacterized protein [Source:UniProtKB/TrEMBL;Acc:F6GYA6]	98	7.09043	0.5	0.0529801	7.06428	8.55649e-20	2.37693e-20	up
VIT_16s0100g00810.t01	1359	Putative uncharacterized protein [Source:UniProtKB/TrEMBL;Acc:F6HP46]	122	5.57281	0.5	0.0334488	7.38031	7.85007e-24	1.96144e-24	up
VIT_18s0075g01090.t01	975	Putative uncharacterized protein [Source:UniProtKB/TrEMBL;Acc:F6GYD6]	107	6.8126	0.5	0.0466225	7.19104	2.49609e-21	6.66471e-22	up
VIT_19s0090g01170.t01	346	Putative uncharacterized protein [Source:UniProtKB/TrEMBL;Acc:D7T834]	101	18.1209	0.5	0.131378	7.10778	2.62201e-20	7.17185e-21	up
VIT_14s0083g00920.t01	232	Putative uncharacterized protein [Source:UniProtKB/TrEMBL;Acc:D7SMM5]	67	17.9275	0.5	0.195935	6.51566	2.73684e-14	8.99028e-15	up
VIT_00s2536g00010.t01	425	Putative uncharacterized protein [Source:UniProtKB/TrEMBL;Acc:F6HS27]	69	10.0785	0.5	0.106958	6.55809	1.17556e-14	3.81492e-15	up
VIT_18s0001g00790.t01	1693	Putative uncharacterized protein [Source:UniProtKB/TrEMBL;Acc:F6HWA4]	1058	38.7938	0.5	0.0268499	10.4967	1.01584e-135	7.93141e-137	up
VIT_02s0025g04290.t01	722	Putative uncharacterized protein [Source:UniProtKB/TrEMBL;Acc:A5C9F2]	3328	286.141	0.5	0.0629598	12.15	0	0	up
VIT_16s0039g01360.t01	2187	Phenylalanine ammonia-lyase [Source:UniProtKB/TrEMBL;Acc:F6HEC2]	458	13.0002	0.5	0.0207851	9.28877	1.56892e-70	1.97465e-71	up
VIT_08s0040g01520.t01	1897	Putative uncharacterized protein [Source:UniProtKB/TrEMBL;Acc:F6HR47]	710	23.2341	0.5	0.0239626	9.92124	1.18627e-99	1.15708e-100	up
VIT_03s0132g00390.t01	876	Putative uncharacterized protein [Source:UniProtKB/TrEMBL;Acc:F6HJG9]	123	8.71636	0.5	0.0518915	7.39208	5.36824e-24	1.33701e-24	up
VIT_16s0100g01150.t01	1377	Putative uncharacterized protein [Source:UniProtKB/TrEMBL;Acc:F6HP19]	277	12.4876	0.5	0.0330116	8.56331	4.77681e-47	7.91201e-48	up
VIT_18s0001g00850.t01	1651	Putative uncharacterized protein [Source:UniProtKB/TrEMBL;Acc:F6HWA5]	202	7.59518	0.5	0.027533	8.10778	2.57464e-36	5.05983e-37	up
VIT_19s0090g01370.t01	523	Putative uncharacterized protein [Source:UniProtKB/TrEMBL;Acc:F6HEL0]	102	12.1069	0.5	0.0869158	7.12199	1.76847e-20	4.81771e-21	up
VIT_05s0049g01780.t01	1010	Putative uncharacterized protein [Source:UniProtKB/TrEMBL;Acc:D7SZN0]	121	7.437	0.5	0.0450069	7.36843	1.14616e-23	2.87933e-24	up
VIT_12s0028g01040.t01	556	Putative uncharacterized protein [Source:UniProtKB/TrEMBL;Acc:F6H575]	91	10.1602	0.5	0.0817571	6.95736	1.39629e-18	4.00345e-19	up
VIT_00s0179g00250.t01	222	Putative uncharacterized protein [Source:UniProtKB/TrEMBL;Acc:F6HBI9]	39	10.9055	0.5	0.204761	5.73497	6.03238e-09	2.51571e-09	up
VIT_07s0031g00570.t01	1563	Putative uncharacterized protein [Source:UniProtKB/TrEMBL;Acc:D7SVX1]	136	5.40149	0.5	0.0290831	7.53703	4.07696e-26	9.69743e-27	up
VIT_10s0003g00480.t01	1629	Putative uncharacterized protein [Source:UniProtKB/TrEMBL;Acc:F6HM50]	604	23.0171	0.5	0.0279048	9.68797	8.58581e-88	9.20612e-89	up
VIT_08s0007g06610.t01	1959	Putative uncharacterized protein [Source:UniProtKB/TrEMBL;Acc:F6HLI4]	393	12.4535	0.5	0.0232042	9.06795	2.05816e-62	2.81903e-63	up
VIT_16s0100g00900.t01	1925	Stilbene synthase 4 [Source:UniProtKB/Swiss-Prot;Acc:A5AEM3]	368	11.8673	0.5	0.023614	8.97313	3.33872e-59	4.71706e-60	up
VIT_05s0020g05040.t01	394	Putative uncharacterized protein [Source:UniProtKB/TrEMBL;Acc:A5C3X4]	115	18.1191	0.5	0.115373	7.29506	1.13621e-22	2.92111e-23	up
VIT_10s0003g05550.t01	1612	Putative uncharacterized protein [Source:UniProtKB/TrEMBL;Acc:F6HM09]	5410	208.337	0.5	0.0281991	12.851	0	0	up
VIT_17s0000g01820.t01	1787	Malate synthase [Source:UniProtKB/TrEMBL;Acc:F6GSS9]	225	7.81613	0.5	0.0254376	8.26335	1.09379e-39	2.0213e-40	up
VIT_04s0008g00140.t01	924	Putative uncharacterized protein [Source:UniProtKB/TrEMBL;Acc:F6GZC5]	149	10.0103	0.5	0.0491958	7.66874	3.39756e-28	7.74922e-29	up
VIT_05s0094g01010.t01	867	Putative uncharacterized protein [Source:UniProtKB/TrEMBL;Acc:F6HAY2]	129	9.23644	0.5	0.0524302	7.4608	5.58429e-25	1.35891e-25	up
VIT_06s0004g02010.t01	313	Putative uncharacterized protein [Source:UniProtKB/TrEMBL;Acc:D7SL62]	466	92.422	0.5	0.14523	9.31375	1.64811e-71	2.0539e-72	up
VIT_11s0149g00290.t01	1216	Putative uncharacterized protein [Source:UniProtKB/TrEMBL;Acc:F6HCL1]	153	7.81073	0.5	0.0373824	7.70696	7.92916e-29	1.78557e-29	up
VIT_09s0054g00560.t01	531	Putative uncharacterized protein [Source:UniProtKB/TrEMBL;Acc:F6GYM9]	216	25.2519	0.5	0.0856063	8.20446	2.2356e-38	4.22369e-39	up
VIT_11s0016g00940.t01	462	Putative uncharacterized protein [Source:UniProtKB/TrEMBL;Acc:D7TCE1]	103	13.8398	0.5	0.0983917	7.13607	1.19249e-20	3.23877e-21	up
VIT_11s0052g01150.t01	925	Putative uncharacterized protein [Source:UniProtKB/TrEMBL;Acc:A5BHX9]	287	19.2608	0.5	0.0491427	8.61448	2.00222e-48	3.25523e-49	up
VIT_18s0001g08820.t01	733	Putative uncharacterized protein [Source:UniProtKB/TrEMBL;Acc:E0CP00]	207	17.5307	0.5	0.062015	8.14306	4.70201e-37	9.08308e-38	up
VIT_09s0002g01790.t01	404	Putative uncharacterized protein [Source:UniProtKB/TrEMBL;Acc:F6HXZ7]	38	5.83897	0.5	0.112517	5.6975	9.55253e-09	4.02516e-09	up
VIT_12s0028g00270.t01	1476	Putative uncharacterized protein [Source:UniProtKB/TrEMBL;Acc:E0CU42]	230	9.67332	0.5	0.0307974	8.29506	2.07313e-40	3.7797e-41	up
VIT_07s0255g00090.t01	1597	Putative uncharacterized protein [Source:UniProtKB/TrEMBL;Acc:A5AKY1]	146	5.67521	0.5	0.028464	7.63939	1.01696e-27	2.34285e-28	up
VIT_04s0023g02280.t01	1054	Putative uncharacterized protein [Source:UniProtKB/TrEMBL;Acc:D7SP90]	1187	69.9108	0.5	0.043128	10.6627	3.16145e-148	2.31892e-149	up
VIT_07s0005g05930.t01	813	Putative uncharacterized protein [Source:UniProtKB/TrEMBL;Acc:D7FBC1]	99	7.55925	0.5	0.0559126	7.07893	5.75923e-20	1.593e-20	up
VIT_12s0059g00740.t01	555	Putative uncharacterized protein [Source:UniProtKB/TrEMBL;Acc:F6HIC0]	380	42.5035	0.5	0.0819044	9.01942	9.4723e-61	1.31784e-61	up
VIT_12s0055g00340.t01	1464	Putative uncharacterized protein [Source:UniProtKB/TrEMBL;Acc:F6H1R3]	259	10.9823	0.5	0.0310498	8.46638	1.53706e-44	2.64607e-45	up
VIT_12s0028g01780.t01	1622	Putative uncharacterized protein [Source:UniProtKB/TrEMBL;Acc:F6H526]	1474	56.4132	0.5	0.0280253	10.9751	8.97363e-175	5.72128e-176	up
VIT_15s0046g01150.t01	732	Putative uncharacterized protein [Source:UniProtKB/TrEMBL;Acc:F6I6B0]	966	81.9219	0.5	0.0620997	10.3654	1.52823e-126	1.24862e-127	up
VIT_08s0058g00290.t01	1619	Putative uncharacterized protein [Source:UniProtKB/TrEMBL;Acc:F6GXU5]	331	12.6916	0.5	0.0280772	8.82026	2.33573e-54	3.50692e-55	up
VIT_04s0008g05360.t01	1039	Putative uncharacterized protein [Source:UniProtKB/TrEMBL;Acc:F6H318]	1190	71.0993	0.5	0.0437507	10.6663	1.63624e-148	1.19793e-149	up
VIT_10s0003g00470.t01	1165	Putative uncharacterized protein [Source:UniProtKB/TrEMBL;Acc:F6HM49]	1248	66.5002	0.5	0.0390188	10.735	5.23518e-154	3.72706e-155	up
VIT_19s0014g03390.t01	194	Putative uncharacterized protein [Source:UniProtKB/TrEMBL;Acc:E0CSQ8]	23	7.3597	0.5	0.234314	4.97313	1.14418e-05	5.91469e-06	up
VIT_11s0037g00980.t01	863	Putative uncharacterized protein [Source:UniProtKB/TrEMBL;Acc:F6HYN2]	1307	94.0154	0.5	0.0526732	10.8016	1.59643e-159	1.1021e-160	up
VIT_08s0007g03800.t01	1418	Putative uncharacterized protein [Source:UniProtKB/TrEMBL;Acc:D7TJ30]	122	5.34094	0.5	0.0320571	7.38031	7.85007e-24	1.96144e-24	up
VIT_02s0033g00390.t01	799	Myb-relared transcription factor VvMYBA2 [Source:UniProtKB/TrEMBL;Acc:Q6L9M8]	115	8.9348	0.5	0.0568923	7.29506	1.13621e-22	2.92111e-23	up
VIT_16s0100g01100.t01	1475	Putative uncharacterized protein [Source:UniProtKB/TrEMBL;Acc:F6HP23]	1647	69.3163	0.5	0.0308183	11.1352	4.54655e-190	2.7109e-191	up
VIT_12s0059g01120.t01	974	Putative uncharacterized protein [Source:UniProtKB/TrEMBL;Acc:D7TEC0]	224	14.2765	0.5	0.0466704	8.25692	1.52619e-39	2.82946e-40	up
VIT_05s0094g01300.t01	1473	Putative uncharacterized protein [Source:UniProtKB/TrEMBL;Acc:A5BNQ9]	191	8.04942	0.5	0.0308601	8.027	1.13681e-34	2.28996e-35	up
VIT_05s0049g00810.t01	827	Putative uncharacterized protein [Source:UniProtKB/TrEMBL;Acc:F6H8N5]	68	5.10431	0.5	0.0549661	6.53703	1.79348e-14	5.85313e-15	up
VIT_05s0020g03280.t01	2030	Amine oxidase [Source:UniProtKB/TrEMBL;Acc:D7T6W4]	1018	31.1305	0.5	0.0223926	10.4411	9.34059e-132	7.41297e-133	up
VIT_13s0067g01730.t01	558	Putative uncharacterized protein [Source:UniProtKB/TrEMBL;Acc:F6I6N0]	51	5.67375	0.5	0.0814641	6.12199	2.74718e-11	1.01736e-11	up
VIT_08s0007g08750.t01	1150	Putative uncharacterized protein [Source:UniProtKB/TrEMBL;Acc:F6HKV6]	168	9.06871	0.5	0.0395278	7.84189	3.63971e-31	7.797e-32	up
VIT_17s0119g00150.t01	691	Putative uncharacterized protein [Source:UniProtKB/TrEMBL;Acc:F6HW68]	3075	276.249	0.5	0.0657843	12.0359	1.03159e-302	4.11008e-304	up
VIT_17s0000g08460.t01	786	Carbonic anhydrase [Source:UniProtKB/TrEMBL;Acc:D7SHR5]	2138	168.857	0.5	0.0578333	11.5116	3.54392e-231	1.7731e-232	up
VIT_11s0016g00860.t01	1098	Putative uncharacterized protein [Source:UniProtKB/TrEMBL;Acc:F6HGS3]	196	11.0812	0.5	0.0413998	8.06428	2.01917e-35	4.02425e-36	up
VIT_08s0007g02740.t01	1342	Putative uncharacterized protein [Source:UniProtKB/TrEMBL;Acc:F6HKP2]	134	6.1985	0.5	0.0338725	7.51566	8.58959e-26	2.05573e-26	up
VIT_18s0001g00310.t01	1824	Putative uncharacterized protein [Source:UniProtKB/TrEMBL;Acc:F6HJB7]	496	16.8807	0.5	0.0249216	9.40376	3.82391e-75	4.61095e-76	up
VIT_11s0118g00090.t01	659	Putative uncharacterized protein [Source:UniProtKB/TrEMBL;Acc:D7T4V1]	89	8.38375	0.5	0.0689787	6.9253	3.11771e-18	9.0386e-19	up
VIT_07s0005g05910.t01	862	Putative uncharacterized protein [Source:UniProtKB/TrEMBL;Acc:D7FBC1]	124	8.92994	0.5	0.0527343	7.40376	3.67443e-24	9.11944e-25	up
VIT_14s0066g01710.t01	1426	Putative uncharacterized protein [Source:UniProtKB/TrEMBL;Acc:D7TWT7]	177	7.70527	0.5	0.0318773	7.91717	1.50833e-32	3.14738e-33	up
VIT_00s0301g00120.t01	1142	Putative uncharacterized protein [Source:UniProtKB/TrEMBL;Acc:D7SSG8]	492	26.7444	0.5	0.0398047	9.39208	1.15763e-74	1.40281e-75	up
VIT_00s2849g00010.t01	1017	Putative uncharacterized protein [Source:UniProtKB/TrEMBL;Acc:F6I2I6]	454	27.7121	0.5	0.0446971	9.27612	4.85804e-70	6.14558e-71	up
VIT_10s0003g05570.t01	1690	Putative uncharacterized protein [Source:UniProtKB/TrEMBL;Acc:F6HM11]	193	7.08932	0.5	0.0268976	8.04203	5.68523e-35	1.14091e-35	up
VIT_00s0481g00020.t01	1171	Putative uncharacterized protein [Source:UniProtKB/TrEMBL;Acc:F6HD41]	150	7.95185	0.5	0.0388189	7.67839	2.36115e-28	5.36478e-29	up
VIT_12s0028g01610.t01	138	Putative uncharacterized protein [Source:UniProtKB/TrEMBL;Acc:E0CTW0]	16	7.19739	0.5	0.329398	4.44957	0.000365315	0.000214685	up
VIT_00s0391g00030.t01	399	Putative uncharacterized protein [Source:UniProtKB/TrEMBL;Acc:F6HJL0]	35	5.44539	0.5	0.113927	5.57885	3.82342e-08	1.66707e-08	up
VIT_07s0104g01130.t01	651	Putative uncharacterized protein [Source:UniProtKB/TrEMBL;Acc:F6HQ28]	54	5.14928	0.5	0.0698264	6.20446	7.35198e-12	2.65415e-12	up
VIT_17s0119g00190.t01	841	Putative uncharacterized protein [Source:UniProtKB/TrEMBL;Acc:D7TY92]	100	7.38139	0.5	0.0540511	7.09342	3.88182e-20	1.06845e-20	up
VIT_08s0007g07750.t01	1329	Putative uncharacterized protein [Source:UniProtKB/TrEMBL;Acc:D7TI31]	188	8.78146	0.5	0.0342039	8.00416	3.22589e-34	6.53145e-35	up
VIT_18s0001g04630.t01	1409	Putative uncharacterized protein [Source:UniProtKB/TrEMBL;Acc:E0CRF3]	421	18.5483	0.5	0.0322619	9.16724	6.0217e-66	7.92722e-67	up
VIT_08s0007g03500.t01	1141	Putative uncharacterized protein [Source:UniProtKB/TrEMBL;Acc:F6HKK1]	92	5.00537	0.5	0.0398396	6.97313	9.36002e-19	2.66782e-19	up
VIT_06s0009g02590.t01	1645	Pectinesterase [Source:UniProtKB/TrEMBL;Acc:F6HAA4]	320	12.0759	0.5	0.0276334	8.7715	6.82433e-53	1.04248e-53	up
VIT_12s0057g01230.t01	216	Putative uncharacterized protein [Source:UniProtKB/TrEMBL;Acc:D7TD91]	18	5.17312	0.5	0.210449	4.61949	0.000134091	7.58193e-05	up
VIT_08s0007g03510.t01	1288	Putative uncharacterized protein [Source:UniProtKB/TrEMBL;Acc:F6HKK0]	125	6.0246	0.5	0.0352927	7.41535	2.5176e-24	6.22409e-25	up
VIT_14s0006g01580.t01	474	Putative uncharacterized protein [Source:UniProtKB/TrEMBL;Acc:D7TSS2]	260	34.0509	0.5	0.0959008	8.47194	1.11391e-44	1.91122e-45	up
VIT_12s0134g00020.t01	1993	(E)-beta-ocimene synthase [Source:UniProtKB/TrEMBL;Acc:E5GAG5]	482	15.0132	0.5	0.0228083	9.36246	1.86667e-73	2.28771e-74	up
VIT_10s0003g04910.t01	1092	Putative uncharacterized protein [Source:UniProtKB/TrEMBL;Acc:D7TKJ6]	200	11.3695	0.5	0.0416273	8.09342	5.10806e-36	1.00843e-36	up
VIT_00s0194g00180.t01	637	Putative uncharacterized protein [Source:UniProtKB/TrEMBL;Acc:F6HCW0]	4355	424.407	0.5	0.071361	12.538	0	0	up
VIT_09s0002g06420.t01	873	Putative uncharacterized protein [Source:UniProtKB/TrEMBL;Acc:D7U0Z0]	2128	151.318	0.5	0.0520698	11.5049	2.27838e-230	1.14306e-231	up
VIT_06s0004g07790.t01	971	Putative uncharacterized protein [Source:UniProtKB/TrEMBL;Acc:D7SJL6]	656	41.9391	0.5	0.0468146	9.80712	1.13402e-93	1.15609e-94	up
VIT_06s0004g05710.t01	324	Putative uncharacterized protein [Source:UniProtKB/TrEMBL;Acc:F6GUW4]	63	12.0706	0.5	0.140299	6.42685	1.49853e-13	5.06147e-14	up
VIT_11s0016g03190.t01	769	Putative uncharacterized protein [Source:UniProtKB/TrEMBL;Acc:D7TBH2]	255	20.5849	0.5	0.0591118	8.44392	5.61832e-44	9.75069e-45	up
VIT_13s0074g00330.t01	558	Putative uncharacterized protein [Source:UniProtKB/TrEMBL;Acc:D7UBU3]	305	33.9312	0.5	0.0814641	8.70223	7.08399e-51	1.11336e-51	up
VIT_05s0094g01260.t01	1147	Putative uncharacterized protein [Source:UniProtKB/TrEMBL;Acc:D7T2L2]	689	37.2898	0.5	0.0396312	9.87793	2.42931e-97	2.40857e-98	up
VIT_18s0001g11490.t01	810	Putative uncharacterized protein [Source:UniProtKB/TrEMBL;Acc:F6H1F9]	66	5.05816	0.5	0.0561197	6.49396	4.1816e-14	1.38245e-14	up
VIT_17s0000g00830.t01	1114	Putative uncharacterized protein [Source:UniProtKB/TrEMBL;Acc:D7SH34]	463	25.8006	0.5	0.0408052	9.30444	3.83529e-71	4.79368e-72	up
VIT_18s0122g00540.t01	105	Putative uncharacterized protein [Source:UniProtKB/TrEMBL;Acc:D7TFP3]	18	10.6419	0.5	0.432923	4.61949	0.000134091	7.58193e-05	up
VIT_00s0301g00150.t01	1239	Putative uncharacterized protein [Source:UniProtKB/TrEMBL;Acc:D7SSG9]	259	12.9766	0.5	0.0366884	8.46638	1.53706e-44	2.64607e-45	up
VIT_16s0100g01140.t01	1428	Putative uncharacterized protein [Source:UniProtKB/TrEMBL;Acc:F6HP20]	674	29.2999	0.5	0.0318326	9.84617	1.11608e-95	1.11987e-96	up
VIT_00s0187g00120.t01	402	Putative uncharacterized protein [Source:UniProtKB/TrEMBL;Acc:F6HRL5]	80	12.3537	0.5	0.113077	6.7715	1.21305e-16	3.68741e-17	up
VIT_07s0104g00650.t01	997	Putative uncharacterized protein [Source:UniProtKB/TrEMBL;Acc:F6HQ54]	156	9.71322	0.5	0.0455937	7.73497	2.68289e-29	5.97019e-30	up
VIT_08s0056g00630.t01	871	Putative uncharacterized protein [Source:UniProtKB/TrEMBL;Acc:A5C9Z6]	385	27.4395	0.5	0.0521894	9.03828	2.16222e-61	2.99233e-62	up
VIT_00s0266g00080.t01	81	Putative uncharacterized protein [Source:UniProtKB/TrEMBL;Acc:F6I7B1]	15	11.4958	0.5	0.561197	4.35646	0.000602087	0.000362976	up
VIT_08s0007g07780.t01	1308	Putative uncharacterized protein [Source:UniProtKB/TrEMBL;Acc:F6HL69]	210	9.96657	0.5	0.034753	8.16381	1.69945e-37	3.2556e-38	up
VIT_15s0021g01260.t01	919	Putative uncharacterized protein [Source:UniProtKB/TrEMBL;Acc:D7SM08]	828	55.9305	0.5	0.0494635	10.1431	2.55539e-112	2.26848e-113	up
VIT_02s0109g00190.t01	250	Putative uncharacterized protein [Source:UniProtKB/TrEMBL;Acc:F6H7P9]	24	5.95944	0.5	0.181828	5.03453	7.05599e-06	3.57998e-06	up
VIT_18s0001g11790.t01	957	Putative uncharacterized protein [Source:UniProtKB/TrEMBL;Acc:E0CPY3]	207	13.4274	0.5	0.0474994	8.14306	4.70201e-37	9.08308e-38	up
VIT_15s0046g01170.t01	1228	Putative uncharacterized protein [Source:UniProtKB/TrEMBL;Acc:D7UCM5]	277	14.0028	0.5	0.0370171	8.56331	4.77681e-47	7.91201e-48	up
VIT_03s0063g01820.t01	1464	Putative uncharacterized protein [Source:UniProtKB/TrEMBL;Acc:F6HQI3]	620	26.2896	0.5	0.0310498	9.72569	1.29797e-89	1.36375e-90	up
VIT_12s0034g01900.t01	828	Putative uncharacterized protein [Source:UniProtKB/TrEMBL;Acc:F6H8X4]	2524	189.231	0.5	0.0548997	11.7511	1.40162e-261	6.27275e-263	up
VIT_17s0000g08800.t01	242	Putative uncharacterized protein [Source:UniProtKB/TrEMBL;Acc:F6GSL5]	22	5.64341	0.5	0.187839	4.909	1.86522e-05	9.79742e-06	up
VIT_08s0007g01090.t01	1851	Putative uncharacterized protein [Source:UniProtKB/TrEMBL;Acc:F6HL39]	1301	43.632	0.5	0.0245581	10.795	5.76821e-159	3.99268e-160	up
VIT_12s0028g00680.t01	183	Putative uncharacterized protein [Source:UniProtKB/TrEMBL;Acc:E0CU22]	15	5.08832	0.5	0.248399	4.35646	0.000602087	0.000362976	up
VIT_10s0116g01090.t01	652	Putative uncharacterized protein [Source:UniProtKB/TrEMBL;Acc:F6H7G6]	1825	173.76	0.5	0.0697193	11.2832	2.466e-205	1.37868e-206	up
VIT_08s0007g07760.t01	1308	Putative uncharacterized protein [Source:UniProtKB/TrEMBL;Acc:F6HL70]	278	13.1938	0.5	0.034753	8.56851	3.47591e-47	5.74372e-48	up
VIT_05s0094g00320.t01	822	Putative uncharacterized protein [Source:UniProtKB/TrEMBL;Acc:F6HAW5]	88	6.64576	0.5	0.0553004	6.909	4.6692e-18	1.35987e-18	up
VIT_16s0050g01880.t01	2574	Serine/threonine-protein kinase [Source:UniProtKB/TrEMBL;Acc:F6H6J6]	462	11.1421	0.5	0.01766	9.30132	5.08149e-71	6.36061e-72	up
VIT_18s0001g00730.t01	1221	Putative uncharacterized protein [Source:UniProtKB/TrEMBL;Acc:F6HWA3]	283	14.3881	0.5	0.0372293	8.59423	7.0797e-48	1.16273e-48	up
VIT_18s0001g13770.t01	1659	Putative uncharacterized protein [Source:UniProtKB/TrEMBL;Acc:F6GZR8]	171	6.39858	0.5	0.0274002	7.86742	1.25344e-31	2.66384e-32	up
VIT_09s0002g01320.t01	874	Putative uncharacterized protein [Source:UniProtKB/TrEMBL;Acc:F6HXW9]	9793	695.566	0.5	0.0520103	13.7071	0	0	up
VIT_09s0002g06430.t01	887	Putative uncharacterized protein [Source:UniProtKB/TrEMBL;Acc:D7U0Z1]	543	38.0023	0.5	0.051248	9.53438	1.00031e-80	1.14238e-81	up
VIT_16s0050g01920.t01	2241	Putative uncharacterized protein [Source:UniProtKB/TrEMBL;Acc:E0CUP8]	254	7.036	0.5	0.0202842	8.43825	7.77558e-44	1.35196e-44	up
VIT_19s0014g03820.t01	1090	Putative uncharacterized protein [Source:UniProtKB/TrEMBL;Acc:F6H2F3]	880	50.1176	0.5	0.0417036	10.2309	9.53087e-118	8.17207e-119	up
VIT_04s0044g01230.t01	405	Putative uncharacterized protein [Source:UniProtKB/TrEMBL;Acc:D7U4E7]	514	78.7847	0.5	0.112239	9.45519	2.69387e-77	3.1729e-78	up
VIT_12s0059g02510.t01	639	Putative uncharacterized protein [Source:UniProtKB/TrEMBL;Acc:F6HIK9]	831	80.7298	0.5	0.0711377	10.1483	1.23363e-112	1.09456e-113	up
VIT_00s2740g00010.t01	217	Putative uncharacterized protein [Source:UniProtKB/TrEMBL;Acc:D7TZ46]	18	5.14928	0.5	0.209479	4.61949	0.000134091	7.58193e-05	up
VIT_09s0002g03730.t01	717	Putative uncharacterized protein [Source:UniProtKB/TrEMBL;Acc:F6HYB3]	207	17.9219	0.5	0.0633988	8.14306	4.70201e-37	9.08308e-38	up
VIT_04s0023g03090.t01	206		21	6.32829	0.5	0.220665	4.84189	3.05402e-05	1.62724e-05	up
VIT_00s0424g00020.t01	1287	Putative uncharacterized protein [Source:UniProtKB/TrEMBL;Acc:F6H856]	114	5.4987	0.5	0.0353201	7.28246	1.66909e-22	4.30795e-23	up
VIT_13s0019g02190.t01	105	Putative uncharacterized protein [Source:UniProtKB/TrEMBL;Acc:D7TLP1]	252	148.986	0.5	0.432923	8.42685	1.49066e-43	2.60144e-44	up
VIT_06s0004g07250.t01	1439	Putative uncharacterized protein [Source:UniProtKB/TrEMBL;Acc:D7SJR2]	351	15.1419	0.5	0.0315893	8.9049	5.41778e-57	7.87575e-58	up
VIT_16s0100g00770.t01	1509	Putative uncharacterized protein [Source:UniProtKB/TrEMBL;Acc:D7TMT8]	796	32.746	0.5	0.0301239	10.0862	6.18499e-109	5.63821e-110	up
VIT_18s0075g00620.t01	1534	Putative uncharacterized protein [Source:UniProtKB/TrEMBL;Acc:F6GYA9]	436	17.6439	0.5	0.029633	9.21775	8.14122e-68	1.0497e-68	up
VIT_00s1455g00010.t01	1018	Putative uncharacterized protein [Source:UniProtKB/TrEMBL;Acc:D7U6Z9]	898	54.7599	0.5	0.0446532	10.2601	1.31528e-119	1.1181e-120	up
VIT_02s0012g00830.t01	1480	Putative uncharacterized protein [Source:UniProtKB/TrEMBL;Acc:F6HTB9]	967	40.5601	0.5	0.0307142	10.3669	1.21118e-126	9.89026e-128	up
VIT_06s0009g03410.t01	102	Putative uncharacterized protein [Source:UniProtKB/TrEMBL;Acc:F6HA39]	19	11.5634	0.5	0.445656	4.6975	8.17435e-05	4.52636e-05	up
VIT_18s0001g08660.t01	607	Putative uncharacterized protein [Source:UniProtKB/TrEMBL;Acc:E0CNY8]	253	25.8741	0.5	0.0748879	8.43256	1.07644e-43	1.8751e-44	up
