# Supplementary material for: Analysis of the regulation networks in grapevine reveals response to waterlogging stress and candidate gene-marker selection for damage severity
Source: R Soc Open Sci. 2018 Jun 27;5(6):172253. doi: 10.1098/rsos.172253 (PMC6030322; doi:10.1098/rsos.172253)
Supplement: Detail information of differential expressed genes related to chlorophyll metabolic and photosynthesis of grapevine under waterlogging stress. [file rsos172253supp4.xlsx]

## Sheet: Sheet1
XD Zhu et al.. Analysis of the Regulation Networks in Grapevine Reveals Responding to Waterlogging Stress and Candidate Gene-marker Selection for Damage Severity.Royal Society Open Science
Table S4 Detail information of differential expressed genes related to chlorophyll metabolic and photosynthesis of grapevine under waterlogging stress
Gene ID	Annotaion	read_CT	RPKM_CT	read_CK	RPKM_CK	log2(Fold_change) normalized	q-value	p_value	Result
VIT_03s0038g04080.t01	glutamyl-tRNA synthetase, GLTX	387	12.6843	708	33.9847	-1.42185	2.09749e-57	3.03561e-58	down
VIT_18s0001g08110.t01	glutamyl-tRNA reductase, HEMA	419	11.1921	4320	168.997	-3.91644	0	0	down
VIT_17s0000g00900.t01	glutamate-1-semialdehyde 2,1-aminomutase, GSA	1422	51.055	4512	237.249	-2.21628	0	0	down
VIT_18s0001g02550.t01	5-aminolevulinic acid dehydratase, ALAD	1051	42.9799	3650	218.601	-2.34657	0	0	down
VIT_00s0759g00010.t01	hydroxymethylbilane synthase, HMBS	581	26.7957	2476	167.238	-2.64183	0	0	down
VIT_18s0001g11090.t01	uroporphyrinogen-III synthase, UROS	250	10.3739	469	28.5018	-1.45809	6.91486e-40	1.27309e-40	down
VIT_13s0067g02450.t01	uroporphyrinogen decarboxylase, UROD	948	41.1535	1949	123.91	-1.59021	1.1366e-183	6.96487e-185	down
VIT_03s0017g02330.t01	coproporphyrinogen III oxidase, CPOX	1276	50.7437	1935	112.696	-1.15114	9.69381e-112	8.62769e-113	down
VIT_07s0005g02540.t01	protoporphyrinogen oxidase, PPOX	1059	35.6895	3282	161.987	-2.1823	0	0	down
VIT_08s0007g08540.t01	magnesium-chelatase subunit H, CHLH	311	4.41181	13233	274.923	-5.96151	0	0	down
VIT_06s0061g00010.t01	magnesium-chelatase subunit D, CHLD	303	9.582	791	36.6342	-1.93479	1.71893e-98	1.69006e-99	down
VIT_10s0003g00890.t01	magnesium-chelatase subunit I, CHLI	1088	42.9372	2921	168.824	-1.97522	0	0	down
VIT_17s0000g00280.t01	magnesium-protoporphyrin O-methyltransferase, CHLM	1119	54.4394	3587	255.571	-2.231	0	0	down
VIT_08s0040g00390.t01	magnesium-protoporphyrin IX monomethylester oxidative cyclase, CHLE	1450	61.6523	14601	909.201	-3.88237	0	0	down
VIT_19s0014g03160.t01	protochlorophyllide oxidoreductase, POR	989	41.4548	19387	1190.11	-4.84341	0	0	down
VIT_08s0105g00590.t01	chlorophyll synthase, CHLG	716	26.9705	1366	75.357	-1.48236	1.45806e-116	1.25889e-117	down
VIT_18s0001g02700.t01	chlorophyllide a oxygenase, CAO	328	9.35727	1468	61.3335	-2.71252	3.29516e-272	1.40815e-273	down
VIT_17s0000g06280.t01	geranylgeranyl reductase, CHLP	1556	63.7154	12805	767.911	-3.59122	0	0	down
VIT_11s0016g03890.t01	chlorophyllide b reductase, NYC	9575	313.663	1507	72.2994	2.11716	0	0	up
VIT_06s0061g00790.t01	pheophorbide a oxygenase, PAO	22233	722.98	498	23.7167	4.92998	0	0	up
VIT_00s0396g00010.t01	psbC; photosystem II CP43 chlorophyll apoprotein	22682	874.017	7688	433.859	1.01044	0	0	up
VIT_12s0055g00080.t01	psbD; photosystem II P680 reaction center D2 protein	19222	1076.94	3240	265.849	2.01826	0	0	up
VIT_11s0103g00100.t01	psbD; photosystem II P680 reaction center D2 protein	5173	958.587	1330	360.942	1.40914	1.03502e-277	4.36602e-279	up
VIT_18s0001g11710.t01	psbO; photosystem II oxygen-evolving enhancer protein 1	3011	165.852	18569	1497.94	-3.17501	0	0	down
VIT_00s0207g00210.t01	psbO; photosystem II oxygen-evolving enhancer protein 1	11026	556.929	29444	2178.09	-1.9675	0	0	down
VIT_13s0019g00260.t01	psbP; photosystem II oxygen-evolving enhancer protein 2	270	16.9473	816	75.0109	-2.14604	5.9421e-116	5.14404e-117	down
VIT_12s0028g01080.t01	psbP; photosystem II oxygen-evolving enhancer protein 2	15151	951.959	34804	3202.6	-1.75027	0	0	down
VIT_19s0014g05080.t01	psbQ; photosystem II oxygen-evolving enhancer protein 3	104	6.32947	243	21.6589	-1.7748	7.84486e-28	1.80296e-28	down
VIT_01s0026g02680.t01	psbQ; photosystem II oxygen-evolving enhancer protein 3	242	19.0886	621	71.7377	-1.91002	2.70851e-76	3.22495e-77	down
VIT_00s0904g00010.t01	psbQ; photosystem II oxygen-evolving enhancer protein 3	6023	426.331	29457	3053.65	-2.84049	0	0	down
VIT_18s0001g02740.t01	psbS; photosystem II 22kDa protein	4726	287.063	23043	2049.83	-2.83607	0	0	down
VIT_07s0141g00570.t01	psbW; photosystem II PsbW protein	6129	658.257	29251	4600.9	-2.80519	0	0	down
VIT_01s0137g00210.t01	psbY; photosystem II PsbY protein	2488	195.505	13926	1602.62	-3.03515	0	0	down
VIT_12s0059g01810.t01	psb27; photosystem II Psb27 protein	1232	93.9551	3194	356.731	-1.92479	0	0	down
VIT_07s0005g04400.t01	psb28; photosystem II 13kDa protein	83	6.53033	688	79.276	-3.60166	9.60837e-166	6.39941e-167	down
VIT_18s0001g08620.t01	psaB; photosystem I P700 chlorophyll a apoprotein A2	5924	496.285	9459	1160.53	-1.22555	0	0	down
VIT_07s0151g01000.t01	psaD; photosystem I subunit II	0.5	0.0486501	3223	459.272	-13.2046	0	0	down
VIT_05s0020g03180.t01	psaD; photosystem I subunit II	5095	400.868	27642	3185.1	-2.99014	0	0	down
VIT_07s0005g04920.t01	psaE; photosystem I subunit IV	3673	340.823	17073	2320.14	-2.76712	0	0	down
VIT_00s0125g00280.t01	psaF; photosystem I subunit III	4187	284.686	48281	4807.68	-4.0779	0	0	down
VIT_19s0015g01760.t01	psaG; photosystem I subunit V	3992	360.194	17807	2353.06	-2.70769	0	0	down
VIT_09s0002g04320.t01	psaH; photosystem I subunit VI	2939	278.969	23320	3241.76	-3.5386	0	0	down
VIT_10s0003g04350.t01	psaK; photosystem I subunit X	671	85.5318	19827	3701.34	-5.43544	0	0	down
VIT_04s0023g00410.t01	psaL; photosystem I subunit XI	3413	252.829	23241	2521.4	-3.31799	0	0	down
VIT_04s0044g01410.t01	psaN; photosystem I subunit PsaN	805	66.8974	16156	1966.27	-4.87737	0	0	down
VIT_06s0080g00920.t01	psaO; photosystem I subunit PsaO	2726	240.374	21207	2738.65	-3.51011	0	0	down
VIT_11s0016g02030.t01	petA; apocytochrome f	75	12.7208	146	36.2662	-1.51144	6.18852e-14	2.05943e-14	down
VIT_18s0001g00760.t01	petE; plastocyanin	12932	1003.48	52302	5943.72	-2.56635	0	0	down
VIT_06s0080g00410.t01	petF; ferredoxin	862	81.4471	1617	223.756	-1.45799	1.97293e-134	1.54767e-135	down
VIT_05s0020g03490.t01	petF; ferredoxin	341	33.8695	892	129.752	-1.9377	3.97694e-111	3.55964e-112	down
VIT_02s0012g00980.t01	petF; ferredoxin	272	19.4978	576	60.4693	-1.63289	2.97013e-57	4.30673e-58	down
VIT_12s0035g00270.t01	petF; ferredoxin	2846	267.686	107425	14797.6	-5.78868	0	0	down
VIT_04s0023g03510.t01	petH; ferredoxin--NADP+ reductase	3239	141.002	6012	383.292	-1.44273	0	0	down
VIT_18s0001g14450.t01	petH; ferredoxin--NADP+ reductase	156	8.02327	1729	130.232	-4.02075	0	0	down
VIT_10s0003g04880.t01	petH; ferredoxin--NADP+ reductase	4331	204.766	863	59.7553	1.77684	0	0	up
VIT_10s0116g01740.t01	ATPF1G; F-type H+-transporting ATPase subunit gamma	23	2.5137	58	9.28346	-1.88485	4.0364e-08	1.76243e-08	down
VIT_18s0164g00030.t01	ATPF1D; F-type H+-transporting ATPase subunit delta	1796	120.531	5974	587.156	-2.28434	0	0	down
VIT_04s0008g05590.t01	ATPF0B; F-type H+-transporting ATPase subunit b	2367	185.293	4711	540.095	-1.54341	0	0	down
VIT_10s0003g04310.t01	ATPF0C; F-type H+-transporting ATPase subunit c	219	27.3541	826	151.096	-2.46564	1.8571e-138	1.42781e-139	down
VIT_13s0019g04140.t01	LHCA1; light-harvesting complex I chlorophyll a/b binding protein 1	4843	304.293	38414	3534.78	-3.53809	0	0	down
VIT_11s0016g00730.t01	LHCA2; light-harvesting complex I chlorophyll a/b binding protein 2	167	10.3981	2201	200.704	-4.27067	0	0	down
VIT_01s0010g03620.t01	LHCA2; light-harvesting complex I chlorophyll a/b binding protein 2	9769	563.078	34843	2941.24	-2.38502	0	0	down
VIT_15s0024g00040.t01	LHCA3; light-harvesting complex I chlorophyll a/b binding protein 3	14048	820.38	50051	4280.65	-2.38347	0	0	down
VIT_17s0000g06350.t01	LHCA4; light-harvesting complex I chlorophyll a/b binding protein 4	1573	104.772	31722	3094.39	-4.88432	0	0	down
VIT_18s0001g10550.t01	LHCA5; light-harvesting complex I chlorophyll a/b binding protein 5	40	2.66427	543	52.9681	-4.31331	9.51145e-147	7.01592e-148	down
VIT_19s0014g00160.t01	LHCB1; light-harvesting complex II chlorophyll a/b binding protein 1	486	36.349	64015	7011.87	-7.59174	0	0	down
VIT_12s0028g00320.t01	LHCB1; light-harvesting complex II chlorophyll a/b binding protein 1	5130	388.837	41350	4590.1	-3.56129	0	0	down
VIT_10s0003g02890.t01	LHCB1; light-harvesting complex II chlorophyll a/b binding protein 1	5326	397.385	254168	27773.3	-6.12702	0	0	down
VIT_10s0003g02900.t01	LHCB1; light-harvesting complex II chlorophyll a/b binding protein 1	1400	106.505	226379	25221.8	-7.8876	0	0	down
VIT_12s0057g00630.t01	LHCB2; light-harvesting complex II chlorophyll a/b binding protein 2	5688	377.643	166840	16222.5	-5.42483	0	0	down
VIT_19s0014g03660.t01	LHCB3; light-harvesting complex II chlorophyll a/b binding protein 3	286	20.5013	28493	2991.24	-7.18888	0	0	down
VIT_00s0181g00180.t01	LHCB3; light-harvesting complex II chlorophyll a/b binding protein 3	15	1.13834	9249	1027.95	-9.81862	0	0	down
VIT_00s0181g00200.t01	LHCB3; light-harvesting complex II chlorophyll a/b binding protein 3	6	0.458136	5973	667.932	-10.5097	0	0	down
VIT_08s0007g02190.t01	LHCB4; light-harvesting complex II chlorophyll a/b binding protein 4	13028	697.194	46293	3628.17	-2.37961	0	0	down
VIT_18s0089g01170.t01	LHCB5; light-harvesting complex II chlorophyll a/b binding protein 5	11748	551.237	50058	3439.89	-2.64162	0	0	down
VIT_12s0055g01110.t01	LHCB6; light-harvesting complex II chlorophyll a/b binding protein 6	1425	80.565	36848	3051	-5.24298	0	0	down
VIT_18s0122g00430.t01	LHCB7; light-harvesting complex II chlorophyll a/b binding protein 7	159	9.17316	283	23.9114	-1.38221	9.20748e-23	2.36041e-23	down
