# Supplementary material for: Analysis of the regulation networks in grapevine reveals response to waterlogging stress and candidate gene-marker selection for damage severity
Source: R Soc Open Sci. 2018 Jun 27;5(6):172253. doi: 10.1098/rsos.172253 (PMC6030322; doi:10.1098/rsos.172253)
Supplement: Detail information of differential expressed genes related to chlorophyll metabolic and photosynthesis of grapevine under waterlogging stress. [file rsos172253supp5.xlsx]

## Sheet: Sheet1
XD Zhu et al.. Analysis of the Regulation Networks in Grapevine Reveals Responding to Waterlogging Stress and Candidate Gene-marker Selection for Damage Severity.Royal Society Open Science
Table S5 Detail information of differential expressed genes related to anaerobic fermentation and glycolysis of grapevine under waterlogging stress.
Gene ID	Annotaion	read_CT	RPKM_CT	read_CK	RPKM_CK	log2(Fold_change) normalized	q-value	p_value	Result
VIT_03s0063g00400.t01	Alpha-amylase	253	11.2828	34	2.2206	2.3451	2.5166e-28	5.72258e-29	up
VIT_05s0077g00280.t01	Beta-amylase	4352	137.138	585	26.9973	2.34474	0	0	up
VIT_02s0012g00170.t01	Beta-amylase	6210	202.045	179	8.52914	4.56613	0	0	up
VIT_07s0005g00750.t01	Sucrose synthase	8072	188.734	606	20.751	3.1851	0	0	up
VIT_10s0003g00250.t01	Starch phosphorylase	108	2.08794	217	6.14398	-1.5571	5.92105e-21	1.59509e-21	down
VIT_01s0011g00730.t01	Starch phosphorylase	20	0.416208	233	7.10122	-4.09269	6.34085e-62	8.74029e-63	down
VIT_06s0061g00040.t01	Hexokinase	63	2.23224	210	10.8972	-2.2874	3.42881e-33	7.05404e-34	down
VIT_18s0001g14230.t01	Hexokinase	19	0.696264	291	15.6174	-4.48738	1.06937e-80	1.22173e-81	down
VIT_12s0028g01670.t01	TPS; trehalose 6-phosphate synthase	69	1.6538	180	6.31834	-1.93376	2.26464e-23	5.72242e-24	down
VIT_01s0026g00280.t01	TPS; trehalose 6-phosphate synthase	6045	104.529	1200	30.3891	1.78228	0	0	up
VIT_19s0085g00600.t01	GAPDH; glyceraldehyde 3-phosphate dehydrogenase	594	25.3778	93	5.81899	2.12473	1.48763e-57	2.1482e-58	up
VIT_17s0000g10430.t01	GAPDH; glyceraldehyde 3-phosphate dehydrogenase	12155	560.172	18803	1269.08	-1.17984	0	0	down
VIT_01s0010g02460.t01	GAPDH; glyceraldehyde 3-phosphate dehydrogenase	4412	199.625	133	8.81308	4.5015	0	0	up
VIT_18s0122g00960.t01	GAPA; glyceraldehyde-3-phosphate dehydrogenase (NADP+)	9362	346.553	22736	1232.57	-1.83052	0	0	down
VIT_14s0068g00680.t01	GAPA; glyceraldehyde-3-phosphate dehydrogenase (NADP+)	6088	263.181	51479	3259.16	-3.63038	0	0	down
VIT_08s0217g00100.t01	PDC; pyruvate decarboxylase	1186	36.1966	1932	86.3548	-1.25442	1.18565e-127	9.61103e-129	down
VIT_10s0003g00990.t01	PDC; pyruvate decarboxylase	5822	168.022	733	30.9809	2.4392	0	0	up
VIT_10s0003g04910.t01	ADH; alcohol dehydrogenase	200	11.3695	0.5	0.0416273	8.09342	5.10806e-36	1.00843e-36	up
VIT_04s0044g01110.t01	ADH; alcohol dehydrogenase	71	3.19384	187	12.3195	-1.94758	1.89107e-24	4.65781e-25	down
VIT_18s0001g15410.t01	ADH; alcohol dehydrogenase	67653	3136.47	1096	74.415	5.3974	0	0	up
VIT_14s0108g00540.t01	PFK; 6-phosphofructokinase	2035	63.6732	29	1.32888	5.5824	0	0	up
VIT_11s0016g02850.t01	PFK; 6-phosphofructokinase	1439	43.6605	285	12.664	1.7856	1.36171e-109	1.2332e-110	up
VIT_00s0780g00010.t01	PFK; 6-phosphofructokinase	2647	100.871	545	30.4163	1.7296	6.16411e-192	3.63577e-193	up
VIT_06s0004g00130.t01	PK; pyruvate kinase	157	6.38256	29	1.72659	1.88621	5.47015e-14	1.81535e-14	up
VIT_02s0154g00350.t01	LDH; lactic dehydrogenase	310	15.0226	241	17.104	-0.187196	0.15086	0.125848	*
VIT_15s0048g00640.t01	LDH; lactic dehydrogenase	6	0.344875	0.5	0.0420898	3.03453	0.061288	0.0482461	*
VIT_09s0018g01940.t01	PDH; pyruvate dehydrogenase	1760	65.4622	507	27.6173	1.24509	5.87299e-79	6.82836e-80	up
VIT_01s0026g00990.t01	PDH; pyruvate dehydrogenase	2189	85.7335	571	32.752	1.38828	1.37949e-115	1.19801e-116	up
VIT_10s0003g03770.t01	PDH; pyruvate dehydrogenase	233	9.62986	378	22.8798	-1.24849	8.33819e-26	1.99442e-26	down
VIT_01s0146g00310.t01	PDH; pyruvate dehydrogenase	3914	152.238	1240	70.6349	1.10787	9.34237e-145	6.95124e-146	up
VIT_16s0022g02320.t01	PGM; phosphoglucomutase	405	11.3454	715	29.3337	-1.37045	7.01024e-55	1.04288e-55	down
VIT_01s0011g05370.t01	PGM; phosphoglucomutase	2574	73.4993	818	34.2077	1.10341	5.36652e-95	5.41924e-96	up
VIT_06s0004g05900.t01	Enolase	120	3.38451	187	7.72417	-1.19044	1.64047e-12	5.75662e-13	down
VIT_17s0000g04540.t01	Enolase	939	30.0933	36	1.68968	4.15462	1.17741e-169	7.67427e-171	up
VIT_05s0102g00710.t01	Fructokinase	10318	498.455	2687	190.106	1.39066	0	0	up
VIT_18s0089g01230.t01	Fructokinase	17	0.766945	361	23.8517	-4.95882	1.84109e-103	1.74847e-104	down
VIT_09s0002g00340.t01	AlaAT; Alanine aminotransferase	1063	35.269	703	34.1595	0.0461135	0.543284	0.502487	*
* indicates the expression of this gene have no change under waterlogging
