# Supplementary material for: Analysis of the regulation networks in grapevine reveals response to waterlogging stress and candidate gene-marker selection for damage severity
Source: R Soc Open Sci. 2018 Jun 27;5(6):172253. doi: 10.1098/rsos.172253 (PMC6030322; doi:10.1098/rsos.172253)
Supplement: Zhu_ tables _ESM 6.xlsx [file rsos172253supp6.xlsx]

## Sheet: Sheet1
XD Zhu et al.. Analysis of the Regulation Networks in Grapevine Reveals Responding to Waterlogging Stress and Candidate Gene-marker Selection for Damage Severity.Royal Society Open Science
Table S6 Detail information of differential expressed genes related to TCA cycle and amino acid metabolism of grapevine under waterlogging stress.
Gene ID	Annotaion	read_CT	RPKM_CT	read_CK	RPKM_CK	log2(Fold_change) normalized	q-value	p_value	Result
VIT_13s0156g00180.t01	citrate synthase	3659	124.803	1129	56.3966	1.14597	6.60451e-143	4.95353e-144	up
VIT_12s0142g00610.t01	citrate synthase	7394	250.82	417	20.7165	3.5978	0	0	up
VIT_14s0066g00950.t01	isocitrate dehydrogenase	399	14.6388	131	7.03884	1.05639	8.6383e-15	2.78903e-15	up
VIT_04s0023g03370.t01	2-oxoglutarate dioxygenase	35038	1649.03	2063	142.195	3.53567	0	0	up
VIT_18s0001g14310.t01	2-oxoglutarate dioxygenase	36984	1832.3	661	47.9602	5.25568	0	0	up
VIT_01s0010g02740.t01	O-succinylbenzoic acid--CoA ligase	185	6.86451	289	15.7048	-1.19398	9.53655e-19	2.71879e-19	down
VIT_15s0021g00500.t01	malate dehydrogenase	497	14.6707	994	42.9712	-1.55043	6.71845e-91	6.97873e-92	down
VIT_04s0008g00180.t01	malate dehydrogenase	115	3.99939	363	18.4884	-2.20877	3.82045e-54	5.75365e-55	down
VIT_03s0088g01190.t01	malate dehydrogenase	925	43.0125	4254	289.699	-2.75173	0	0	down
VIT_19s0014g01640.t01	malate dehydrogenase	1101	56.4854	327	24.5693	1.20102	3.49999e-47	5.78672e-48	up
VIT_17s0000g06270.t01	malate dehydrogenase	907	35.8626	303	17.5458	1.03135	7.53952e-31	1.62654e-31	up
VIT_14s0108g00870.t01	malate dehydrogenase	659	26.7205	1442	85.6289	-1.68015	2.76123e-147	2.03423e-148	down
VIT_10s0003g01000.t01	malate dehydrogenase	2542	112.796	4443	288.728	-1.356	0	0	down
VIT_07s0005g03350.t01	malate dehydrogenase	1479	66.9676	3553	235.607	-1.81485	0	0	down
VIT_07s0005g03360.t01	malate dehydrogenase	1405	68.7304	2466	176.67	-1.36203	1.61896e-184	9.88351e-186	down
VIT_15s0021g02410.t01	malate dehydrogenase	51	2.57185	72	5.31747	-1.04793	9.80457e-05	5.47023e-05	down
VIT_04s0008g03770.t01	GOT; aspartate aminotransferase	8570	328.803	623	35.0058	3.23156	0	0	up
VIT_11s0016g03720.t01	GOT; aspartate aminotransferase	668	26.3958	223	12.905	1.03237	4.36995e-23	1.11204e-23	up
VIT_12s0028g01820.t01	GOT; aspartate aminotransferase	1830	64.8412	198	10.2745	2.65784	6.4842e-227	3.30668e-228	up
VIT_06s0004g06830.t01	ASNS; asparagine synthase	11848	371.274	36	1.65215	7.812	0	0	up
VIT_08s0007g07400.t01	GLUD; glutamate dehydrogenase (NAD(P)+)	291	9.96939	433	21.725	-1.12378	4.79036e-25	1.1645e-25	down
VIT_16s0039g02720.t01	GLUD; glutamate dehydrogenase (NAD(P)+)	544	23.632	88	5.59862	2.0776	2.29008e-51	3.57398e-52	up
VIT_16s0039g02750.t01	GLUD; glutamate dehydrogenase (NAD(P)+)	3558	149.845	299	18.4418	3.02242	0	0	up
VIT_17s0000g00920.t01	GAD; glutamate decarboxylase	5033	173.575	1392	70.3068	1.30383	4.36917e-240	2.13785e-241	up
VIT_01s0011g06600.t01	GAD; glutamate decarboxylase	182	7.46242	41	2.462	1.59981	5.58232e-13	1.92406e-13	up
VIT_19s0085g00880.t01	SSADH; succinate-semialdehyde dehydrogenase	2188	68.6681	7418	340.95	-2.31185	0	0	down
VIT_07s0104g00610.t01	GLUL; glutamine synthetase	2	0.0834936	439	26.8401	-8.32851	2.6516e-110	2.38797e-111	down
VIT_05s0020g02480.t01	GLUL; glutamine synthetase	280	10.0414	4579	240.494	-4.58197	0	0	down
VIT_02s0025g02560.t01	methionine-gamma-lyase	14004	563.77	696	41.0351	3.78018	0	0	up
VIT_14s0036g00520.t01	LTA; threonine aldolase	1964	81.0101	139	8.3967	3.27021	8.31643e-298	3.35543e-299	up
VIT_14s0068g01190.t01	ASK; aspartate kinase	270	7.60132	634	26.1403	-1.78195	5.80822e-71	7.2756e-72	down
VIT_01s0011g05860.t01	ASD; aspartate-semialdehyde dehydrogenase	517	20.4291	729	42.1873	-1.04619	6.47098e-37	1.25582e-37	down
VIT_08s0058g00930.t01	AGXT2; alanine-glyoxylate transaminase	247	9.34377	1	0.0554015	7.39794	6.77294e-47	1.12354e-47	up
VIT_07s0031g01330.t01	AGXT2; alanine-glyoxylate transaminase	415	16.9823	78	4.67455	1.86113	2.50492e-34	5.06939e-35	up
VIT_06s0004g07660.t01	AGXT2; alanine-glyoxylate transaminase	754	27.3722	95	5.05077	2.43813	1.1423e-85	1.25052e-86	up
VIT_11s0016g00900.t01	ALDH7A1; aldehyde dehydrogenase family 7 member A1	3411	113.294	370	17.9979	2.65417	0	0	up
VIT_08s0007g05000.t01	SAM1; S-adenosylmethionine synthetase	3077	132.555	258	16.2774	3.02565	0	0	up
VIT_08s0007g05260.t01	GOGAT2; glutamate synthase	1464	17.2124	2779	47.8503	-1.47508	3.43911e-234	1.70645e-235	down
VIT_06s0004g04430.t01	UBC7; ubiquitin-conjugating enzyme E2 G1	413	36.0084	113	14.4288	1.31939	3.25389e-21	8.7105e-22	up
VIT_06s0004g00730.t01	UBC5; ubiquitin-conjugating enzyme E2 D/E	38	2.94868	54	6.13669	-1.05739	0.000711475	0.000431862	down
VIT_03s0038g02390.t01	UBC5; ubiquitin-conjugating enzyme E2 D/E	1875	140.914	182	20.0319	2.81445	8.04476e-247	3.80341e-248	up
VIT_08s0032g00310.t01	UBC2; ubiquitin-conjugating enzyme E2 A	123	8.16634	175	17.016	-1.05913	5.63577e-10	2.22575e-10	down
VIT_06s0061g00070.t01	UBC11; ubiquitin-conjugating enzyme E2 C	0.5	0.0349929	110	11.2746	-8.33179	1.407e-28	3.18296e-29	down
VIT_13s0019g04090.t01	UBC11; ubiquitin-conjugating enzyme E2 C	384	21.1515	100	8.0669	1.39067	2.27831e-21	6.07279e-22	up
VIT_15s0046g02280.t01	UBC8; ubiquitin-conjugating enzyme E2 H	1065	70.633	159	15.4437	2.19332	2.73221e-106	2.54334e-107	up
VIT_03s0038g02570.t01	UBE2O; ubiquitin-conjugating enzyme E2 O	623	9.72204	207	4.73081	1.03917	7.77835e-22	2.04188e-22	up
