# Supplementary material for: Analysis of the regulation networks in grapevine reveals response to waterlogging stress and candidate gene-marker selection for damage severity
Source: R Soc Open Sci. 2018 Jun 27;5(6):172253. doi: 10.1098/rsos.172253 (PMC6030322; doi:10.1098/rsos.172253)
Supplement: Zhu_ tables _ESM 7.xlsx [file rsos172253supp7.xlsx]

## Sheet: Sheet1
XD Zhu et al.. Analysis of the Regulation Networks in Grapevine Reveals Responding to Waterlogging Stress and Candidate Gene-marker Selection for Damage Severity.Royal Society Open Science
Table S7 Detail information of differential expressed genes related to ROS generation/scavenging of grapevine under waterlogging stress.
Gene ID	Annotaion	read_CT	RPKM_CT	read_CK	RPKM_CK	log2(Fold_change) normalized	q-value	p_value	Result
VIT_06s0061g00750.t01	SOD; superoxide dismutase, Cu-Zn family	2004	137.614	7599	764.22	-2.47336	0	0	down
VIT_14s0030g00830.t01	SOD; superoxide dismutase, Cu-Zn family	238	29.6081	419	76.3385	-1.36642	1.51761e-32	3.16744e-33	down
VIT_14s0030g00950.t01	SOD; superoxide dismutase, Cu-Zn family	345	32.4988	676	93.2592	-1.52086	1.59339e-60	2.22705e-61	down
VIT_08s0007g07280.t01	SOD; superoxide dismutase, Cu-Zn family	358	35.787	268	39.235	-0.132705	0.283761	0.248033	*
VIT_14s0030g01150.t01	SOD; superoxide dismutase, Cu-Zn family	113	18.756	182	44.2415	-1.23805	6.52177e-13	2.25535e-13	down
VIT_14s0036g01320.t01	SOD; superoxide dismutase, Cu-Zn family	0.5	0.0841158	0.5	0.12319	-0.550432	1	1	*
VIT_14s0030g00910.t01	SOD; superoxide dismutase, Cu-Zn family	0.5	0.102777	0.5	0.15052	-0.550432	1	1	*
VIT_13s0067g02990.t01	SOD; superoxide dismutase,manganese family (MNSOD)	1595	81.5598	1886	141.239	-0.792205	5.15178e-59	7.29517e-60	*
VIT_06s0004g07950.t01	SOD; superoxide dismutase,manganese family (MNSOD)	3	0.270294	0.5	0.0659753	2.03453	1	1	*
VIT_10s0042g00100.t01	SOD; superoxide dismutase, Fe family	77	3.80874	343	24.8474	-2.70571	2.2111e-64	2.96762e-65	down
VIT_16s0013g00260.t01	SOD; superoxide dismutase, Fe family	339	17.8644	484	37.3534	-1.06415	1.33881e-25	3.2189e-26	down
VIT_02s0025g04830.t01	CCS; copper chaperone for superoxide dismutase	687	36.5443	626	48.7679	-0.416284	2.92577e-07	1.34538e-07	*
VIT_07s0130g00220.t01	POD; peroxidase	85	4.88573	286	24.0754	-2.30091	4.66772e-45	7.97021e-46	down
VIT_06s0004g01180.t01	POD; peroxidase	128	6.45485	526	38.8471	-2.58935	1.4719e-93	1.5019e-94	down
VIT_14s0066g01850.t01	POD; peroxidase	45	2.32403	237	17.9256	-2.94732	7.42458e-49	1.19858e-49	down
VIT_12s0059g02420.t01	POD; peroxidase	10	0.289001	169	7.15291	-4.62938	5.26808e-48	8.6278e-49	down
VIT_12s0055g00810.t01	POD; peroxidase	4	0.207097	291	22.065	-6.73531	2.25386e-83	2.52429e-84	down
VIT_07s0129g00360.t01	POD; peroxidase	548	23.5096	64	4.02107	2.5476	9.56756e-66	1.26347e-66	up
VIT_18s0072g00160.t01	POD; peroxidase	1923	103.445	123	9.69013	3.4162	1.73308e-302	6.9129e-304	up
VIT_12s0055g01010.t01	POD; peroxidase	285	14.5614	9	0.673436	4.43446	4.25284e-54	6.40679e-55	up
VIT_10s0116g01780.t01	POD; peroxidase	3896	180.758	11933	810.819	-2.16532	0	0	down
VIT_08s0040g03150.t01	APX; L-ascorbate peroxidase	211	12.23	338	28.6918	-1.23021	1.05261e-22	2.70278e-23	down
VIT_04s0008g05490.t01	APX; L-ascorbate peroxidase	71	3.04806	160	10.0596	-1.72261	4.87762e-18	1.42124e-18	down
VIT_18s0001g06370.t01	APX; L-ascorbate peroxidase	164	7.91042	1814	128.141	-4.01784	0	0	down
VIT_05s0051g00870.t01	GR; glutathione reductase (NADPH)	2274	63.6735	395	16.198	1.97488	2.03942e-197	1.1795e-198	up
VIT_02s0025g03600.t01	GPX; glutathione peroxidase	6868	476.367	938	95.2818	2.3218	0	0	up
VIT_00s0698g00010.t01	CAT; catalase	56616	1993.52	5743	296.154	2.7509	0	0	up
VIT_04s0044g00020.t01	CAT; catalase	87097	3066.8	7656	394.803	2.95753	0	0	up
VIT_08s0040g03100.t01	GST; glutathione S-transferase	527	42.5974	162	19.1772	1.15138	8.21619e-22	2.15908e-22	up
VIT_07s0005g04880.t01	GST; glutathione S-transferase	89	6.02497	3	0.297428	4.34034	1.37129e-17	4.04917e-18	up
VIT_07s0005g04890.t01	GST; glutathione S-transferase	2527	157.027	89	8.09944	4.27705	0	0	up
VIT_06s0004g05670.t01	GST; glutathione S-transferase	202	9.4354	22	1.50497	2.64835	4.53966e-26	1.08084e-26	up
VIT_04s0079g00690.t01	GST; glutathione S-transferase	31	2.31577	1260	137.848	-5.89544	0	0	down
VIT_19s0015g02610.t01	GST; glutathione S-transferase	137	8.55595	239	21.8596	-1.35327	7.70674e-19	2.18952e-19	down
VIT_19s0015g02700.t01	GST; glutathione S-transferase	91	6.96554	717	80.3764	-3.52847	5.24748e-170	3.40583e-171	down
VIT_19s0015g02730.t01	GST; glutathione S-transferase	234	15.4533	72	6.96362	1.15001	2.36132e-10	9.16954e-11	up
VIT_19s0015g02880.t01	GST; glutathione S-transferase	266	19.6579	52	5.628	1.80441	1.4091e-21	3.7307e-22	up
VIT_19s0093g00150.t01	GST; glutathione S-transferase	54	4.74813	641	82.5437	-4.11972	8.23548e-169	5.39808e-170	down
VIT_19s0093g00220.t01	GST; glutathione S-transferase	467	31.0387	1566	152.432	-2.29602	1.6398e-240	8.00104e-242	down
VIT_19s0093g00310.t01	GST; glutathione S-transferase	631	51.338	1545	184.092	-1.84233	4.23562e-179	2.6441e-180	down
VIT_18s0001g00690.t01	GST; glutathione S-transferase	788	48.337	1640	147.331	-1.60786	3.25357e-157	2.27299e-158	down
VIT_16s0039g00990.t01	GST; glutathione S-transferase	25	2.05283	85	10.2218	-2.31597	2.26681e-14	7.42806e-15	down
VIT_12s0028g00920.t01	GST; glutathione S-transferase	793	60.925	6	0.675103	6.49578	1.06489e-155	7.51279e-157	up
VIT_12s0028g00930.t01	GST; glutathione S-transferase	4090	291.5	218	22.7546	3.67927	0	0	up
VIT_02s0025g00510.t01	RBOH; respiratory burst oxidase	288	5.65948	90	2.59014	1.12764	4.14139e-12	1.47817e-12	up
VIT_05s0020g03280.t01	AO; amine oxidase	1018	31.1305	0.5	0.0223926	10.4411	9.34059e-132	7.41297e-133	up
VIT_02s0025g04560.t01	AO; amine oxidase	8670	223.882	366	13.8413	4.01568	0	0	up
VIT_17s0000g09100.t01	AO; amine oxidase	606	14.1851	129	4.42228	1.68152	3.313e-43	5.80756e-44	up
VIT_00s0225g00090.t01	AO; amine oxidase	4618	110.09	499	17.4217	2.65972	0	0	up
VIT_00s0480g00060.t01	PPO; polyphenol oxidase	15327	464.808	2606	115.741	2.00573	0	0	up
VIT_03s0038g04730.t01	PPO; polyphenol oxidase	272	8.98142	0.5	0.0241792	8.53703	2.35383e-46	3.94034e-47	up
VIT_10s0116g00560.t01	PPO; polyphenol oxidase	841	33.682	4122	241.772	-2.8436	0	0	down
VIT_00s0480g00040.t01	PPO; polyphenol oxidase	6649	393.098	95	8.22554	5.57863	0	0	up
VIT_00s0480g00030.t01	PPO; polyphenol oxidase	5914	471.279	78	9.10306	5.69408	0	0	up
VIT_00s0317g00050.t01	DHAR; dehydroascorbate reductase	355	22.4643	911	84.4267	-1.91006	2.44488e-111	2.18385e-112	down
VIT_18s0001g13250.t01	Trx; thioredoxin	7635	843.348	1930	312.213	1.4336	0	0	up
VIT_02s0033g01400.t01	AOX; alternative oxidase	1815	110.245	11	0.978526	6.81589	0	0	up
VIT_00s0399g00060.t01	AOX; alternative oxidase	256	16.4342	37	3.47861	2.24012	3.55367e-27	8.28473e-28	up
VIT_02s0033g01380.t01	AOX; alternative oxidase	4487	235.056	139	10.6642	4.46216	0	0	up
VIT_08s0007g03610.t01	MDAR; monodehydroascorbate reductase	2791	109.38	1191	68.3576	0.678177	9.33929e-46	1.57584e-46	*
VIT_13s0019g00340.t01	Grx; Glutaredoxin	810	38.9789	426	30.0227	0.376637	1.2223e-05	6.33593e-06	*
VIT_11s0016g03630.t01	Prx; peroxiredoxin	3773	314.387	3974	484.956	-0.625311	1.30323e-81	1.47934e-82	*
* indicates the expression of this gene have no change under waterlogging
