# Supplementary material for: Analysis of the regulation networks in grapevine reveals response to waterlogging stress and candidate gene-marker selection for damage severity
Source: R Soc Open Sci. 2018 Jun 27;5(6):172253. doi: 10.1098/rsos.172253 (PMC6030322; doi:10.1098/rsos.172253)
Supplement: Zhu_ tables _ESM 8.xlsx [file rsos172253supp8.xlsx]

## Sheet: Sheet1
XD Zhu et al.. Analysis of the Regulation Networks in Grapevine Reveals Responding to Waterlogging Stress and Candidate Gene-marker Selection for Damage Severity.Royal Society Open Science
Table S8 Detail information of differential expressed genes related to hormone metabolism and signal transduction of grapevine under waterlogging stress.
Hormone	Gene ID	Annotaion	read_CT	RPKM_CT	read_CK	RPKM_CK	log2(Fold_change) normalized	q-value	p_value	Result
Ethylene	VIT_12s0059g01380.t01	ACC oxidase; 1-aminocyclopropane-1-carboxylic acid oxidase 2	40982	1945	1175	81.6696	4.57383	0	0	up
	VIT_00s2086g00010.t01	ACC oxidase; 1-aminocyclopropane-1-carboxylic acid oxidase 2	11917	804.106	2378	234.993	1.77477	0	0	up
	VIT_07s0005g02230.t01	SAM synthase; S-adenosylmethionine synthetase	484	19.8977	3101	186.705	-3.23009	0	0	down
	VIT_08s0007g05000.t01	SAM synthase; S-adenosylmethionine synthetase	3077	132.555	258	16.2774	3.02565	0	0	up
	VIT_07s0005g00850.t01	ETR; ethylene receptor	1142	31.7476	254	10.3413	1.61823	4.3483e-76	5.18938e-77	up
	VIT_05s0049g00090.t01	ETR; ethylene receptor	945	21.2934	159	5.24694	2.02086	3.0173e-85	3.31147e-86	up
	VIT_11s0016g05410.t01	EBF; EIN3-binding F-box protein	4308	95.8186	473	15.4075	2.63667	0	0	up
	VIT_06s0004g03540.t01	MAPK; mitogen-activated protein kinase	3066	123.591	581	34.2993	1.84932	1.65935e-243	7.95933e-245	up
	VIT_05s0049g00510.t01	ERF; ethylene-responsive transcription factor 1	355	17.4347	8	0.575405	4.92124	9.8355e-70	1.24648e-70	up
Auxin	VIT_07s0129g00660.t01	GH3; auxin responsive GH3 gene family	243	8.13637	14	0.686513	3.56703	1.23476e-40	2.24156e-41	up
	VIT_03s0091g00310.t01	GH3; auxin responsive GH3 gene family	15915	468.896	426	18.3813	4.67296	0	0	up
	VIT_19s0014g04690.t01	GH3; auxin responsive GH3 gene family	3110	91.9338	52	2.2512	5.35183	0	0	up
	VIT_08s0007g02030.t01	AUX1; auxin influx carrier (AUX1 LAX family)	830	23.7768	1910	80.1318	-1.75282	1.49241e-206	8.28203e-208	down
	VIT_03s0038g02140.t01	AUX1; auxin influx carrier (AUX1 LAX family)	0.5	0.0176758	103	5.33265	-8.23693	4.26335e-27	9.95975e-28	down
	VIT_18s0001g03540.t01	AUX1; auxin influx carrier (AUX1 LAX family)	309	10.633	452	22.7789	-1.09915	3.23117e-25	7.82653e-26	down
	VIT_13s0067g00330.t01	AUX1; auxin influx carrier (AUX1 LAX family)	14	0.503234	196	10.318	-4.35779	4.89456e-54	7.37801e-55	down
	VIT_09s0002g04080.t01	IAA; auxin-responsive protein IAA	93	4.11197	1075	69.61	-4.08139	8.95611e-281	3.76152e-282	down
	VIT_09s0002g05150.t01	IAA; auxin-responsive protein IAA	0.5	0.0374412	175	19.1917	-9.00164	1.78177e-41	3.20024e-42	down
	VIT_07s0141g00270.t01	IAA; auxin-responsive protein IAA	83	5.54025	447	43.6973	-2.97952	5.59942e-92	5.77522e-93	down
	VIT_07s0141g00290.t01	IAA; auxin-responsive protein IAA	39	1.98282	166	12.3601	-2.64007	5.119e-31	1.10059e-31	down
	VIT_07s0005g04380.t01	IAA; auxin-responsive protein IAA	39	1.98282	166	12.3601	-2.64007	5.119e-31	1.10059e-31	down
	VIT_05s0020g04690.t01	IAA; auxin-responsive protein IAA	185	10.8856	1574	135.638	-3.63927	0	0	down
	VIT_18s0001g08090.t01	IAA; auxin-responsive protein IAA	850	34.8289	1744	104.656	-1.5873	4.80987e-164	3.22336e-165	down
	VIT_11s0016g03540.t01	IAA; auxin-responsive protein IAA	160	6.65264	523	31.8473	-2.25917	1.36827e-79	1.57766e-80	down
	VIT_10s0003g00420.t01	ARF; auxin response factor	240	5.79712	594	21.0128	-1.85786	2.10202e-70	2.64947e-71	down
Cytokinin	VIT_12s0057g00690.t01	cytokinin receptor	105	1.376	320	6.14154	-2.15811	1.47966e-46	2.46814e-47	down
	VIT_01s0011g06190.t01	cytokinin receptor	25	0.447502	423	11.089	-4.63109	2.84444e-118	2.43108e-119	down
Gibberellin	VIT_16s0022g02310.t01	gibberellin 20-oxidase	20	0.939856	156	10.7362	-3.51391	7.43858e-38	1.41714e-38	down
	VIT_10s0003g03490.t01	gibberellin 2-oxidase	208	10.8414	0.5	0.0381671	8.15001	3.35073e-37	6.44969e-38	up
	VIT_07s0104g00930.t01	GID1; gibberellin receptor GID1	6855	250.466	112	5.99315	5.38515	0	0	up
	VIT_14s0030g00440.t01	GID1; gibberellin receptor GID1	2742	108.143	440	25.4143	2.08922	1.06363e-255	4.86264e-257	up
Jasmonic acid	VIT_05s0020g03170.t01	LOX; lipoxygenase	222	5.20831	960	32.9846	-2.66291	5.73217e-175	3.64674e-176	down
	VIT_14s0128g00780.t01	LOX; lipoxygenase	2304	55.3294	34	1.19577	5.53203	0	0	up
	VIT_14s0128g00790.t01	LOX; lipoxygenase	815	19.3104	19	0.659299	4.8723	5.21504e-158	3.62654e-159	up
	VIT_01s0010g02750.t01	LOX; lipoxygenase	471	10.3316	86	2.76276	1.90289	6.30145e-40	1.159e-40	up
	VIT_14s0083g00110.t01	AOC; allene oxide cyclase	412	24.498	1002	87.2565	-1.8326	9.54186e-116	8.27785e-117	down
	VIT_17s0000g02230.t01	JAZ; jasmonate ZIM domain-containing protein	971	38.5898	3384	196.961	-2.35162	0	0	down
	VIT_01s0146g00480.t01	JAZ; jasmonate ZIM domain-containing protein	1458	83.8822	77	6.48783	3.69256	1.06126e-243	5.07588e-245	up
Salicylic acid	VIT_08s0040g01710.t01	phenylalanine ammonia-lyase	23336	617.23	1402	54.3082	3.50657	0	0	up
	VIT_06s0004g02620.t01	phenylalanine ammonia-lyase	29772	763.391	1060	39.8054	4.26139	0	0	up
	VIT_16s0039g01100.t01	phenylalanine ammonia-lyase	2166	59.8663	31	1.25482	5.57619	0	0	up
	VIT_16s0039g01110.t01	phenylalanine ammonia-lyase	887	20.7862	44	1.51008	3.78293	2.84278e-151	2.05255e-152	up
	VIT_16s0039g01120.t01	phenylalanine ammonia-lyase	1297	36.2841	34	1.393	4.70307	9.5025e-248	4.47951e-249	up
	VIT_16s0039g01130.t01	phenylalanine ammonia-lyase	617	17.8813	25	1.06109	4.07484	1.14114e-110	1.02559e-111	up
	VIT_16s0039g01170.t01	phenylalanine ammonia-lyase	795	21.2906	12	0.47065	5.49942	5.28386e-158	3.67682e-159	up
	VIT_16s0039g01240.t01	phenylalanine ammonia-lyase	576	15.4925	15	0.590862	4.7126	8.82076e-111	7.91949e-112	up
	VIT_16s0039g01280.t01	phenylalanine ammonia-lyase	565	16.1037	6	0.250452	6.00671	1.03017e-112	9.13564e-114	up
	VIT_16s0039g01300.t01	phenylalanine ammonia-lyase	817	22.186	7	0.278389	6.31641	2.36561e-161	1.60161e-162	up
	VIT_16s0039g01360.t01	phenylalanine ammonia-lyase	458	13.0002	0.5	0.0207851	9.28877	1.56892e-70	1.97465e-71	up
	VIT_13s0019g04460.t01	phenylalanine ammonia-lyase	5888	148.161	501	18.4629	3.00446	0	0	up
	VIT_10s0042g01250.t01	NPR1; regulatory protein NPR1	523	12.0113	1256	42.2449	-1.81439	7.7412e-143	5.80963e-144	down
	VIT_08s0007g05170.t01	TGA; transcription factor TGA	1115	34.0464	336	15.0256	1.18008	1.73965e-46	2.905e-47	up
	VIT_03s0088g00690.t01	PR1; pathogenesis-related protein 1	358	37.7955	0.5	0.0773078	8.93338	6.62276e-58	9.50581e-59	up
	VIT_03s0088g00700.t01	PR1; pathogenesis-related protein 1	107	11.2964	0.5	0.0773078	7.19104	2.49609e-21	6.66471e-22	up
	VIT_03s0088g00710.t01	PR1; pathogenesis-related protein 1	858	79.3777	2	0.27098	8.1944	7.44965e-149	5.44379e-150	up
	VIT_03s0088g00810.t01	PR1; pathogenesis-related protein 1	194	17.6325	1080	143.758	-3.02733	7.06816e-224	3.65964e-225	down
Brassinosteroid	VIT_13s0064g00440.t01	SMT1; sterol 24-C-methyltransferase	47	2.00939	246	15.4028	-2.93836	1.6251e-50	2.56566e-51	down
	VIT_18s0164g00070.t01	BAK1; BRASSINOSTEROID INSENSITIVE 1-associated receptor kinase 1	278	8.09453	557	23.7519	-1.55302	1.29279e-51	2.01104e-52	down
ABA	VIT_04s0023g00080.t01	LUT5/CYP97A3; beta-ring hydroxylase	308	8.12574	683	26.3894	-1.69939	1.55462e-71	1.93668e-72	down
	VIT_08s0007g04530.t01	LUT1/CYP97C1; carotene epsilon-monooxygenase	301	7.89409	422	16.2086	-1.03791	1.24542e-21	3.28933e-22	down
	VIT_07s0031g00620.t01	ZEP; zeaxanthin epoxidase	1342	36.4108	1997	79.351	-1.12388	5.61602e-111	5.03189e-112	down
	VIT_04s0043g01010.t01	VDE; violaxanthin de-epoxidase	201	6.75193	368	18.1041	-1.42294	1.76178e-30	3.83231e-31	down
	VIT_02s0087g00910.t01	NCED; 9-cis-epoxycarotenoid dioxygenase	2207	72.26	476	22.8244	1.66262	1.3077e-151	9.42992e-153	up
	VIT_19s0093g00550.t01	NCED; 9-cis-epoxycarotenoid dioxygenase	5028	135.589	793	31.3183	2.11416	0	0	up
	VIT_10s0003g03750.t01	NCED; 9-cis-epoxycarotenoid dioxygenase	4826	130.425	283	11.201	3.54152	0	0	up
	VIT_06s0004g05050.t01	ABA8ox; abscisic acid 8'-hydroxylase	0.5	0.0177974	125	6.51619	-8.51622	1.10424e-31	2.34472e-32	down
	VIT_03s0063g00380.t01	ABA8ox; abscisic acid 8'-hydroxylase	49	1.83572	95	5.21232	-1.50558	1.90309e-09	7.71596e-10	down
	VIT_02s0087g00710.t01	ABA8ox; abscisic acid 8'-hydroxylase	880	29.2755	77	3.75154	2.96414	1.31902e-122	1.10191e-123	up
	VIT_08s0058g00790.t01	ABA2; xanthoxin dehydrogenase	717	45.0501	12	1.10422	5.35044	3.72853e-142	2.81018e-143	up
	VIT_06s0080g00980.t01	ABA2; xanthoxin dehydrogenase	230	14.0668	60	5.37422	1.38817	2.91798e-13	9.96637e-14	up
	VIT_08s0058g00470.t01	PYL; abscisic acid receptor PYR/PYL family	28	2.00712	80	8.39851	-2.065	5.90209e-12	2.12205e-12	down
	VIT_16s0050g02620.t01	PYL; abscisic acid receptor PYR/PYL family	2215	96.0878	512	32.5283	1.56266	3.00117e-139	2.29503e-140	up
	VIT_06s0004g05460.t01	PP2C; protein phosphatase 2C	13408	534.233	359	20.9487	4.67253	0	0	up
	VIT_13s0019g02200.t01	PP2C; protein phosphatase 2C	11330	453.182	1005	58.8714	2.94445	0	0	up
	VIT_07s0191g00070.t01	SNRK2; serine/threonine-protein kinase SRK2	205	8.84971	29	1.83345	2.27107	2.32725e-22	6.02483e-23	up
	VIT_07s0031g03210.t01	SNRK2; serine/threonine-protein kinase SRK2	95	4.28276	140	9.24325	-1.10986	8.91144e-09	3.75094e-09	down
	VIT_00s0710g00020.t01	SNRK2; serine/threonine-protein kinase SRK2	121	5.79134	34	2.38325	1.28097	8.23242e-07	3.89704e-07	up
	VIT_18s0072g00470.t01	ABF; ABA responsive element binding factor	180	7.99281	61	3.96692	1.01068	6.5906e-07	3.10623e-07	up
	VIT_08s0007g08540.t01	CHLH; magnesium chelatase subunit H	311	4.41181	13233	274.923	-5.96151	0	0	down
