# Supplementary material for: Analysis of the regulation networks in grapevine reveals response to waterlogging stress and candidate gene-marker selection for damage severity
Source: R Soc Open Sci. 2018 Jun 27;5(6):172253. doi: 10.1098/rsos.172253 (PMC6030322; doi:10.1098/rsos.172253)
Supplement: Zhu_ tables _ESM 9.xlsx [file rsos172253supp9.xlsx]

## Sheet: Sheet1
XD Zhu et al.. Analysis of the Regulation Networks in Grapevine Reveals Responding to Waterlogging Stress and Candidate Gene-marker Selection for Damage Severity.Royal Society Open Science
Table S9 Detail information of differential expressed genes related to non-symbiotic hemoglobins of grapevine under waterlogging stress.
Gene ID	Annotaion	read_CT	RPKM_CT	read_CK	RPKM_CK	log2(Fold_change) normalized	q-value	p_value	Result
VIT_03s0063g01970.t01	non-symbiotic hemoglobin 2	241	15.9666	34	3.2989	2.27499	4.04723e-26	9.62485e-27	up
VIT_03s0063g01960.t01	non-symbiotic hemoglobin 2	468	47.0101	15	2.20665	4.41304	7.91472e-88	8.48291e-89	up
VIT_17s0000g08830.t01	SOUL heme-binding protein	543	37.6626	62	6.29795	2.58018	4.58309e-66	6.02074e-67	up
VIT_11s0016g04690.t01	SOUL heme-binding protein	173	9.21837	393	30.6688	-1.73419	7.22626e-43	1.27304e-43	down
VIT_19s0140g00210.t01	SOUL heme-binding protein	3642	225.86	902	81.9224	1.4631	3.58272e-207	1.98328e-208	up
VIT_18s0001g03910.t01	nitrate reductase	6333	130.523	3060	92.3627	0.498926	2.05095e-59	2.89012e-60	*
VIT_03s0063g00370.t01	Nitrite reductase	1826	56.3107	1459	65.8934	-0.226725	1.1391e-05	5.88267e-06	*
* indicates the expression of this gene have no change under waterlogging
